# Supplementary material for: Parallel CRISPR screens reveal pathways controlling the cell surface levels of the attractant receptor FPR1
Source: Commun Biol. 2026 Mar 25;9:668. doi: 10.1038/s42003-026-09878-3 (PMC13181108; doi:10.1038/s42003-026-09878-3)
Supplement: Supplementary file 2 — Supplementary Data 1 [file 42003_2026_9878_MOESM2_ESM.xlsx]

## Sheet: CLO Scores
Guide ID	Gene Name	Post-stim Surface FPR1	Basal Surface FPR1	Integrated Analysis
211308	none	-0.0437903	-0.0161701	-0.000918295
211313	none	0.0201213	1.52606	-0.573548
211316	none	-1.9457	0.00866275	-1.02415
211318	none	-0.397563	-0.431884	-0.000429068
211335	none	-0.0350222	0.852782	-0.606136
211337	none	0.007919	0.296773	-0.113794
211350	none	-0.012309	0.607562	-0.408246
211355	none	2.05119	1.04777	0.0686776
211362	none	-0.0636214	-0.726652	0.146846
211370	none	-0.531182	0.288059	-0.783013
211377	none	0.462937	0.0339383	0.12535
211385	none	0.0307191	-1.79679	1.06593
211386	none	0.00264126	-0.0148731	0.0101441
211388	none	0.0422859	-0.01151	0.0509628
211392	none	-0.100909	0.905612	-0.799613
211393	none	-0.00632448	-0.00817197	0.00221187
211400	none	-0.0560974	0.105471	-0.160858
211409	none	-0.122521	-0.00448209	-0.0378316
211413	none	0.123525	0.0231537	0.0203871
211423	none	0.00160423	0.309955	-0.130654
211424	none	0.161158	0.401897	-0.0286013
211438	none	-1.06647	-0.000343559	-0.534831
211457	none	0.0354402	-0.0258784	0.0596906
211480	none	-0.00234545	-0.0522406	0.0168006
211481	none	0.229214	0.00262939	0.0891653
211483	none	0.0190034	0.143367	-0.0476872
211493	none	0.0428788	6.70225e-07	0.0182446
211503	none	0.162258	-0.0541893	0.201603
211505	none	-0.149317	-0.39966	0.0366329
211506	none	-0.0324291	0.23642	-0.219582
211526	none	-0.899136	-0.00607593	-0.360699
211529	none	-0.773264	0.0244763	-0.546248
211534	none	0.109599	0.605866	-0.0823118
211560	none	0.34582	-0.122434	0.443006
211593	none	0.209158	-0.0310123	0.201695
211594	none	-2.10828e-05	0.116485	-0.0640482
211595	none	-0.000490848	0.365653	-0.186851
211596	none	-1.40631	-0.677845	-0.0643721
211610	none	0.249127	-0.00981212	0.178325
211615	none	-0.74331	0.535087	-1.25996
211619	none	-0.133895	-0.13552	0.00232894
211621	none	-0.0809747	0.100329	-0.18302
211632	none	0.0333351	0.193874	-0.0341866
211634	none	-0.000444482	0.147966	-0.0897509
211662	none	2.22053	0.348455	0.399117
211664	none	-0.191185	-0.00174531	-0.037461
211684	none	-0.107766	0.00573234	-0.0816935
211693	none	-0.00162606	0.421712	-0.243326
211697	none	0.942243	1.56351	-0.0193379
211715	none	0.443569	0.232682	0.0196804
211718	none	-0.0220803	0.0190725	-0.0420309
211777	none	0.173994	-0.142996	0.318849
211778	none	0.194608	0.0338548	0.033661
211792	none	0.0377551	-0.0321986	0.0726604
211803	none	0.215679	-0.000645475	0.126363
211823	none	-0.143057	0.0011029	-0.0856547
211824	none	0.117551	0.195564	-0.00592039
211831	none	0.923829	0.508837	0.0153743
211854	none	-0.0514465	0.114594	-0.164138
211878	none	0.289337	-0.0306196	0.259004
211889	none	0.00380277	0.0386872	-0.00982856
211898	none	-0.493347	-1.94355	0.193918
211902	none	-5.47706e-05	-0.139364	0.0583833
211904	none	0.345586	0.308013	0.00120474
211912	none	0.00127759	-0.219317	0.1117
211913	none	0.0997221	0.00380103	0.0310693
211921	none	0.00425267	-0.373467	0.247659
211933	none	-0.309659	-0.263903	-0.0018954
211937	none	0.508938	0.303959	0.0213968
211962	none	-1.05104	-0.0087561	-0.43537
211983	none	-0.0971397	-0.440723	0.0731343
211992	none	-0.389491	0.00548567	-0.219712
212012	none	0.254213	0.159798	0.00551881
212036	none	-0.00426741	0.00575032	-0.00814337
212045	none	0.000163263	0.183493	-0.0840943
212073	none	0.983063	0.000243427	0.484495
212077	none	-0.0469683	-0.410229	0.0884437
212110	none	0.0325005	-0.0440667	0.0753895
212111	none	-0.241544	0.0116357	-0.182262
212113	none	0.00457426	-0.414752	0.232167
212115	none	-0.211263	-0.435648	0.0218683
212121	none	NaN	NaN	NaN
212141	none	0.0174965	0.235236	-0.0583916
212178	none	0.264406	-0.15864	0.418236
212182	none	0.136343	0.226467	0.000526411
212183	none	0.0192396	-5.59688e-06	0.0114303
212185	none	0.842309	0.430593	0.0383679
212188	none	0.000157672	-0.00379387	0.00520206
212216	none	1.04155	-0.0021227	0.569961
212221	none	-0.0191073	-0.0228902	0.00432985
212223	none	0.055766	0.0404726	0.000170886
212227	none	0.0379797	-0.0123707	0.0433639
212228	none	-1.02705	1.34788	-2.37443
212231	none	0.229631	-0.00159862	0.136421
212235	none	-0.0491484	-0.0216162	-0.00415596
212257	none	-0.0272541	-0.0570483	0.00671246
212260	none	0.0258916	0.28687	-0.052946
212294	none	-0.466077	-0.774589	0.0144274
212295	none	-0.00146649	-0.00125083	-0.00261089
212327	none	-0.420522	0.32987	-0.766354
212331	none	-0.0473977	0.0957846	-0.142671
212333	none	0.328844	-0.727964	1.04356
212358	none	0.0984441	-0.034462	0.122315
212363	none	-0.0077178	-0.13803	0.0506399
212382	none	-0.019719	0.162475	-0.147341
212420	none	-0.0843656	-0.0323552	-0.0071485
212421	none	0.102558	0.638958	-0.102787
212437	none	0.08714	-0.0159995	0.0896737
212445	none	0.23591	0.188875	0.00168759
212471	none	0.213013	0.000657025	0.0892293
212484	none	-0.33943	0.139704	-0.470608
212487	none	0.0132268	0.223683	-0.0762228
212526	none	-0.000938136	0.00171738	-0.0024792
212544	none	-0.000511153	-0.00673334	0.000510257
212558	none	0.000162477	0.000788266	0.00161004
212560	none	0.0170531	-0.0435117	0.0542913
212566	none	-0.0236183	0.356926	-0.272248
212569	none	-0.0088063	-0.09779	0.0100161
212585	none	-0.018475	-0.00628614	0.000409135
212586	none	-1.65758e-05	-0.15748	0.0891601
212595	none	-0.0499807	-0.556376	0.131559
212598	none	-0.242999	0.114869	-0.339281
212601	none	-0.101328	0.380027	-0.43558
212616	none	-0.0698262	0.0313042	-0.0978643
212620	none	2.33481e-09	-0.00421001	-8.61978e-05
212623	none	0.773472	-0.273169	0.979247
212628	none	-0.00032124	-0.228985	0.101143
212635	none	0.457647	1.11841	-0.0850315
212638	none	-0.0176947	-0.357148	0.107754
212640	none	0.00391779	0.0278092	-0.00572356
212641	none	-0.309409	0.0776674	-0.32725
212657	none	-0.00289786	-0.331817	0.137335
212671	none	0.215878	0.290406	-0.00256589
212675	none	-0.0562397	-0.499976	0.1307
212684	none	-0.135	0.104757	-0.240124
212692	none	-0.121453	-0.106958	0.00263982
212698	none	0.782564	0.00749826	0.334336
212712	none	-0.0315859	-0.00136746	-0.0107543
212718	none	-0.705034	0.0433011	-0.521442
212723	none	-0.85862	-0.114365	-0.167907
212728	none	0.0151942	0.0111039	0.00246987
212732	none	-0.514019	-0.984789	0.0549297
212745	none	-0.00408556	-0.506235	0.210644
212748	none	0.57268	0.0262843	0.175933
212749	none	-0.56814	0.00082763	-0.303892
212750	none	0.287764	0.0282471	0.0689492
212753	none	-0.0536456	0.128577	-0.178389
212756	none	-0.0953718	-0.00965042	-0.022307
212765	none	0.0160082	-0.0534873	0.0556524
212785	none	-0.189339	0.00462848	-0.119112
212801	none	-0.0333549	-0.182056	0.0364706
212803	none	0.00380808	0.216773	-0.0723836
212823	none	-0.125505	0.0288914	-0.138227
212825	none	0.380552	0.523507	-0.00465344
212839	none	0.025281	0.201092	-0.0434708
212892	none	-0.000928422	-0.233336	0.0995254
212894	none	-2.14317	0.281483	-2.13955
212906	none	0.139499	0.0156417	0.0310188
212929	none	-0.13419	0.00694673	-0.0955771
212954	none	0.0769094	0.00340371	0.0245087
212979	none	-0.528238	-1.13302	0.0928826
212988	none	0.447916	0.132194	0.0486325
213049	none	-0.0661426	0.152789	-0.212127
213060	none	0.00190581	0.478481	-0.200195
213078	none	-0.00229107	-0.629936	0.315001
213096	none	0.109521	-0.000351981	0.0679782
213100	none	-0.0296807	0.114624	-0.133339
213106	none	-0.0679207	9.23658e-05	-0.0369358
213126	none	-0.0233324	-0.000360867	-0.0088572
213142	none	-0.0223993	-0.100899	0.0135312
213147	none	-0.0175949	-0.537865	0.185213
213152	none	-1.00195	-1.43379	0.00864078
213155	none	-0.00866329	0.000163179	-0.00299193
213166	none	0.00172708	-0.0599408	0.0435593
213180	none	-0.182751	0.0197185	-0.161072
213193	none	0.0458025	-0.415923	0.36904
213218	none	0.088931	-0.40305	0.455608
213227	none	0.245293	0.0438939	0.0380463
213266	none	-0.0256936	-0.0530517	-0.00412892
213272	none	0.0264643	0.641981	-0.197844
213282	none	-0.109255	0.111875	-0.222845
213290	none	0.04847	-0.126459	0.174058
213308	none	0.135897	-2.52719e-05	0.0720725
213326	none	-0.0120186	-0.030636	0.00481318
213332	none	2.99209e-05	-0.473341	0.219049
213353	none	0.0485752	-0.00908689	0.0518227
213360	none	0.0584913	0.224894	-0.0250018
213374	none	0.400585	0.257928	0.00843973
213381	none	0.039237	0.0558901	0.00156145
213386	none	0.382731	0.0506807	0.0772847
213393	none	0.0107603	-0.166708	0.133243
213410	none	-0.117675	0.290662	-0.394875
213412	none	0.87545	0.129647	0.141094
213418	none	-0.206622	-0.0559695	-0.0269283
213427	none	0.443843	-0.291403	0.730864
213429	none	0.00132504	-1.06293	0.531472
213447	none	-7.14875e-05	0.0455166	-0.0248906
213465	none	-0.052679	0.160151	-0.20484
213466	none	-0.0303571	0.0235148	-0.0515051
213474	none	-0.12327	0.350338	-0.523524
213475	none	-0.60562	-0.00462163	-0.229841
213480	none	0.00985253	0.184437	-0.0645755
213493	none	0.686959	0.0447813	0.144045
213500	none	0.0919591	0.0497116	-0.0203695
213516	none	-0.226537	-0.146197	-0.00428784
213524	none	0.180257	-0.0286256	0.176967
213540	none	-0.00311081	0.121272	-0.0787704
213544	none	0.112749	-0.110763	0.223084
213551	none	-0.0706247	0.85417	-0.676255
213563	none	-0.123629	-0.741659	0.154662
213564	none	0.157815	0.176417	-0.00406987
213569	none	0.0867636	0.444383	-0.0573888
213571	none	-0.377139	-0.0293388	-0.103232
213591	none	-0.547451	-0.0355094	-0.171555
213600	none	-0.0178806	-0.371644	0.114934
213603	none	-0.338029	0.0296274	-0.295936
213608	none	-0.0164244	-0.0132442	-0.00216306
213612	none	-0.0418056	-0.301775	0.0767185
213620	none	-0.0358594	-0.0575776	0.00231689
213622	none	0.0137514	-0.422311	0.303497
213636	none	0.123022	-0.0105272	0.102618
213678	none	-0.183756	-0.185527	0.00113008
213680	none	0.0324463	-0.0793411	0.10396
213700	none	0.118313	0.38496	-0.0525372
213702	none	0.900749	-0.164025	0.898827
213714	none	0.000156405	-0.000124222	0.00183989
213723	none	-0.0141305	-0.867653	0.302285
213732	none	0.124045	-0.00191535	0.0774281
213753	none	-0.233888	-0.000492012	-0.1023
213757	none	-0.0877848	-0.792073	0.193956
213785	none	-0.192627	0.155692	-0.350147
213805	none	-0.0958767	0.107181	-0.204966
213846	none	0.0873841	-0.10014	0.191039
213864	none	0.0707197	0.0418971	-0.00208516
213865	none	0.263488	-0.119564	0.3708
213873	none	-0.00563392	-0.000249302	-0.00233013
213877	none	-0.00847585	0.287187	-0.197476
213878	none	-0.11646	0.0273714	-0.129091
213883	none	-0.0211136	0.607612	-0.453259
213886	none	-1.36399	-0.121779	-0.346439
213894	none	0.0411227	-0.0211042	0.0586298
213905	none	-0.159231	0.118816	-0.278248
213919	none	0.151622	-0.277079	0.422311
213935	none	0.029211	0.158062	-0.0233844
213942	none	-0.00045071	0.270843	-0.143297
213949	none	0.00294082	-0.000491432	0.00195424
213953	none	-0.0242753	0.0683138	-0.0895581
213955	none	-0.225044	0.187235	-0.410237
213959	none	0.0793003	-0.117688	0.195875
213963	none	-0.2021	-0.125941	-0.00427623
213980	none	-0.805058	0.199662	-0.90462
213991	none	0.00296383	-0.069139	0.0481419
214007	none	-0.348122	0.00287041	-0.208493
214035	none	0.206354	1.52994	-0.311721
214050	none	0.342719	0.222065	0.0075933
214051	none	-0.0406673	0.817938	-0.607397
214055	none	0.4623	-0.260764	0.709199
214067	none	-0.072889	0.0570328	-0.130378
214068	none	0.060475	-0.348255	0.337715
214076	none	-0.0345359	-0.0177149	-0.00232407
214080	none	0.0156213	-0.319251	0.22287
214085	none	-0.949317	-0.304364	-0.0803318
214100	none	0.123989	0.989966	-0.215492
214114	none	0.108582	0.0632137	0.000894602
214129	none	0.25106	0.0817769	0.0239666
214148	none	-0.093775	-0.280686	0.0359601
214169	none	NaN	NaN	NaN
214179	none	0.0866712	0.238354	-0.0286125
214184	none	0.0153119	-0.00201779	0.0167645
214186	none	-0.00134704	0.061762	-0.0452469
214187	none	0.0207282	-0.170862	0.146594
214189	none	0.0339964	-0.202599	0.196773
214214	none	-0.00727685	-0.0125693	0.0021247
214234	none	-0.315238	-0.0619078	-0.0274886
214238	none	0.187489	-0.0117572	0.147303
214250	none	0.0417741	-0.141955	0.163912
214254	none	-0.191795	-0.340923	0.019348
214279	none	0.243692	0.0276975	0.0469935
214314	none	0.00237474	-0.0365236	0.0330383
214346	none	-0.11464	0.00286146	-0.0782126
214381	none	-0.0196579	0.615437	-0.415739
214382	none	-0.00168972	0.633813	-0.344288
214391	none	-0.0778281	0.00455165	-0.06043
214403	none	0.393569	-0.0149804	0.289177
214409	none	0.683705	-0.430051	1.11003
214420	none	0.52307	0.584173	-0.00536858
214447	none	0.63458	0.22352	0.0531202
214457	none	-0.0148948	-0.000418151	-0.00568156
214480	none	0.000483509	-0.714684	0.389496
214485	none	-0.00165206	-0.186595	0.0759229
214491	none	-0.392377	0.00167893	-0.258788
214497	none	0.177312	0.0762484	0.0104954
214557	none	-0.31828	-0.0751829	-0.052265
214575	none	0.0556428	0.0325606	0.000321046
214576	none	0.312182	-0.0143455	0.233884
214584	none	-0.0222611	0.0040518	-0.0231628
214605	none	0.169844	0.0924697	0.00454001
214606	none	-0.0560685	-0.150311	0.0161167
214607	none	-0.363306	-0.648889	0.015223
214609	none	0.230187	-0.000321956	0.125575
214611	none	-0.256763	0.00117972	-0.139596
214634	none	0.105062	0.973124	-0.212794
214648	none	0.00037334	0.227264	-0.112774
214652	none	-0.0226271	0.105219	-0.117917
214665	none	0.370585	0.0745095	0.0550264
214669	none	-0.356529	0.14614	-0.474198
214681	none	-0.268224	-0.273592	0.0024722
214686	none	-0.00194324	0.0832949	-0.0585633
214713	none	0.233894	0.198337	0.00248544
214732	none	0.638123	0.842911	-0.000206225
214763	none	-0.00197309	-0.117888	0.0437533
214764	none	-0.160543	-0.149783	0.00268115
214785	none	0.237464	-0.60563	0.813374
214796	none	0.119679	0.169864	-0.00422168
214809	none	0.0533023	-0.270007	0.265529
214812	none	-0.203594	0.0319759	-0.197618
214816	none	-0.140166	0.000681327	-0.0814032
214817	none	-0.165535	-0.785968	0.118404
214838	none	-0.0405654	-0.305997	0.0739681
214860	none	1.70157	0.473504	0.223319
214865	none	0.0898084	0.38908	-0.0301341
214868	none	0.109199	-0.0139364	0.0988551
214869	none	0.00223845	0.00866491	-1.86891e-05
214870	none	-0.12964	0.482517	-0.565271
214883	none	0.216023	0.162321	-0.000190038
214885	none	0.466607	0.698734	-0.00765807
214891	none	0.0204735	-0.763102	0.521251
214896	none	0.000333908	-0.56056	0.274047
214911	none	0.0978331	0.0558961	0.0161551
214912	none	-0.090992	0.311517	-0.373506
214917	none	-0.000241229	0.462627	-0.238772
214948	none	0.0758469	0.0499617	0.00135235
214968	none	0.0452626	0.095796	-0.00464112
214976	none	-0.316735	-0.344195	0.014618
214979	none	0.158507	-0.00430633	0.107986
214993	none	-0.101326	0.0551495	-0.153291
215007	none	0.00908242	0.213291	-0.0660505
215015	none	-0.210683	1.00447	-1.0393
215020	none	-0.00157916	0.00580272	-0.00664118
215025	none	0.114584	-0.1501	0.268998
215046	none	0.112895	0.00937538	0.028902
215047	none	-0.103816	0.224209	-0.312084
215058	none	-0.555381	-0.00164174	-0.265131
215075	none	-0.281081	0.000646753	-0.152347
215107	none	NaN	NaN	NaN
215109	none	-0.1244	0.00545361	-0.0919977
215116	none	-0.0906893	-0.114525	-0.00588569
215127	none	-0.16972	0.108547	-0.27819
215134	none	-0.733249	0.217132	-0.890597
215146	none	-0.0708169	0.422003	-0.430265
215157	none	-0.00154841	0.0171341	-0.012264
215165	none	0.0102335	0.0444247	-0.000427475
215180	none	0.309105	0.0671487	0.0362419
215184	none	-0.696617	-0.151307	-0.116909
215185	none	-0.141029	-0.504539	0.0553047
215227	none	-0.00846148	0.0583177	-0.0548617
215242	none	-0.137899	-0.8613	0.154754
215244	none	0.0564082	-0.0301936	0.0795525
215273	none	0.289055	0.239194	0.00675735
215275	none	0.13483	-0.0763637	0.188635
215276	none	0.347712	0.0518383	0.0646863
215290	none	0.000554881	0.517765	-0.250911
215296	none	-0.0107007	-0.0617928	0.00900071
215299	none	-0.886447	0.39027	-1.19484
215326	none	-0.0695527	-0.00612474	-0.0174511
215327	none	0.310125	0.076329	0.0416753
215352	none	0.0127233	0.0385674	-0.00561417
215355	none	-0.0479438	0.0202088	-0.0657947
215370	none	-0.101187	-0.0063829	-0.0284673
215386	none	0.00792786	-0.000347055	0.00591939
215389	none	0.0938017	8.58971e-07	0.0466357
215401	none	-0.0102602	-0.0350882	-0.000757922
215409	none	-0.234952	0.122388	-0.352137
215410	none	-0.134707	-0.0374406	-0.015279
215431	none	0.32293	-0.00250734	0.207193
215443	none	0.000157278	-0.0401371	0.0179516
215460	none	0.352035	0.137082	0.0234648
215496	none	0.0233978	0.109341	-0.0116425
215517	none	-0.0133017	0.0122476	-0.0275432
215518	none	0.0205349	-0.0438539	0.0647873
215525	none	-0.366398	0.375436	-0.747323
215572	none	-0.0144348	0.831293	-0.583573
215579	none	-0.0332401	0.378597	-0.322467
215582	none	0.941509	0.16607	0.123671
215596	none	0.108047	0.144032	0.00162035
215616	none	0.0121711	0.0341008	0.000766293
215620	none	0.000156386	0.270635	-0.128366
215624	none	-0.17942	-1.20809	0.219767
215631	none	-0.406122	-0.128988	-0.0563225
215632	none	-0.0805857	-2.81214	0.927594
215652	none	-0.00448922	0.543444	-0.32798
215653	none	0.0159448	-0.000144935	0.00603999
215661	none	0.393582	0.0473887	0.0539202
215663	none	0.0126952	0.0438384	-0.00765399
215683	none	1.20297	0.0874911	0.292428
215687	none	-0.0515519	0.1803	-0.216518
215701	none	-0.280529	-0.0170398	-0.0839171
215709	none	0.0328171	-0.119653	0.131923
215712	none	-0.17851	0.431756	-0.583295
215737	none	-0.241846	0.107124	-0.337719
215739	none	-0.111166	-0.00165095	-0.0450999
215742	none	0.0886043	0.338146	-0.0313966
215746	none	0.23392	0.527673	-0.0144422
215754	none	0.0086271	-0.0223801	0.0242148
215759	none	0.34637	0.640488	-0.0270403
215764	none	-0.161906	0.167373	-0.328936
215785	none	-0.01173	-0.337389	0.128019
215794	none	-0.164212	-0.00914912	-0.0519585
215801	none	-0.223073	0.190381	-0.415102
215815	none	0.0224536	0.156887	-0.0237493
215827	none	-1.0495	-0.0300895	-0.33166
215857	none	0.0253693	0.141951	-0.0237073
215865	none	-0.101683	0.0107654	-0.092503
215883	none	-0.0223495	0.0114512	-0.0291297
215894	none	-0.264139	-0.310461	0.00399324
215895	none	-0.313147	0.199946	-0.507564
215903	none	-0.0413311	-0.212657	0.041453
215913	none	0.177348	-3.01796e-06	0.0821751
215915	none	0.166188	0.250611	-0.00354875
215944	none	-0.936437	0.00651182	-0.505482
215955	none	0.142414	-0.330114	0.444571
215957	none	-0.0339912	-0.000276539	-0.0132949
215982	none	0.316623	-0.0463742	0.307728
215994	none	-0.00173135	0.0672573	-0.0401834
216012	none	0.203947	-0.288938	0.496793
216016	none	-0.000271562	-0.0549914	0.0261605
216018	none	0.388816	-0.597137	0.984865
216026	none	0.386932	0.371557	-0.00129398
216035	none	0.0146151	0.0184014	-0.0196651
216037	none	-0.255101	1.24318	-1.30761
216048	none	-0.0273687	0.396908	-0.329364
216063	none	-0.172978	0.035329	-0.178237
216068	none	0.400364	0.343123	0.00294729
216085	none	-0.0333443	-0.15661	0.027365
216111	none	-0.0761389	0.00441822	-0.0589607
216118	none	-0.299293	-0.12409	-0.0187899
216123	none	0.383357	0.202615	0.0157467
216136	none	0.0434241	-0.00186948	0.0282031
216139	none	-0.0140979	0.0252268	-0.0384365
216160	none	0.0442221	-0.168641	0.198965
216187	none	0.0517282	0.075052	0.000679297
216194	none	0.338306	1.17785	-0.114242
216195	none	0.549101	0.0669373	0.104836
216200	none	-0.000205125	-0.0550856	0.0241073
216205	none	0.00339244	-0.00270454	0.0068951
216226	none	-0.00730155	-0.0274218	0.00473632
216235	none	-0.0934523	-0.144882	0.00732276
216237	none	0.28527	-0.00958168	0.213961
216245	none	-0.241648	-0.0194413	-0.0611839
216254	none	0.0413687	0.0274642	-0.00116254
216263	none	0.858181	-0.131391	0.801072
216273	none	0.205511	-0.0679456	0.255637
216284	none	2.6999e-05	-0.388546	0.225793
216285	none	1.3385	0.481826	0.0918611
216289	none	-0.00988438	0.183523	-0.137379
216305	none	-0.356423	0.182485	-0.528817
216308	none	0.191095	0.235262	-0.00202539
216320	none	0.0219556	1.55736	-0.545554
216327	none	0.0777207	-0.0261258	0.094669
216334	none	0.0405359	-0.00974677	0.0422093
216345	none	0.0964084	-0.0392563	0.127809
216356	none	1.21832e-06	0.0118589	-0.00655737
216389	none	-0.0380911	0.0682676	-0.107022
216397	none	0.0204501	0.224167	-0.0531286
216424	none	0.0279043	-0.045635	0.0764645
216430	none	-3.31496	0.00390516	-1.53558
216449	none	-0.0355216	0.110845	-0.140613
216453	none	0.142285	0.385597	-0.0297382
216457	none	-0.000462076	-0.00425623	-0.00641208
216462	none	-0.0673528	2.21866	-1.56036
216490	none	-0.330182	0.75263	-1.03093
216491	none	-0.142563	0.223561	-0.365565
216514	none	0.25379	0.103955	0.0170971
216516	none	0.0167933	1.00446	-0.362971
216535	none	0.603145	0.356913	0.0276012
216548	none	0.149851	0.041436	0.0161535
216549	none	0.274937	0.0996643	0.0173954
216553	none	-1.21608	-0.922147	-0.0179908
216559	none	-0.0195627	0.233978	-0.184793
216565	none	0.372623	-4.78901e-05	0.195341
216566	none	0.253876	0.100122	0.0179327
216586	none	-0.0829393	0.0341115	-0.112236
216590	none	-0.103747	-0.08273	-0.00278873
216606	none	0.525011	0.975184	-0.00528392
216633	none	0.0223922	0.0231985	-0.00120989
216637	none	0.00159462	-0.771216	0.408679
216642	none	0.0377551	0.00915735	0.00490565
216646	none	-0.307617	0.181049	-0.486778
216659	none	-0.00527487	0.34273	-0.208693
216662	none	1.87885	0.01197	0.731825
216664	none	0.209747	0.489841	-0.0382957
216667	none	0.178743	-0.0184398	0.156952
216681	none	-0.0487644	0.00394751	-0.036973
216686	none	-0.0238839	0.0244691	-0.0503915
216697	none	-0.00139627	0.0102064	-0.00827518
216711	none	-0.00159491	-0.099941	0.0260394
216713	none	-0.08079	-0.00190909	-0.0188444
216717	none	0.104311	-0.0119727	0.0938611
216720	none	0.194067	-0.220668	0.418031
216725	none	-0.00331527	0.129167	-0.0840922
216729	none	-0.0866578	0.0108023	-0.0795433
216745	none	-0.0475871	0.1932	-0.217352
216753	none	0.102004	0.402234	-0.0553825
216775	none	0.0904476	0.00284823	0.0303693
216777	none	0.238507	0.0522156	0.0357884
216779	none	-0.0261152	0.284411	-0.254049
216782	none	-0.160934	-0.176882	-0.00233136
216786	none	-0.0298891	-0.0534985	0.00524606
216811	none	-0.0111999	0.449754	-0.292356
216829	none	0.144542	-0.01151	0.119578
216830	none	0.328214	-0.0632566	0.351354
216833	none	-0.0195223	0.0909886	-0.100192
216844	none	0.438321	0.205233	0.0224115
216853	none	0.614107	0.269595	0.0220256
216856	none	0.0656275	-0.103636	0.16337
216859	none	0.182724	0.579077	-0.0354049
216862	none	0.178767	-0.069139	0.235762
216893	none	-0.00362043	-1.05657	0.450837
216897	none	0.350783	0.473355	0.00326938
216916	none	-0.010495	0.169814	-0.142209
216917	none	-0.000592349	0.111829	-0.0614324
216919	none	-0.617693	-0.145717	-0.0878451
216933	none	-0.00871109	0.0519696	-0.0518859
211478	none	-0.679546	-0.660624	0.00322604
211573	none	-1.12626e-05	-0.00276821	0.00190541
211580	none	0.108983	0.315779	-0.0277123
211602	none	0.170958	0.193453	0.000478554
211661	none	-0.0965567	-0.102686	-0.000747626
211675	none	1.12873	0.00277149	0.498221
211901	none	-1.10984	-0.134555	-0.212125
211910	none	-0.195869	-0.132951	-0.00409395
211973	none	0.00346168	0.00313117	-0.00337894
212031	none	0.0850509	-0.010479	0.0790375
212050	none	-0.0983792	-0.570487	0.103211
212080	none	0.00272381	0.0668608	-0.0220966
212119	none	-0.00520888	-0.87677	0.37874
212169	none	0.037829	0.0849822	-0.00728977
212184	none	-0.303305	0.0388195	-0.28073
212266	none	-0.0291323	-0.107645	0.0166597
212392	none	-0.0492072	-0.0671251	0.00125704
212584	none	0.046252	-0.0867422	0.126398
212889	none	0.0256972	-0.00439472	0.0263186
213001	none	0.781321	-0.200914	0.880896
213047	none	-0.30422	-0.190658	-0.00685677
213062	none	0.675304	6.89645e-07	0.33697
213104	none	0.101908	-0.0793304	0.181274
213205	none	-0.0331896	0.448326	-0.368503
213278	none	0.0489496	0.114438	-0.00664495
213358	none	0.122202	0.357581	-0.0424144
213384	none	0.650798	-0.317695	0.944022
213452	none	-0.256522	-0.0299959	-0.0548402
213517	none	-0.432318	-0.137003	-0.0385295
213552	none	-0.394278	-0.000198983	-0.187738
213592	none	0.220927	0.950878	-0.102113
213675	none	-0.557256	0.00691792	-0.334396
214020	none	0.0864964	0.159284	-0.00253569
214209	none	-3.24827e-05	0.754017	-0.410569
214247	none	-0.0131947	-0.937262	0.387473
214493	none	0.02755	0.0871892	-0.0106835
214978	none	-0.0107546	0.141383	-0.117279
215241	none	0.00328456	-0.0219397	0.0232489
215322	none	0.359625	0.0927195	0.0556739
215508	none	0.262536	-0.000991737	0.149442
215536	none	-0.0418513	0.0160655	-0.0557467
215577	none	0.0150882	0.00116208	0.00617291
215600	none	0.00924931	0.741849	-0.271874
215656	none	-0.0222956	-0.224988	0.0461112
215677	none	-0.282423	-0.0223122	-0.0725839
215777	none	-0.268327	-0.306304	0.000794914
215792	none	0.511649	-0.00103019	0.295878
216067	none	-0.250444	-0.548173	0.0203228
216095	none	-0.617187	-0.000763808	-0.283022
216163	none	0.0304445	-0.0576431	0.0842509
216181	none	-0.0467578	0.133474	-0.172223
216355	none	-0.248466	0.0367424	-0.237778
216359	none	0.0236065	-0.0869738	0.100425
216362	none	-1.65567	-0.00610247	-0.716901
216369	none	0.140115	0.87514	-0.180477
216438	none	-0.092115	-0.0391609	-0.00559949
216554	none	-0.0199502	0.0244708	-0.0461529
216581	none	-0.332942	-0.0276863	-0.0854965
216758	none	0.0469655	-0.00974036	0.0503594
211323	none	0.00224481	0.0525234	-0.017679
211442	none	-0.103241	0.00908875	-0.0868728
211591	none	0.00565759	0.00779064	0.00878539
211660	none	1.12483	0.12358	0.285479
211692	none	0.692517	0.0231088	0.269329
212058	none	-1.00675	-0.531855	-0.0440225
212060	none	-0.0100162	0.589053	-0.372699
212100	none	0.0671304	1.18952	-0.397318
212123	none	-0.259559	2.00203	-1.84566
212254	none	0.421893	-0.118677	0.494326
212312	none	-0.0800179	-0.018076	-0.0112806
212384	none	0.307378	0.0722814	0.0415189
212388	none	0.00825803	-0.350542	0.248082
212423	none	0.0481845	0.0176734	0.00372458
212462	none	0.168121	0.162529	-0.00170139
212689	none	-0.0379632	-0.00411794	-0.00784728
212986	none	-0.0316046	0.0269209	-0.0602954
213054	none	0.408351	1.34449	-0.157208
213140	none	0.17954	0.604563	-0.0588074
213201	none	0.992208	0.00880522	0.42111
213220	none	0.32823	0.433763	-0.00990998
213236	none	0.171399	-0.410157	0.55122
213269	none	-0.470307	0.00262298	-0.266721
213595	none	-0.317563	-0.00213451	-0.135924
213596	none	-0.0751277	0.0114445	-0.0738236
213637	none	0.0825602	-0.0252332	0.100456
213912	none	-0.0579818	-0.128541	-0.000425845
214017	none	1.09367e-06	-0.154678	0.0783558
214211	none	0.878938	0.691569	0.00812415
214342	none	0.0911942	-0.0570918	0.14346
214712	none	0.00667391	0.172446	-0.0500734
214890	none	-0.00174307	-0.139036	0.0446957
215164	none	0.0431885	-0.479736	0.411526
215179	none	0.483922	-0.224565	0.685952
215205	none	0.138764	-0.0170726	0.126669
215225	none	0.288611	0.758704	-0.0589797
215292	none	0.0203055	0.071431	-0.0052373
215316	none	0.208124	0.155664	0.00110019
215415	none	0.222871	0.124747	0.00792924
215481	none	0.0839027	-0.0320785	0.112905
215558	none	0.484938	0.903092	-0.0215251
215563	none	0.17449	1.26534	-0.262827
215646	none	0.0353415	0.157906	-0.0148024
215690	none	1.02782	0.254168	0.114511
215724	none	-0.0533774	0.216472	-0.243043
215840	none	0.209516	0.61072	-0.0428411
215978	none	0.0283339	-0.143473	0.154544
216176	none	-0.253727	0.0482644	-0.262133
216385	none	1.56225	-0.0466807	1.03508
216396	none	0.0885863	0.511409	-0.0818181
216403	none	-0.270996	-0.0218473	-0.0676611
216433	none	0.0177494	0.0160816	-0.00184646
216792	none	-0.608355	0.103565	-0.616695
216855	none	0.130341	0.448276	-0.0513494
216876	none	0.144457	-0.220499	0.365327
216937	none	0.120646	0.586416	-0.0748661
211556	none	0.334968	0.149338	0.0179275
211586	none	0.616298	-0.00907693	0.389315
211767	none	-0.212446	-0.81388	0.122332
211840	none	-0.0449203	-0.0771764	0.000150125
211969	none	0.0772868	0.00128152	0.0294359
212081	none	-0.382448	0.00333082	-0.23721
212122	none	-0.413353	-1.2649	0.132396
212163	none	0.632278	0.163409	0.0922451
212359	none	0.00844571	0.630959	-0.233981
212369	none	0.443084	-0.0313218	0.363051
212565	none	0.547444	0.0831807	0.0925248
212637	none	-0.184382	-0.00188022	-0.0778244
212720	none	-0.00740963	0.00776209	-0.0169364
212735	none	-0.039941	0.160359	-0.179203
212935	none	0.00266163	-0.000359205	-0.00304909
213008	none	0.0887198	-0.117846	0.205474
213020	none	0.0533384	-0.152958	0.189383
213083	none	0.0741502	0.112182	-2.25712e-05
213110	none	0.050303	0.0230647	0.00418598
213477	none	0.105418	0.151133	0.0014938
213617	none	-0.373928	0.0755215	-0.397348
213626	none	-0.447321	-7.94538e-06	-0.196016
213815	none	0.133154	0.0153645	0.0330673
213892	none	-0.0208728	1.83215	-1.17005
213893	none	0.131925	-0.408275	0.493281
213952	none	0.00192726	-1.38537	0.754513
214243	none	0.140888	-0.13796	0.281421
214273	none	1.15441	0.00135684	0.537352
214331	none	-0.408753	-0.020538	-0.115541
214351	none	0.0797667	0.0106105	0.0152452
214354	none	-0.140541	-0.00433306	-0.0488065
214359	none	-0.13549	-0.489694	0.0640448
214492	none	0.278011	0.837761	-0.076294
214518	none	-0.052937	0.0131496	-0.0648852
214589	none	-0.325002	-1.05023	0.131191
214667	none	0.744573	0.0180084	0.26809
214708	none	-1.04826	-0.921	-0.0079959
214782	none	0.00188195	0.00722861	0.00494473
214910	none	-0.020498	0.124437	-0.121446
214985	none	0.0761835	0.165467	-0.00978125
215328	none	-0.000197088	-0.452389	0.204652
215762	none	0.0310173	0.00109536	0.0108956
215819	none	0.0185866	-0.00836555	0.0271861
215998	none	0.371027	0.376046	-0.000483568
216019	none	-0.197445	-0.558759	0.0571456
216128	none	0.53026	1.00216	-0.0247882
216265	none	0.422756	-0.0905132	0.45014
216410	none	0.164965	-0.249904	0.405056
216425	none	0.471212	0.0209521	0.178475
216539	none	-0.0354561	0.098465	-0.125557
216540	none	0.511557	0.276608	0.00952458
216640	none	0.179556	-0.0468126	0.205763
216774	none	0.0565404	0.12735	-0.00929873
216801	none	-0.000156629	-0.113096	0.0448471
216836	none	-1.48288	-0.416864	-0.158181
216841	none	-0.27834	-0.0587233	-0.0473274
216885	none	0.0914405	0.046443	0.00493885
211322	none	0.133341	0.00894839	0.0370114
211713	none	-0.0495479	0.049072	-0.0985777
211837	none	-0.536267	0.00138474	-0.276995
211852	none	0.0144528	0.0446306	-0.00485409
211863	none	0.506942	-0.676111	1.17377
211877	none	0.374528	-5.09119e-06	0.194161
211954	none	0.925214	-4.58371e-06	0.4732
212028	none	-0.0194297	-0.0429862	-0.000469958
212152	none	-0.118755	-0.30052	0.0217126
212154	none	-0.11255	-0.113972	0.00115198
212419	none	-0.573139	-0.481017	-0.00287654
212539	none	-0.436692	0.00708564	-0.295509
212722	none	0.364965	0.22481	0.0133777
212740	none	0.361229	-0.100396	0.414617
212778	none	-0.0625489	5.69968e-05	-0.0335117
212897	none	-0.463459	-0.38218	-0.00212362
212952	none	-0.119876	-0.180806	-0.000583815
213016	none	-0.0615609	0.171752	-0.220575
213041	none	0.332023	0.0682401	0.0491976
213495	none	0.32489	-0.193084	0.513698
213614	none	0.682652	0.138987	0.0914795
213630	none	-0.0468702	0.0204745	-0.065867
213647	none	-0.749734	-0.0375776	-0.218667
213758	none	0.155405	0.493454	-0.0523462
213827	none	0.551765	-0.336722	0.883536
213904	none	-0.239462	0.158306	-0.396674
214071	none	-0.00245107	0.00126541	-0.0050765
214367	none	0.847335	0.879778	-0.00106437
214541	none	-0.00152481	0.556905	-0.312141
214664	none	0.031368	0.0466053	-0.000551479
214834	none	-0.228263	-0.0563483	-0.0307269
214842	none	-0.119478	-0.644057	0.100184
215105	none	0.0664272	-0.228397	0.27396
215139	none	0.412515	0.57334	-0.00552505
215214	none	-0.312398	-0.0164019	-0.0937819
215263	none	1.05939	0.40948	0.0979459
215350	none	0.00544245	0.361035	-0.155271
215421	none	0.171373	-0.00247254	0.115055
215513	none	0.0766128	7.97506e-08	0.0376613
215644	none	-0.000454461	-0.31334	0.155128
215740	none	-0.0469785	0.0125646	-0.054996
215750	none	-0.0364969	-1.24881	0.39988
215834	none	-0.823889	-0.0236322	-0.27488
215888	none	0.00241158	-0.00159264	0.00272242
215989	none	0.000601188	-0.0704565	0.0763688
215997	none	-0.152141	-0.256702	0.00889193
216052	none	0.113293	0.250715	-0.0119804
216141	none	0.363686	0.608837	-0.0085303
216264	none	0.456935	0.305536	0.00816231
216473	none	-0.406301	0.0113172	-0.273605
216617	none	0.0732908	-0.176355	0.236707
216630	none	-0.000463433	0.0125845	-0.00823051
216747	none	0.0544412	0.0428906	-0.00327438
216828	none	-0.277396	-0.0640983	-0.0393299
216910	none	0.0145572	0.150191	-0.0425415
211345	none	0.0722878	-0.00297104	0.0517843
211346	none	-0.00933343	0.0144255	-0.0235254
211348	none	0.614076	-0.355392	0.954528
211353	none	0.263645	0.122288	0.0138891
211354	none	-0.597494	-0.404432	-0.00826406
211361	none	0.0119674	0.414427	-0.127583
211402	none	0.561217	-0.207206	0.726551
211403	none	0.994518	-0.101734	0.872623
211419	none	-0.0203719	-0.131945	0.0201639
211456	none	-0.0266973	-0.00289642	-0.00822273
211459	none	-0.144252	-0.203122	-0.00122692
211474	none	-0.770702	0.000365134	-0.414909
211486	none	0.30009	0.0482522	0.0534259
211491	none	0.00164429	-0.126703	0.0889188
211510	none	-0.0268964	-0.0339561	0.00224738
211531	none	-0.65631	0.00767481	-0.375868
211561	none	-0.00346639	0.0199616	-0.0164581
211570	none	-0.03361	-0.295498	0.0806283
211581	none	0.0895321	0.0708535	0.00114816
211582	none	0.0272779	-0.000108925	0.0130819
211624	none	0.526534	0.00591931	0.184893
211629	none	-0.0318632	0.138161	-0.154334
211631	none	-1.58094	-0.0186688	-0.591446
211638	none	0.353372	0.368143	-0.00126824
211649	none	0.35978	0.000522417	0.169879
211654	none	0.535494	0.301688	0.0167851
211667	none	-0.167324	-5.15059e-07	-0.0837511
211685	none	0.151945	0.27796	-0.0144678
211699	none	-0.355475	-0.800225	0.043704
211704	none	-0.000135132	0.0814186	-0.0459696
211708	none	-0.16745	0.394637	-0.555726
211722	none	0.030895	0.0141146	0.00312997
211726	none	-0.150303	-0.145397	0.00335454
211741	none	-0.616168	0.00369315	-0.347818
211747	none	0.713722	0.807536	-0.00118501
211753	none	0.0531383	0.257382	-0.047272
211755	none	-0.0116046	0.0457254	-0.0542349
211761	none	0.0104987	0.000460447	0.00261449
211770	none	0.654115	0.0350662	0.19187
211779	none	-0.393909	0.764927	-1.13816
211784	none	-0.15373	-0.0367997	-0.0201804
211798	none	0.0131493	0.0739411	-0.0163717
211814	none	-0.051875	0.343265	-0.337443
211850	none	-0.142628	-0.260156	0.00909078
211866	none	0.431735	-0.411241	0.844615
211874	none	0.00115864	-0.00327192	0.00644957
211885	none	1.66651e-05	0.672568	-0.320581
211888	none	-0.247484	-0.648394	0.0533203
211890	none	0.0002221	0.0488875	-0.0206014
211899	none	0.077976	0.72568	-0.159536
211908	none	-0.107285	-0.0955953	-0.00221681
211909	none	-1.81954	-0.111686	-0.551906
211925	none	-0.00107093	-0.0863577	0.0296515
211938	none	0.0530741	0.634901	-0.16015
211949	none	-0.105392	-0.502218	0.0826027
211963	none	-0.0814441	0.0712392	-0.153193
211968	none	-0.985926	-0.000267843	-0.520059
211980	none	-0.322844	-0.0543498	-0.0600141
211987	none	-0.0170527	0.105709	-0.108789
211988	none	-0.0306894	0.0505265	-0.0805215
211991	none	0.0144298	0.0112081	0.00201569
212021	none	0.0490169	-0.195197	0.221813
212022	none	-0.423987	0.822694	-1.21945
212052	none	0.158986	0.275323	-0.00249921
212053	none	0.98876	2.06342	-0.0951265
212064	none	0.47016	0.434071	0.000468536
212070	none	-0.416358	-0.136431	-0.0349554
212071	none	-0.719635	-0.591616	-0.00319017
212078	none	0.000157223	-0.250774	0.118514
212089	none	0.0156075	-0.0179492	0.0327372
212095	none	-0.0533774	1.38603	-0.995895
212098	none	0.0150705	-9.06548e-05	0.0108293
212099	none	0.58036	-0.281076	0.836714
212126	none	-0.0109289	2.02333e-05	-0.00711495
212133	none	0.0724243	-0.135181	0.199022
212156	none	-0.0635724	0.000191445	-0.0353813
212165	none	-0.160501	-0.330154	0.00741438
212172	none	-0.081818	-0.0179967	-0.0118612
212187	none	0.00334127	-0.249723	0.155387
212203	none	-0.0671206	0.0365629	-0.102099
212212	none	-0.516387	0.0519856	-0.445861
212237	none	0.266008	0.110588	0.0203618
212273	none	-0.193913	-1.17281	0.165013
212293	none	-0.00152176	0.367031	-0.204221
212300	none	0.127517	0.327727	-0.0212261
212343	none	0.549517	0.139428	0.0327558
212346	none	-2.6562e-06	0.00357862	-0.00433031
212356	none	-1.70166	0.767446	-2.35823
212362	none	-0.00337663	0.780742	-0.452606
212367	none	1.16633	-0.0334132	0.666465
212368	none	-0.112585	0.0751512	-0.184662
212394	none	-0.0308385	-0.663799	0.191477
212398	none	0.74468	-0.00349895	0.450535
212405	none	-0.515103	-0.0172736	-0.177225
212429	none	0.161435	0.233699	0.000411385
212440	none	-0.00729408	0.249051	-0.170164
212459	none	-0.363492	-0.417545	0.000977766
212486	none	-0.448377	-0.135887	-0.039848
212494	none	0.000168009	-0.696249	0.37091
212497	none	0.197474	-0.038504	0.221113
212513	none	-0.140138	-0.0253312	-0.0228864
212515	none	0.479192	-0.038793	0.402924
212517	none	0.0247619	-0.164665	0.169323
212518	none	-0.0683519	0.000899246	-0.0429614
212548	none	-0.273396	-0.0172601	-0.0720651
212551	none	-0.452933	-0.113802	-0.0567125
212559	none	0.584826	1.07163	-0.0256117
212597	none	-0.723444	-1.03643	0.0020755
212600	none	-0.00349756	-0.235539	0.0804901
212611	none	-0.0806895	-0.00546429	-0.0225743
212630	none	-0.211194	-0.0294596	-0.0423105
212656	none	0.450824	1.10404	-0.067891
212659	none	0.108288	0.287327	-0.015962
212685	none	0.188126	0.0453673	0.0247434
212691	none	0.000324176	-0.0246701	0.0110622
212697	none	-0.0450367	-0.0416644	0.000919933
212709	none	-0.0473977	-0.0282454	0.00259316
212729	none	-0.0702104	-0.123844	0.00471881
212730	none	0.280756	-0.0228188	0.233371
212770	none	-0.0930552	-3.17788	1.01526
212780	none	0.231495	0.441276	-0.0184718
212788	none	0.216708	0.192275	-0.00262888
212793	none	4.94699e-05	0.202591	-0.106343
212797	none	-0.0629655	0.147909	-0.204264
212802	none	-0.675702	-0.408862	-0.0140362
212811	none	-0.340646	-0.262237	-0.00294117
212841	none	0.130571	0.0557887	0.00957927
212845	none	0.890145	0.222333	0.116309
212854	none	NaN	-0.00154265	0.0423923
212855	none	0.00200659	0.000780802	0.000654324
212866	none	-0.0361018	-0.0097645	-0.00312757
212868	none	-0.0451937	-0.113755	0.0112271
212908	none	-0.000192869	0.0245021	-0.0176621
212926	none	-0.0787173	0.634356	-0.571153
212927	none	0.000329302	0.512412	-0.224969
212930	none	0.0182367	0.0207478	0.000211921
212962	none	-0.801123	-0.732615	-0.00124469
212965	none	-0.00070942	-0.55291	0.255868
212966	none	0.89885	-0.660589	1.55863
212968	none	0.581275	0.179787	0.0580752
212984	none	-0.166623	-0.123075	-0.0043085
212991	none	-0.0365305	-0.395248	0.0812314
212995	none	-0.305508	0.18254	-0.488998
213026	none	-0.0247658	0.580389	-0.424206
213029	none	-1.05556	-0.019278	-0.359344
213067	none	-0.217012	0.0701821	-0.273396
213088	none	0.279215	3.90948	-1.10782
213092	none	-0.0672508	0.105188	-0.171099
213105	none	0.273044	0.170176	0.00644898
213113	none	-0.0122778	1.40824	-0.81973
213118	none	0.00916053	0.885344	-0.385338
213122	none	-0.0610693	-0.0111185	-0.00695832
213131	none	-0.0387972	-0.0517494	-0.00114498
213144	none	-0.055951	-0.656189	0.203182
213153	none	0.115369	0.265108	-0.0191339
213157	none	-0.0421557	0.0399108	-0.0744446
213161	none	-0.0410704	-0.0163824	-0.00376213
213195	none	-0.163164	0.144176	-0.3122
213206	none	0.291246	0.801027	-0.053229
213235	none	-1.82049	-2.39791	0.011593
213247	none	-0.000395999	0.15753	-0.0930194
213274	none	0.00750818	0.0943235	-0.0217143
213296	none	0.00389502	0.333798	-0.119345
213299	none	0.00428339	0.224527	-0.080356
213305	none	-0.0566205	-0.0224302	-0.00588128
213315	none	0.249129	0.00673194	0.0882458
213320	none	-0.169963	-0.714484	0.0745241
213330	none	1.02556	0.319927	0.108112
213335	none	-0.000232599	-0.100321	0.0508172
213357	none	-0.0258675	-0.0378701	0.00294142
213387	none	0.0521172	-0.0132189	0.0600101
213402	none	0.344586	0.0818459	0.0492805
213422	none	-9.08233e-06	-0.0115119	0.00283315
213430	none	0.32571	-0.276138	0.601537
213446	none	-0.00123504	-0.000191339	0.00100097
213460	none	1.00131	0.216595	0.144464
213503	none	0.186055	0.0422982	0.0258483
213509	none	0.580334	0.0417868	0.169682
213514	none	-0.786947	-0.327224	-0.062212
213523	none	-0.0919604	1.65187	-1.27746
213531	none	-0.0756075	-0.275812	0.0453101
213532	none	0.126113	-0.0968592	0.219996
213548	none	-0.525966	-0.000539433	-0.23483
213555	none	0.352474	0.0100448	0.117378
213581	none	0.0025612	-0.226836	0.150923
213585	none	0.851079	0.51398	0.0287252
213621	none	1.19654	0.0105439	0.519283
213644	none	0.242168	0.0385674	0.0621513
213649	none	0.108247	0.581316	-0.0929228
213673	none	-1.48791	-0.880818	-0.00967522
213677	none	-0.000643446	0.0380774	-0.0213523
213692	none	0.0459502	-0.0319615	0.0749137
213710	none	0.547202	0.0830434	0.102738
213717	none	-0.0364518	-8.47821e-07	-0.0184334
213727	none	-0.777764	-0.0530679	-0.187155
213751	none	0.000828907	-0.388132	0.241379
213752	none	-0.178757	-0.0896418	-0.00777544
213755	none	-0.0196235	0.205986	-0.175889
213763	none	-0.000428446	0.292273	-0.154193
213764	none	0.475611	0.366377	0.00557116
213765	none	-0.000403439	0.0117862	-0.00726503
213778	none	-0.064197	-1.10925	0.279699
213781	none	0.0414393	-0.860807	0.635686
213786	none	-0.398506	0.44195	-0.8431
213787	none	0.00251598	-0.103458	0.0676805
213798	none	-0.0598954	-0.027325	-0.00297394
213801	none	-0.0871063	-0.160347	0.0104645
213808	none	NaN	0.531852	-0.514473
213821	none	-0.383192	0.0193926	-0.285892
213822	none	0.0528458	0.246044	-0.0341644
213847	none	0.692768	-0.151054	0.753739
213862	none	1.053	-0.436677	1.43331
213896	none	-0.0245849	-0.281977	0.0514398
213910	none	0.263912	-0.119408	0.371263
213914	none	0.59638	0.567454	0.00648029
213915	none	0.00606598	0.0139345	-0.00321643
213940	none	-0.104126	0.00063868	-0.0613974
213966	none	NaN	NaN	NaN
213979	none	-0.026364	-0.0876082	0.00731743
213994	none	NaN	NaN	NaN
213996	none	0.0582295	0.643712	-0.141793
214000	none	2.41787e-05	0.308626	-0.144128
214011	none	-0.116609	-0.0321924	-0.0133935
214012	none	-0.00540661	-0.000948701	-0.000250513
214021	none	0.163281	-0.0590079	0.212639
214038	none	-0.258296	0.0733251	-0.30335
214041	none	0.0547662	-0.179991	0.224895
214045	none	0.00703277	1.65444	-0.677105
214048	none	-0.215285	-0.0464018	-0.0276256
214052	none	-0.339791	-0.000677957	-0.1565
214093	none	-0.0594227	-0.0302509	-0.00427461
214099	none	-0.259501	0.543733	-0.781001
214102	none	0.288998	-0.0156648	0.218977
214112	none	0.00438494	0.417158	-0.182902
214117	none	0.0620546	0.171517	-0.0121356
214133	none	0.126477	-0.0334356	0.145066
214134	none	0.376194	-0.0420085	0.359231
214155	none	0.647592	0.557042	0.00223073
214173	none	-0.414476	0.0493201	-0.373842
214178	none	0.151199	0.928091	-0.154315
214196	none	-0.0558925	-0.614397	0.184594
214212	none	0.0159762	-0.0585055	0.0649005
214216	none	-0.64856	0.023606	-0.455515
214224	none	-1.2042	-0.0164697	-0.474833
214228	none	0.0821604	0.0314733	0.00643506
214230	none	-0.0284537	0.00427082	-0.0275457
214259	none	0.276722	0.544009	0.00059758
214269	none	-0.113156	-0.107441	0.00228232
214280	none	0.604227	0.0968537	0.119493
214282	none	-0.753037	-0.00325556	-0.320014
214295	none	-0.0204329	-0.447265	0.148873
214304	none	0.419755	0.802088	-0.010209
214311	none	-0.0574485	0.00492155	-0.0483101
214313	none	0.682039	0.141694	0.0969663
214335	none	-0.258711	-0.00232303	-0.142148
214345	none	0.305371	0.0828071	0.0354294
214376	none	0.0674548	0.0353032	0.00699503
214380	none	0.00712885	0.0466613	-0.00658029
214383	none	-0.044428	0.323329	-0.310513
214387	none	-0.0746758	0.269004	-0.311537
214389	none	0.00297969	0.275771	-0.125827
214392	none	0.0479641	1.25161	-0.415404
214393	none	0.211324	-0.291254	0.49597
214394	none	1.42658	-0.0231405	0.967434
214395	none	0.0466792	0.925749	-0.263357
214396	none	0.0768349	0.32604	-0.0500832
214401	none	0.0105569	-0.107782	0.0976291
214402	none	-0.14202	0.190974	-0.33334
214445	none	0.236822	0.239994	-0.00386949
214449	none	-0.000664665	0.149687	-0.0814236
214451	none	-0.906687	-0.137798	-0.173238
214461	none	-0.196705	0.148018	-0.343181
214469	none	0.471372	0.277712	0.0141413
214504	none	-1.31395	-0.433145	-0.123799
214540	none	NaN	NaN	NaN
214570	none	0.00871665	-0.410819	0.266379
214571	none	0.00108519	-0.235007	0.12538
214577	none	0.0105769	0.0147937	0.000498371
214594	none	-1.44161	0.00745751	-0.745055
214601	none	0.00154209	-0.371645	0.197556
214612	none	-0.0405163	0.031336	-0.0695319
214616	none	0.427089	-0.0110616	0.289051
214624	none	-0.0628627	-0.00525405	-0.0160115
214627	none	0.0128169	-0.653233	0.375207
214631	none	-0.556798	-0.0458579	-0.142464
214636	none	-0.247263	-0.128541	-0.00966064
214637	none	0.597444	1.10779	-0.0290806
214644	none	0.139546	0.0288253	0.0174299
214647	none	0.0292827	-0.0324419	0.0630762
214656	none	0.00655747	-0.0290701	0.0299976
214661	none	0.00233655	0.0346436	-0.00551233
214670	none	-0.071967	0.0379436	-0.108174
214672	none	-0.00799662	0.399392	-0.259772
214693	none	0.581007	0.16298	0.063471
214702	none	-0.011131	-0.00187462	-0.000671243
214716	none	-0.734273	-0.284484	-0.0485694
214718	none	0.0446022	-0.0240441	0.0671531
214719	none	-0.0184557	0.375011	-0.282539
214730	none	0.116451	0.21726	-0.00674034
214745	none	0.0340655	0.787502	-0.250047
214761	none	-0.135656	-0.152126	-6.44339e-05
214774	none	0.230387	0.286689	0.00136774
214793	none	0.0519435	-0.602254	0.493387
214795	none	-0.113343	-0.109416	0.00258416
214797	none	-0.0417869	0.660786	-0.534107
214801	none	0.0333407	0.30786	-0.0724179
214814	none	-0.00145992	-0.176007	0.0544156
214823	none	0.463724	-0.122566	0.528601
214849	none	-0.329026	0.0931833	-0.383173
214863	none	0.051889	0.0587155	-0.00312312
214899	none	0.701374	0.00924171	0.304928
214900	none	-0.791196	0.0130328	-0.515805
214919	none	0.186146	0.0174686	0.0446465
214949	none	-0.0836561	-0.211063	0.0161798
214951	none	-0.00948658	0.253767	-0.183731
214955	none	0.00158934	0.00141385	-0.0023008
214958	none	-6.28643e-06	0.204131	-0.115398
214959	none	-0.0510147	0.027158	-0.0780678
214977	none	-0.00316204	0.651349	-0.36172
214984	none	-0.0236112	0.275414	-0.234548
215018	none	0.123506	0.157353	-0.00361063
215093	none	-0.202678	-0.347122	0.00735127
215094	none	-0.209587	0.0523992	-0.237129
215099	none	-0.0317515	-0.0255379	-0.00113159
215112	none	-0.830444	-0.259984	-0.071098
215115	none	0.247971	0.00761102	0.0852448
215128	none	0.268871	0.87963	-0.0976686
215140	none	0.0158153	0.190045	-0.0502971
215147	none	-1.03081	-1.44306	0.0333587
215158	none	0.0455339	-7.31573e-06	0.0248838
215161	none	0.356151	-0.0386348	0.313807
215167	none	-0.00739623	-1.07414e-06	-0.00494758
215186	none	0.000216239	-0.533259	0.282812
215190	none	0.336602	0.0948531	0.0280631
215191	none	0.0438444	-0.00163378	0.0323117
215208	none	0.0533516	0.0242744	0.00381899
215246	none	0.1642	-0.0328461	0.173407
215250	none	0.22679	0.178223	0.00316754
215251	none	-0.186512	-0.415375	0.0288681
215255	none	-0.0481733	1.24985	-0.922537
215279	none	-0.732656	0.0750049	-0.648391
215347	none	-0.171732	-0.199544	-0.000239618
215349	none	-0.169797	0.00255489	-0.101858
215365	none	1.69397	0.793514	0.0713199
215371	none	0.453045	0.0297996	0.133457
215377	none	0.139383	-0.0258383	0.143921
215379	none	-0.362671	-0.0315866	-0.0887971
215413	none	-0.0317493	1.54773	-1.06004
215422	none	-0.14595	1.22614	-1.14924
215440	none	-0.440707	-0.0326318	-0.126695
215441	none	0.72124	-0.994668	1.69944
215461	none	-0.226604	0.0826678	-0.297269
215492	none	0.0232899	-0.0207069	0.0424046
215494	none	-0.298853	-0.00911921	-0.104135
215497	none	-0.000746635	-1.51019	0.760935
215498	none	0.585294	0.010965	0.245169
215502	none	0.14078	0.503003	-0.0685646
215504	none	-0.0800203	0.0567312	-0.137353
215529	none	-0.0218141	0.0244198	-0.0468542
215538	none	-0.319611	0.222219	-0.539879
215556	none	-0.00182337	0.00612268	-0.00586709
215561	none	0.00274943	-0.313686	0.19973
215564	none	0.343958	1.04183	-0.106585
215565	none	0.234575	0.00265702	0.0986699
215569	none	-0.306102	0.155117	-0.450252
215595	none	-0.341467	-0.0645439	-0.0616806
215603	none	0.0205495	0.186685	-0.0453239
215607	none	0.00350662	0.00115968	0.000985828
215648	none	0.189508	-0.000231242	0.102754
215668	none	0.310376	-0.0517128	0.309238
215674	none	0.479754	0.0825171	0.0812208
215682	none	0.0730338	0.224331	-0.0242443
215685	none	-0.00259959	0.302468	-0.184763
215705	none	-0.33781	-0.0589133	-0.0594335
215722	none	-0.00102209	0.000386603	-0.00158765
215735	none	-0.665592	-0.0133742	-0.232909
215744	none	0.0324437	0.0250876	0.00251092
215770	none	0.1339	0.0918209	0.00324033
215775	none	-0.12822	-0.529487	0.0637375
215788	none	-0.0355671	-0.0278763	0.00196601
215790	none	-0.000331719	-0.916472	0.447404
215793	none	-0.10058	-0.0954255	0.00058354
215817	none	0.111705	0.0317005	0.0125111
215876	none	-1.61297	-0.0837006	-0.464988
215877	none	-0.267156	0.0973498	-0.342823
215878	none	0.00058604	-0.726726	0.354416
215891	none	NaN	-0.0833901	0.00627525
215906	none	-0.100387	-0.0447438	-0.00519961
215911	none	0.168499	0.571986	-0.0502551
215917	none	-0.131174	0.046052	-0.16847
215918	none	0.0778121	-0.203744	0.264824
215922	none	-0.0282626	2.04281	-1.24758
215942	none	-0.0693174	1.39883	-1.02233
215947	none	0.04244	0.806431	-0.23007
215956	none	0.104596	0.0439761	0.00765876
215964	none	-0.282159	-0.104571	-0.0211627
215990	none	0.0969622	0.356354	-0.0361178
215995	none	0.492463	0.0442087	0.113658
216008	none	0.266917	0.515723	-0.0276235
216011	none	0.495648	0.0303123	0.153411
216021	none	0.0146983	-0.100379	0.101644
216028	none	0.643984	-0.00333359	0.361832
216039	none	-0.018728	-0.010755	0.00158489
216043	none	0.142223	0.275262	-0.0186558
216046	none	0.225152	-0.0178424	0.186005
216054	none	0.00666993	-0.0105503	0.0141239
216056	none	-0.0213837	-0.0693778	0.0046162
216062	none	-0.0407643	0.0995134	-0.130061
216082	none	0.00217162	0.512247	-0.226092
216090	none	0.219033	0.0222692	0.0494606
216091	none	0.000815429	1.03531	-0.468436
216094	none	-0.177653	-0.128459	-0.00332205
216105	none	0.0267789	-0.295018	0.253435
216120	none	-0.0883193	0.351201	-0.393003
216122	none	0.186682	-0.000419439	0.0941332
216150	none	-0.456898	0.0035011	-0.254298
216158	none	0.0190754	1.60364	-0.624035
216169	none	0.123604	-0.297325	0.40209
216183	none	5.57606e-05	-0.118102	0.0692923
216217	none	0.0133354	-0.0017195	0.00998706
216225	none	-0.0508476	-0.11748	0.00457215
216234	none	-0.542148	-0.741034	0.00801847
216238	none	-0.0557893	-0.228214	0.0220494
216251	none	-0.205876	0.2241	-0.437816
216278	none	0.242427	1.62396	-0.309264
216292	none	-0.0667943	0.00341562	-0.0535203
216313	none	0.377962	0.122301	0.036249
216322	none	-0.0111548	-0.0781452	0.0131406
216332	none	-0.191437	0.966558	-1.02569
216346	none	0.668637	-0.0234526	0.490819
216349	none	-0.796817	-0.0107492	-0.320595
216352	none	0.248197	0.116782	0.0126319
216371	none	-0.0600287	-0.00728883	-0.0134319
216400	none	-0.0698727	-0.0874907	-0.00063391
216422	none	0.084724	0.239141	-0.0238027
216431	none	-1.20107	0.148123	-1.12802
216459	none	0.0638186	-0.10585	0.172803
216498	none	-0.118785	-0.182046	0.000548132
216501	none	-0.00215599	-0.249603	0.111486
216504	none	0.000674059	0.154601	-0.0754475
216521	none	0.432301	0.00981825	0.164459
216533	none	0.158808	-0.0114609	0.12832
216564	none	0.0294563	-0.26787	0.245927
216569	none	-0.002785	0.253464	-0.166654
216570	none	0.141383	-0.144001	0.285118
216583	none	0.00324858	-0.283833	0.152922
216598	none	-0.028357	0.864262	-0.59278
216604	none	-0.246568	-0.00999189	-0.0970616
216614	none	-0.539037	-0.27507	-0.024356
216620	none	-0.0518935	-1.76113	0.613062
216626	none	0.954877	0.746878	0.0125117
216636	none	0.153214	-0.000159034	0.0821486
216649	none	-0.000100571	0.0377246	-0.0246722
216655	none	-0.0697462	0.0182822	-0.0918353
216683	none	-0.603173	0.157248	-0.678719
216687	none	0.288567	0.0637582	0.0400823
216695	none	-0.0482401	-0.000690903	-0.0192627
216704	none	0.332345	0.268868	0.00124258
216707	none	0.379594	0.000504611	0.205044
216731	none	0.0413496	0.065587	-0.000235807
216760	none	0.00403612	-0.027418	0.0213836
216762	none	-0.207324	-0.488715	0.0345703
216771	none	-0.070878	-0.137603	0.00269498
216785	none	-0.420631	-0.0428719	-0.115421
216800	none	NaN	NaN	NaN
216810	none	0.464778	0.13334	0.054402
216823	none	-0.00863007	-0.258598	0.0717194
216852	none	0.305337	-0.463663	0.770291
216863	none	0.00165142	3.61106e-06	0.00310235
216871	none	0.272431	0.0392059	0.0525633
216877	none	0.0103683	-0.00558093	0.0192997
216925	none	-0.0572225	0.359905	-0.36053
216935	none	-0.0298587	0.0449943	-0.0741007
216939	none	-0.00321096	-0.213418	0.078152
211394	none	0.000667379	-0.109611	0.0673679
211816	none	0.20874	-0.102913	0.304391
211860	none	-0.353301	-0.231693	-0.00720957
212082	none	-0.164603	-0.0893503	-0.0064241
212127	none	0.625066	0.442938	0.0126815
212147	none	-0.0335239	0.000529681	-0.0212843
212661	none	0.139495	0.143988	-0.00379473
212817	none	0.0519558	0.43736	-0.09527
212886	none	-0.306329	-0.382145	0.00773871
212932	none	0.010058	-0.00301316	0.0149694
213000	none	0.00782633	0.30125	-0.104218
213114	none	0.141837	0.0192151	0.0292008
213175	none	0.319393	-0.0644671	0.338261
213243	none	-0.107096	0.00568522	-0.0812096
213399	none	0.0233325	-0.0453922	0.0620642
213497	none	-0.0165328	-0.0674831	0.00874132
213806	none	-0.164872	-0.177976	0.00394486
213872	none	0.0353966	0.118657	-0.0143744
213975	none	0.00317609	-0.171245	0.116889
214010	none	-0.0502323	0.206546	-0.235158
214060	none	-0.000193308	0.0660124	-0.0362221
214113	none	0.0223837	0.138809	-0.0213966
214202	none	-0.132479	0.178255	-0.311033
214208	none	0.0747161	0.00167117	0.0276551
214283	none	-0.347759	0.813263	-1.11434
214302	none	0.300157	-0.0131827	0.220813
214355	none	-0.00994299	0.185533	-0.141585
214377	none	0.241661	0.00473362	0.0907709
214488	none	-0.773934	1.96197	-2.61382
214542	none	-0.297067	-0.0458171	-0.0530915
214680	none	-0.0193893	0.1016	-0.109902
214692	none	-0.10926	0.0181417	-0.107838
214766	none	-0.00882411	0.40982	-0.278165
214772	none	-0.229756	-0.307309	0.00273525
215029	none	0.0522306	-0.0775843	0.133476
215037	none	-0.0870802	0.225016	-0.29685
215065	none	-0.051952	-0.152795	0.0181021
215125	none	0.00559719	-0.000240697	0.00492808
215282	none	0.416596	0.332993	0.00303758
215331	none	-0.312875	-0.0610834	-0.0460349
215334	none	0.0568723	0.0066159	0.0125702
215462	none	-0.174222	-0.000593556	-0.0806375
215466	none	-0.0835483	-0.956672	0.20469
215618	none	-0.809919	0.0973107	-0.697104
215761	none	0.00200416	0.00364347	-0.0039122
215855	none	0.0150624	-0.0153833	0.0339573
215985	none	0.890863	0.187017	0.12283
215999	none	-0.604429	-0.827076	0.00514526
216033	none	0.0985844	-0.270901	0.34088
216140	none	0.2878	0.306256	-0.00319877
216244	none	0.0300014	0.0227484	-2.4263e-05
216635	none	-0.016548	0.108786	-0.106573
216663	none	0.0104756	-0.799414	0.499464
216715	none	0.00729782	0.343229	-0.131967
216803	none	-1.94873	-0.0013989	-0.907673
216864	none	0.00312715	0.410136	-0.171765
216884	none	0.0260572	0.103279	-0.0115169
216921	none	-0.13144	0.000318135	-0.0722296
211327	none	-0.0290055	0.505574	-0.404333
211330	none	0.00206195	-0.00109491	0.00523273
211357	none	-0.00537845	-0.22345	0.0906223
211358	none	0.000839686	0.368171	-0.196173
211395	none	0.00227109	-0.18187	0.105134
211408	none	0.0293831	0.20232	-0.0471309
211433	none	-0.0267651	0.0332067	-0.0621378
211447	none	0.179847	0.131528	0.00241961
211451	none	0.104884	0.0100835	0.0231647
211467	none	-0.687594	-0.779394	0.00605595
211470	none	0.0254231	0.0454998	-0.00399915
211472	none	-0.0866456	0.0952449	-0.183426
211477	none	0.0548736	1.62548	-0.554521
211494	none	NaN	NaN	NaN
211498	none	-0.0277983	0.0413039	-0.0691091
211504	none	0.0271297	0.204911	-0.0378061
211508	none	-0.097766	0.24478	-0.328106
211541	none	0.0127322	-0.204373	0.162787
211555	none	-0.00552983	-0.728634	0.313407
211559	none	-0.00859489	0.153056	-0.117334
211574	none	0.0965448	-0.0946602	0.193211
211578	none	0.276722	-0.0508289	0.277931
211585	none	-0.440964	0.00193225	-0.233066
211600	none	-0.0199459	0.0962682	-0.103603
211603	none	-0.0042738	-0.00229883	-0.00202657
211605	none	0.173358	0.194944	-0.000409127
211608	none	0.0152302	-0.583721	0.362004
211609	none	-0.08615	-0.000236967	-0.0390245
211627	none	0.282654	-2.80465	2.31646
211670	none	0.144711	-0.355154	0.462767
211677	none	0.37858	0.0850368	0.0552346
211696	none	0.0566904	0.0418971	-0.00312586
211701	none	0.0376815	0.0500424	-0.00287254
211710	none	-0.102352	-0.0945684	0.00327774
211712	none	0.102328	-0.0988386	0.200981
211730	none	0.538095	0.0472928	0.123476
211762	none	0.492664	0.150619	0.0455577
211801	none	-0.264125	-0.00590431	-0.0919262
211802	none	-0.330199	-0.202206	-0.00714932
211806	none	0.0323988	0.145569	-0.0245221
211809	none	0.139979	0.112052	-0.000307645
211817	none	0.0389323	0.102372	0.00590287
211820	none	0.578463	1.88354	-0.164831
211833	none	0.0945402	0.0165265	0.016808
211842	none	0.324934	0.24525	0.00392073
211843	none	0.112297	0.487388	-0.082658
211849	none	-0.463857	-0.00744574	-0.177728
211853	none	-0.127595	-0.301764	0.0204385
211855	none	0.848884	0.0532663	0.255056
211864	none	0.228981	0.14574	0.000797315
211865	none	-0.0419563	1.2154	-0.82733
211876	none	0.0501842	-0.00548826	0.0457594
211887	none	-0.108119	-1.13401	0.203143
211920	none	0.00480198	-0.545726	0.272131
211924	none	0.0130856	-0.0157234	0.027927
211957	none	0.0201213	0.026566	-0.00306351
211993	none	0.219047	0.0161399	0.0480299
211994	none	-0.0421407	0.00175358	-0.0301468
212000	none	NaN	NaN	NaN
212014	none	-0.400181	-0.485281	-0.00106439
212017	none	0.000656055	0.0488881	-0.0171526
212019	none	-0.13125	-0.207401	0.00271571
212041	none	0.434457	-0.000297498	0.168801
212107	none	-0.448531	-0.0336263	-0.115828
212108	none	0.200304	0.991258	-0.158858
212109	none	0.00880546	-0.000684426	0.00404295
212112	none	-0.446788	-0.00771603	-0.168342
212120	none	0.00392426	-0.000355082	0.0028024
212140	none	0.238065	0.207229	0.000292556
212144	none	-0.0172761	-0.293868	0.0527429
212168	none	-0.0435357	-0.324384	0.0542791
212189	none	0.383118	0.762908	-0.0354814
212192	none	-0.031819	-0.115694	0.0143788
212205	none	0.0231291	0.109923	-0.0211484
212207	none	-0.4738	-0.237356	-0.0173968
212230	none	0.299308	0.301853	-0.0036558
212232	none	-0.00227291	-0.0357084	0.00433469
212233	none	0.341267	0.00872252	0.117294
212239	none	-0.298274	-0.103577	-0.0263091
212256	none	0.116603	0.0240979	0.0178432
212263	none	-0.00365588	-0.414134	0.183844
212265	none	0.0543569	0.249155	-0.0345107
212267	none	-0.000279549	0.00751877	-0.00567331
212269	none	0.157396	-0.0472664	0.198579
212272	none	0.964952	0.211946	0.147245
212276	none	-1.01785	0.0724581	-0.834909
212278	none	-0.247017	-0.632982	0.0345242
212282	none	-0.0106483	-0.0476014	0.0107738
212285	none	0.165606	0.319133	-0.00814873
212310	none	0.220497	0.0799607	0.018039
212311	none	-0.0246647	0.00204702	-0.0219934
212321	none	-0.0220635	-0.0141504	0.000684783
212332	none	-0.181853	-0.0945111	-0.00827637
212339	none	-0.0871115	-0.0392563	-0.0058213
212347	none	-0.0273106	-0.1078	0.0156565
212348	none	0.943212	-0.0271496	0.609824
212364	none	0.173386	-0.168289	0.337984
212372	none	0.310142	0.574876	-0.0320138
212377	none	0.420771	0.585333	-0.00982159
212390	none	-0.0729464	-1.12872	0.321511
212410	none	-0.00614982	0.00202861	-0.00683109
212415	none	0.364782	0.00588954	0.149489
212416	none	-0.170514	-0.128451	-0.000148863
212434	none	-0.134063	0.134204	-0.26977
212438	none	0.0242338	-0.219656	0.193383
212439	none	-0.341088	-0.533006	0.0194529
212452	none	0.566576	0.282144	0.0243109
212466	none	0.00221002	-0.0320797	0.00369062
212479	none	-0.119541	-0.468773	0.0572335
212493	none	-0.062204	0.0245375	-0.0828012
212496	none	0.0851684	-1.20569e-05	0.0385176
212502	none	0.0185098	-0.0575889	0.0671798
212508	none	0.20191	0.126613	0.00430405
212519	none	0.124802	0.853812	-0.169578
212529	none	-0.0507752	0.238515	-0.249412
212533	none	-0.198851	-0.619757	0.0396458
212537	none	-0.552011	-0.095198	-0.0633759
212568	none	0.00675571	0.0838581	-0.00588631
212574	none	0.107122	0.0135589	0.0220146
212578	none	0.00892486	-0.171263	0.140623
212593	none	-0.00081953	-0.0147982	-0.00538025
212596	none	-0.527407	0.000421449	-0.269349
212602	none	-0.0271685	-0.00542985	-0.002193
212606	none	0.00680346	-0.0490588	0.0505267
212607	none	-0.650554	-0.257189	-0.0469247
212629	none	0.4072	-0.00156314	0.247621
212646	none	0.211715	-0.586799	0.774066
212650	none	0.620266	-0.00560195	0.374715
212651	none	-0.0114923	-0.0155489	0.00117669
212653	none	-0.102412	-0.0614511	-0.00376821
212665	none	0.0957468	-0.0550989	0.149915
212670	none	0.0635681	0.120457	-0.00446992
212695	none	0.35529	0.0804753	0.0570654
212696	none	0.12026	-0.375719	0.442413
212699	none	0.0367401	-0.00037505	0.0205055
212702	none	0.0364078	0.0155026	-0.00274569
212710	none	0.0957887	-0.144594	0.233109
212719	none	-0.00171726	-0.321401	0.136529
212736	none	0.0426433	1.49171	-0.498271
212743	none	-0.133265	-0.00566867	-0.0421438
212757	none	-0.00973791	-0.118763	0.0371401
212758	none	0.348453	-0.0244283	0.288507
212764	none	0.441238	0.172446	0.0296225
212795	none	0.350444	-0.00878025	0.219853
212796	none	-0.00140154	-0.000889778	0.00417212
212800	none	0.04765	-0.204159	0.230873
212816	none	-0.902119	-0.0569059	-0.230673
212831	none	-0.0399406	0.0163468	-0.0533434
212873	none	-0.0509269	-0.115507	0.0111638
212880	none	0.0996584	-0.0674603	0.164175
212887	none	0.000156541	0.229569	-0.103792
212891	none	0.0117863	-0.372228	0.260185
212893	none	0.00015805	0.129696	-0.0647512
212898	none	-0.149735	-0.282405	0.017648
212901	none	0.00303337	0.624755	-0.28435
212905	none	-0.195185	-0.463059	0.0251726
212909	none	0.00133737	-0.0671119	0.0394743
212916	none	0.488812	-0.185544	0.635005
212919	none	7.29993e-05	0.578236	-0.275882
212934	none	0.00410932	-0.0124022	0.00900867
212937	none	0.0129505	0.478239	-0.160008
212961	none	0.19006	0.0736465	0.0129203
212963	none	0.264123	-0.0313566	0.228058
212964	none	-0.0410196	-0.0779456	-0.00146464
212969	none	-0.183474	-0.125549	-0.00377564
212976	none	0.131626	0.00907316	0.0320427
212978	none	-0.00150479	-0.0187054	0.00740878
213006	none	-0.0390118	-0.0176159	0.000305483
213012	none	-0.0475832	0.056486	-0.106047
213013	none	-0.0469746	-0.292347	0.0564341
213033	none	0.000332097	0.0127112	-0.00587556
213038	none	-0.0119159	0.197411	-0.14652
213040	none	0.0711017	0.000172767	0.0328618
213055	none	0.39825	0.652132	-0.0163722
213059	none	0.0895656	0.00020406	0.031613
213070	none	-0.00693697	-0.0328899	0.00886544
213075	none	0.265557	-0.0902301	0.332003
213076	none	-0.429729	0.233258	-0.655479
213080	none	-0.00266968	-0.0129613	-0.000494022
213090	none	0.0533145	-0.000701349	0.0327529
213095	none	-0.798331	-0.0226628	-0.271513
213108	none	0.15579	0.785657	-0.129613
213121	none	0.000170401	0.00626211	-0.00510265
213128	none	0.115454	0.0679574	0.0050986
213129	none	0.0879625	-0.00128867	0.0530681
213132	none	0.245403	0.000803532	0.113141
213133	none	0.747166	0.00270502	0.337777
213151	none	0.0423118	-0.0975869	0.139479
213176	none	-0.0192375	0.0679367	-0.0829698
213177	none	0.124362	0.133833	-0.00300064
213179	none	-0.457958	0.270896	-0.708292
213190	none	0.00757243	1.207	-0.49833
213212	none	0.0381242	0.943282	-0.288646
213223	none	-0.000446167	0.178373	-0.0958784
213248	none	-0.0083188	0.826864	-0.511548
213249	none	-0.00653936	0.164801	-0.114714
213259	none	0.443724	0.61547	-0.00225245
213284	none	0.0970307	0.0205338	0.0139922
213295	none	-0.130816	-0.00837198	-0.0369817
213303	none	0.0235299	-0.0346339	0.0569987
213306	none	0.825711	0.156751	0.120947
213322	none	-0.15128	0.090622	-0.238042
213333	none	-0.250851	-0.0334531	-0.0519133
213338	none	0.0149116	-0.150826	0.131064
213354	none	0.00422148	-0.111989	0.0846024
213364	none	0.932496	0.0180556	0.336715
213373	none	0.260702	-0.0998448	0.342655
213389	none	0.064911	-0.0349456	0.094523
213397	none	-0.0456372	0.00259341	-0.0309403
213401	none	0.0640271	-0.000422487	0.0384346
213416	none	-2.05817	-0.0538501	-0.630741
213426	none	0.0168716	-0.164456	0.143277
213441	none	2.43959e-05	0.0361466	-0.0136073
213456	none	-0.0763394	-1.26873	0.418149
213459	none	0.286823	-0.181611	0.464776
213461	none	0.000159414	0.185757	-0.0843227
213490	none	-0.203895	-0.489649	0.0475221
213491	none	0.00822149	0.796049	-0.313361
213506	none	0.523135	-0.00704494	0.297917
213519	none	-0.103852	0.00219646	-0.0681775
213529	none	-0.133392	0.00545931	-0.0937894
213533	none	-0.162972	-0.0577765	-0.0128062
213536	none	0.302964	0.0186737	0.0910067
213562	none	-0.00860023	-0.0334982	0.00391172
213627	none	-0.00239516	0.144349	-0.0905976
213629	none	-0.250318	-0.186711	-0.00310321
213634	none	-0.0642609	0.0017696	-0.0434285
213635	none	0.192732	0.00050402	0.0888306
213638	none	0.920812	0.968704	0.00367294
213642	none	0.0856934	0.0440882	0.00242497
213651	none	0.264615	0.103721	0.0511629
213655	none	0.0223837	-0.420708	0.325923
213656	none	0.00156382	0.208238	-0.0897381
213662	none	-0.193309	0.00320051	-0.123698
213674	none	0.0837149	0.705651	-0.138386
213695	none	-0.182153	-0.00938908	-0.0539355
213701	none	-0.0159447	-0.0027207	0.000164447
213712	none	0.291548	-0.000775591	0.161795
213718	none	-0.000205627	-0.00366675	-0.00129241
213721	none	0.0344836	-0.133731	0.133213
213724	none	-0.0705131	-0.535086	0.0878509
213733	none	-0.679426	0.405737	-1.07293
213737	none	0.283071	0.00103064	0.135673
213739	none	-0.277564	-1.23464e-05	-0.142768
213746	none	-0.055183	0.312307	-0.3035
213760	none	0.0163857	0.0207887	-0.00269151
213767	none	0.216231	-0.362763	0.58132
213795	none	-0.637056	-1.09592e-06	-0.327356
213796	none	0.00184322	0.00057845	-0.0023809
213802	none	-0.243431	-0.299428	0.000988959
213804	none	-0.652431	0.0141718	-0.434748
213817	none	-0.000416782	-0.0358997	0.0132559
213819	none	-0.315492	-1.31927	0.215345
213829	none	0.363147	0.719743	-0.0230934
213831	none	0.0194202	-0.203991	0.162852
213849	none	0.066678	0.000371313	0.0282149
213852	none	-0.074239	1.27782	-1.00145
213856	none	0.158415	0.00704815	0.0378057
213869	none	-0.901973	0.157757	-0.892794
213871	none	0.016719	-1.56957	0.947497
213889	none	-0.151187	-0.0436829	-0.015774
213895	none	0.185564	-2.96712e-05	0.0964262
213903	none	0.048511	-0.00138833	0.0335083
213908	none	0.347031	0.100122	0.0312695
213921	none	-0.385491	-0.578046	0.0160327
213937	none	0.208113	1.09111	-0.17155
213947	none	-1.44264	-0.0925839	-0.345363
213951	none	0.199496	0.748478	-0.0879892
213971	none	0.0743649	-0.0352168	0.108424
213974	none	-0.0499941	-0.00636357	-0.0109109
213978	none	-0.00116588	-0.332278	0.163578
213983	none	0.0546689	0.754633	-0.200575
213984	none	0.182364	0.0679111	0.0141899
213988	none	-0.603412	-0.120801	-0.100844
213992	none	-0.0633483	-0.0674603	0.003024
213999	none	0.147018	0.888807	-0.178155
214004	none	-0.465324	0.0981914	-0.48738
214044	none	6.22043e-05	0.446493	-0.205001
214077	none	0.205196	0.000955455	0.018618
214107	none	-0.0014464	0.00689229	-0.00833367
214120	none	-0.0425825	0.000411085	-0.019281
214122	none	0.0107645	-0.337687	0.236862
214125	none	-0.0457733	0.0767622	-0.121838
214141	none	-0.0348681	0.0322883	-0.0689371
214171	none	0.527071	-0.000492071	0.27562
214191	none	-0.0323231	-0.0342962	0.00128339
214192	none	0.0993841	-0.0880188	0.189243
214194	none	0.0338109	0.214545	-0.0384993
214203	none	0.00584228	-0.545164	0.34953
214206	none	0.043795	-0.00179681	0.0310528
214237	none	-0.00176624	0.0960118	-0.0661132
214242	none	0.0342986	2.18891	-0.754159
214252	none	0.0429262	0.0772437	-0.00484715
214263	none	0.166751	-0.00068864	0.0949918
214268	none	-0.00402482	0.299378	-0.181533
214271	none	0.00264126	-0.195755	0.109736
214285	none	0.0245147	0.178748	-0.0345804
214286	none	0.453336	0.0841808	0.0859964
214291	none	0.0883827	0.0493419	0.00542969
214292	none	-0.113273	0.0189418	-0.106209
214325	none	-0.866466	0.00378138	-0.461081
214330	none	0.250348	0.347288	-0.001252
214390	none	0.0167212	0.0980022	0.0132506
214413	none	0.00506889	0.475616	-0.189605
214417	none	0.000536181	0.0513521	-0.0226082
214418	none	-0.0477177	-0.00782421	-0.00659268
214419	none	-0.0863725	-0.00197899	-0.0311174
214424	none	-0.0319737	-0.0107293	-0.00211152
214456	none	-1.53756	-1.55148	0.000707013
214467	none	-0.00275537	-0.199774	0.0744045
214468	none	-0.0735691	-0.374985	0.0570254
214472	none	-0.000270956	-0.131729	0.0524752
214476	none	-0.334296	-0.0786229	-0.0451642
214494	none	-0.238721	0.3532	-0.590014
214503	none	0.0973632	-0.490209	0.55095
214505	none	-0.214385	-0.446629	0.021091
214512	none	-0.133487	-1.30466	0.23645
214516	none	0.0879784	0.120091	0.00235636
214523	none	-0.0312053	-0.30949	0.0698465
214534	none	-0.000189738	0.331518	-0.188352
214547	none	0.109152	0.0149093	0.0198839
214561	none	0.205552	0.0234838	0.0410951
214580	none	-0.00552983	-0.0300793	0.00474625
214583	none	0.23124	0.00535647	0.0831793
214586	none	0.24697	0.135105	0.00831262
214593	none	0.119549	0.273544	-0.0209145
214597	none	-0.547998	0.168639	-0.652797
214598	none	-4.58067	0.321124	-3.39624
214604	none	-0.0537611	0.0732624	-0.127345
214639	none	-1.17508	-0.00706762	-0.462547
214640	none	-0.14834	-0.00419485	-0.0508639
214646	none	-0.0823031	0.372078	-0.410488
214650	none	0.721854	0.0067411	0.270687
214658	none	1.10525	-0.00033705	0.581143
214668	none	-0.140956	-0.590402	0.087944
214674	none	-0.00250649	0.000181981	-0.00153798
214679	none	0.000313832	0.00562989	-0.0045152
214689	none	-0.0471641	-0.257241	0.0435845
214690	none	0.182724	-0.0125623	0.146138
214703	none	0.228105	0.890842	-0.120062
214706	none	0.689312	0.422381	0.0199869
214736	none	-0.185241	0.0190697	-0.159504
214744	none	0.199111	0.126544	0.00387812
214777	none	-0.640718	-0.347667	-0.0196411
214792	none	0.214937	0.141459	0.00236514
214808	none	-0.239809	0.0936871	-0.316923
214815	none	-0.0356368	-0.120136	0.0123449
214829	none	0.241261	-0.00501925	0.158541
214835	none	0.202268	0.940192	-0.140958
214843	none	0.375992	0.0299976	0.0981744
214854	none	-0.00376138	-0.00504491	-0.00242983
214858	none	-0.120211	0.0432183	-0.155843
214882	none	-3.12553e-05	9.94058e-05	-0.00140956
214884	none	0.128574	0.0503768	0.00906717
214894	none	-0.220641	0.608199	-0.774999
214895	none	0.14287	0.0854596	0.00371149
214907	none	0.0263893	0.104918	0.0403034
214925	none	-0.000115446	0.00386412	-0.00216372
214934	none	0.0240205	-0.000755101	0.0136847
214942	none	-0.622513	-0.0396923	-0.17558
214953	none	-0.231281	-0.37006	0.0112161
214956	none	-0.802453	-0.0312866	-0.274599
214960	none	0.00357868	-0.0150481	0.0137469
214961	none	0.033508	-0.295861	0.262069
214974	none	0.313471	-0.0391634	0.28629
214980	none	0.119549	2.16581	-0.496639
214992	none	0.0737736	0.233029	-0.0161403
214994	none	0.0459392	0.53613	-0.107019
214996	none	3.15419e-05	-0.355598	0.166835
215006	none	-0.832739	-0.793297	8.96496e-05
215026	none	-0.357131	0.0622382	-0.356128
215042	none	-0.0815829	0.32984	-0.372459
215045	none	-0.0413175	0.00907738	-0.0454333
215062	none	-0.327993	-0.0113198	-0.120669
215068	none	-0.629853	-0.247608	-0.0510699
215072	none	0.305234	0.109067	0.0246821
215088	none	0.616175	0.0182351	0.23894
215110	none	-0.00506482	0.0621798	-0.0493325
215114	none	0.0827133	-0.161327	0.218852
215117	none	0.596531	0.814391	0.00123595
215123	none	-0.102988	-0.101869	0.000381535
215136	none	0.21227	0.033042	0.0404861
215151	none	-0.276966	-0.269213	0.00238088
215152	none	-0.907544	0.021148	-0.600342
215162	none	-0.0609818	-0.0631851	-0.00076098
215173	none	-0.0214218	-0.0294539	-0.00328709
215174	none	-0.339943	1.06647	-1.29635
215176	none	-0.00779133	-0.236428	0.0766095
215203	none	0.070019	0.109151	-0.0066152
215207	none	-0.184382	-0.014409	-0.0368337
215220	none	0.240113	0.696791	-0.0815579
215226	none	-0.525068	-0.997896	0.0506688
215229	none	0.018069	0.0797479	-0.00993498
215230	none	-0.0538651	-0.0562872	0.00141596
215235	none	0.129362	-0.0191299	0.125021
215245	none	-0.00788487	-0.00912681	0.00460696
215254	none	0.0437557	-0.0285632	0.0733319
215257	none	0.264382	0.00439638	0.0979192
215261	none	0.139397	0.0418994	0.0150312
215264	none	-0.0417553	-0.0266819	0.00343551
215265	none	-0.076821	-0.100298	0.00454595
215274	none	-0.000113407	0.00350193	-0.00205213
215287	none	0.110169	0.179307	-0.0163211
215288	none	-1.63538	0.20518	-1.49743
215298	none	0.0014166	0.0509597	-0.0151225
215303	none	-0.000508089	0.0799487	-0.0518445
215306	none	-0.078023	0.489801	-0.469502
215319	none	0.0527872	0.0709585	-0.00422334
215360	none	-0.000625628	0.0632303	-0.032417
215363	none	-0.00202347	-0.00151795	0.00112673
215364	none	0.00484329	-0.294748	0.164277
215368	none	-0.149209	-0.00302198	-0.0543016
215393	none	0.284339	0.141148	0.0128697
215395	none	0.0815772	-0.0896903	0.174887
215414	none	-0.0203678	0.0797219	-0.0934219
215417	none	-1.43452	-1.64678	0.00525979
215418	none	0.0136451	-0.0251253	0.02881
215446	none	0.0240303	-0.0124466	0.0386508
215452	none	0.00906511	-1.25384	0.700411
215454	none	0.199926	0.904769	-0.113142
215458	none	0.0552703	0.0741343	-0.00196085
215459	none	-0.481219	-0.110498	-0.0607233
215486	none	-0.957917	-0.203488	-0.147776
215501	none	-0.202582	0.127168	-0.31586
215516	none	1.76794	-0.00359376	1.05132
215524	none	0.247906	-0.901071	1.00959
215530	none	0.0129447	-0.194396	0.141624
215532	none	-0.0222405	-0.137865	0.0230412
215535	none	-0.686569	0.229198	-0.873986
215542	none	-0.0590332	-0.0218313	-0.00593055
215544	none	-0.00931246	-0.123075	0.0283073
215551	none	0.0230498	0.0034915	0.00397948
215552	none	-0.00459965	-0.166773	0.0473979
215557	none	-0.0167523	0.0744427	-0.0829285
215587	none	0.020352	-0.0190287	0.0333218
215590	none	-0.206543	0.00450162	-0.139403
215604	none	-0.042186	0.0223842	-0.0642017
215611	none	-0.357867	-6.41086e-05	-0.171643
215629	none	-0.130362	-0.56554	0.0842335
215637	none	0.705746	0.00875488	0.270586
215638	none	-0.220641	-0.143364	-0.028911
215647	none	1.00269	0.070483	0.271513
215650	none	-0.466398	-0.355861	-0.0027933
215651	none	0.0711435	0.140708	-0.0103879
215664	none	0.0432774	-0.160968	0.190633
215702	none	0.434567	-0.179033	0.589553
215718	none	-0.0408429	-0.493358	0.100578
215726	none	0.0218619	0.01697	0.00107388
215741	none	-0.480504	0.0475867	-0.406553
215755	none	0.187068	-0.0430378	0.206119
215783	none	0.0120462	0.0332123	-0.00264231
215786	none	-0.00257863	-1.04081	0.530701
215822	none	-0.00297328	-0.0740648	0.0132834
215846	none	0.343707	-0.0245105	0.280754
215868	none	0.268416	0.344193	-0.00380442
215875	none	0.111126	-0.00219549	0.0724059
215881	none	2.52194e-06	0.177437	-0.0780978
215885	none	-2.1379	-0.296073	-0.40088
215890	none	-0.040791	0.319262	-0.300731
215899	none	0.857115	0.139162	0.152757
215929	none	-0.0199728	1.58772	-0.9111
215936	none	0.0394927	-0.0388417	0.075557
215953	none	0.611991	0.611875	-0.00505279
215966	none	0.072961	-0.00609186	0.0585314
215968	none	0.105639	0.275341	-0.0202117
215970	none	-0.445529	-0.183748	-0.0272771
215991	none	0.0594821	0.31364	-0.0390998
215996	none	-1.17363e-05	-4.23302e-06	0.000768904
216010	none	-0.0519041	0.225881	-0.253732
216022	none	0.173457	0.0253014	0.0334015
216051	none	0.124866	-0.231864	0.339685
216060	none	-0.398238	-0.00015115	-0.201859
216073	none	-0.153187	0.014954	-0.13328
216077	none	0.0224777	-0.00183544	0.0197188
216079	none	-0.0233631	0.203039	-0.193256
216100	none	-0.00397626	1.70293	-0.8986
216109	none	-0.388533	0.0314943	-0.344854
216127	none	-0.00544224	-0.00397312	-0.00171664
216133	none	0.0635899	1.74124	-0.594219
216152	none	0.00323047	-0.0891446	0.0572372
216201	none	-0.0202692	-0.015133	0.00195703
216212	none	0.0207463	-0.000394024	0.0159142
216220	none	-1.1073	-1.60472	0.0199339
216224	none	0.000363673	-0.662176	0.354969
216241	none	-0.815041	0.000182487	-0.421314
216242	none	0.00318574	0.0281112	-0.0061163
216256	none	-0.00836302	-0.150724	0.0549669
216258	none	-0.00680361	0.983837	-0.594831
216259	none	0.132866	0.544489	-0.0638952
216260	none	-0.303304	-0.0279919	-0.0614128
216272	none	0.721652	-0.411391	1.10714
216293	none	-0.222313	-0.0491286	-0.0317703
216310	none	0.912523	-0.381138	1.23289
216312	none	0.407815	-0.0956445	0.461539
216315	none	-0.0336242	-0.00684991	-0.00143634
216321	none	-0.0115267	0.00922709	-0.0195137
216337	none	-0.0368564	0.0415414	-0.0754072
216358	none	-0.0403938	-0.870253	0.272587
216399	none	1.08808	0.15393	0.240602
216404	none	-0.562298	-0.517944	0.00412342
216405	none	0.00163191	0.955154	-0.428275
216408	none	-0.0187833	0.0978497	-0.104308
216409	none	-0.0164679	0.0130438	-0.0285437
216415	none	0.142458	0.00597486	0.0455976
216417	none	0.885166	0.0719132	0.239986
216450	none	-8.7337e-05	0.00113041	-0.00243912
216461	none	0.0210861	-0.241231	0.192791
216477	none	0.0793721	0.207274	-0.020202
216496	none	0.316934	0.156195	0.0149474
216525	none	-0.00299709	-0.374929	0.145422
216532	none	-0.157018	0.318828	-0.465084
216542	none	-0.391175	-0.0222354	-0.115604
216546	none	-0.0174004	-0.495293	0.174024
216568	none	0.26018	1.00006	-0.110348
216571	none	0.0571243	-0.811734	0.606629
216574	none	-0.00852901	-0.182356	0.060257
216576	none	0.146679	0.27437	-0.000659425
216582	none	-3.38765e-05	-3.08178	1.49528
216585	none	-0.91457	0.302154	-1.20287
216591	none	0.267868	0.175425	0.00556439
216612	none	-0.220826	-0.055019	-0.0187195
216628	none	-0.484671	-0.235835	-0.0233759
216629	none	0.944252	-0.13869	0.916595
216652	none	0.0948718	0.00223909	0.0343635
216657	none	-0.492676	-1.39971	0.114784
216661	none	-0.29975	-0.850712	0.089974
216670	none	1.22899	1.45915	-0.00476949
216694	none	0.0631063	0.201735	-0.0217114
216696	none	-0.6134	-0.033845	-0.165187
216700	none	0.0354486	-0.0116426	0.0468833
216703	none	-0.18108	-0.40043	0.0087619
216706	none	-0.128298	1.2091	-1.04598
216728	none	0.00248754	0.0311545	-0.00877695
216746	none	NaN	NaN	NaN
216749	none	0.176322	0.317893	-0.0102454
216751	none	0.0181848	0.000785835	0.00821522
216798	none	-0.0473304	0.0586417	-0.107897
216819	none	0.188995	-0.0930622	0.275365
216840	none	0.861547	0.044755	0.250827
216868	none	-0.00451032	0.00439315	-0.00315606
216873	none	-0.124723	0.0817198	-0.205136
216875	none	-0.0208447	0.189339	-0.169125
216881	none	0.667639	0.421707	0.0141824
216882	none	-0.0908256	0.00932792	-0.076881
216886	none	-0.0607166	-0.164974	0.0110949
216890	none	-0.000518235	0.654143	-0.347808
216899	none	0.0147102	0.0271392	0.000914788
216912	none	0.160326	0.00716992	0.0503338
216918	none	0.145274	0.636852	-0.0663592
216928	none	0.144038	-0.0502829	0.1841
216929	none	0.248661	0.0538883	0.0358018
216940	none	0.48347	-0.103369	0.521397
216941	none	-0.0329629	-0.133004	0.00663189
211383	none	-0.0106828	-0.511566	0.184528
211445	none	0.0274699	0.0111794	0.00392723
211501	none	0.00531497	0.0105995	-0.00172838
211568	none	-1.21123e-05	-0.11777	0.0506234
211623	none	-0.00207621	-0.0135893	0.00357672
211688	none	-0.1364	-0.152735	0.00359496
211936	none	-0.368924	0.171862	-0.516814
211971	none	-0.121729	-0.0590057	-0.00654378
212063	none	1.11348	0.0611183	0.32905
212190	none	0.113767	0.132169	-0.00165378
212297	none	-0.61785	0.111106	-0.650056
212412	none	-0.0695021	0.0773457	-0.147515
212700	none	-0.305203	0.718256	-0.987503
212938	none	0.00304951	0.228875	-0.084459
212959	none	-0.0294429	0.00291364	-0.0258964
213130	none	0.984531	-0.00287093	0.546361
213428	none	-0.144314	-0.055629	-0.0105505
213481	none	0.168508	0.047358	0.0190489
213780	none	0.227895	-0.0197491	0.19268
213844	none	-0.0123576	0.0918841	-0.0877684
214003	none	-0.0360008	0.586789	-0.455901
214023	none	0.267032	0.00584563	0.0957382
214075	none	0.080165	-1.08564	0.865563
214336	none	1.38901	0.000352501	0.651805
214356	none	0.0474282	-0.003706	0.0367422
214496	none	-0.327951	-0.048419	-0.0568885
214573	none	0.299292	0.0234164	0.0796665
214844	none	1.44889	0.0435309	0.521622
214876	none	0.00112216	0.00398298	-0.00255721
214904	none	0.00383287	-0.129137	0.0826245
214946	none	-0.300733	0.147742	-0.441442
215374	none	-0.0543798	0.00379637	-0.0439302
215692	none	0.176398	-0.0901923	0.261962
215698	none	-0.523972	-0.000283809	-0.253091
215751	none	0.202423	0.0901901	0.0115171
215892	none	-1.85293	-0.506441	-0.232305
216076	none	0.051863	-0.173233	0.207177
216147	none	0.0106693	1.09395	-0.454186
216280	none	-0.249802	-0.0355224	-0.0447697
216357	none	-0.000815607	-0.240656	0.107759
216407	none	0.0955408	0.0811584	-0.000524343
216522	none	-0.00261215	-0.0334921	0.0079577
216602	none	-0.163425	-0.0151155	-0.0392873
216904	none	-0.0265814	0.046409	-0.0722917
211303	none	-1.93649	-0.000689417	-0.853271
211366	none	0.0546592	0.00400831	0.0148225
211448	none	0.449765	0.225852	0.020154
211458	none	-0.0224085	0.00181232	-0.0203009
211465	none	0.808982	0.249668	0.0823571
211533	none	-0.126687	0.100217	-0.227331
211548	none	0.289694	-0.664946	0.927365
211668	none	-0.195414	-0.14018	-0.00231339
211927	none	-0.00536157	-0.125019	0.0313471
212030	none	-0.00115375	-0.0695957	0.0269538
212059	none	-0.0921654	0.143648	-0.235194
212067	none	0.0601724	0.0479369	0.00124114
212128	none	-0.0239498	0.00894339	-0.0317506
212219	none	0.00161069	-0.00146602	0.00673518
212514	none	0.01103	-0.100046	0.0933754
212815	none	-0.012605	0.0542695	-0.0587948
212910	none	-0.149702	0.204392	-0.354791
213052	none	-0.940606	0.2665	-1.08119
213077	none	-0.0406084	0.0757008	-0.116609
213394	none	0.241928	0.297833	-0.00255847
213809	none	-0.0574247	-0.372994	0.082373
213820	none	-0.0112037	0.347452	-0.238966
213924	none	-0.270799	0.289886	-0.563275
214106	none	0.0397707	-0.0838684	0.12087
214455	none	0.00233969	-1.69419	0.796805
214460	none	0.336491	0.00032194	0.164518
214545	none	0.0114849	0.0290651	-0.00425755
214747	none	-0.0193865	-0.0143103	-0.0001606
215085	none	-0.818637	-0.0563376	-0.228457
215086	none	-0.652294	0.281037	-0.905718
215111	none	-0.215501	-0.740508	0.0745566
215143	none	-0.206781	-0.110215	-0.00722161
215301	none	-0.285311	-0.356659	0.00894443
215338	none	-0.0014225	0.0201685	-0.0182022
215359	none	5.65125e-05	-0.242742	0.135766
215388	none	0.358512	-0.203498	0.553644
215428	none	-0.0080122	0.0577949	-0.0528798
215463	none	0.0836907	-0.0118759	0.0807179
215472	none	-0.21893	0.00733351	-0.161673
215477	none	-0.104706	-0.259361	0.0121706
215495	none	-0.00247664	-0.0304491	0.0117941
215523	none	0.0113528	0.00785509	0.00362113
215694	none	-0.000260937	-0.178762	0.0957175
215727	none	0.30434	-0.175314	0.47321
215958	none	-0.0882498	-0.0116957	-0.0178491
215973	none	0.0669282	-0.000397354	0.0374131
215976	none	0.0728494	-0.57463	0.555716
216044	none	-0.339583	-0.201705	-0.0103955
216227	none	-0.249344	-0.00754275	-0.0820775
216309	none	-0.0220583	-0.762402	0.294815
216330	none	-0.552211	-0.674111	0.00473059
216446	none	0.216646	-0.228762	0.444482
216479	none	-0.328268	0.351566	-0.683549
216723	none	-0.133821	0.0910886	-0.223512
216804	none	0.612285	0.130028	0.0976075
211396	none	-0.738971	0.105047	-0.696126
211867	none	-0.0601604	0.438381	-0.417388
211883	none	0.315238	0.218545	0.00518465
212003	none	0.00708135	0.20163	-0.0752233
212153	none	0.0749544	0.0354876	0.00313572
212200	none	0.0125046	0.472714	-0.163143
212477	none	0.039638	-0.00959626	0.0457348
212504	none	-0.402116	-0.087224	-0.0579102
212556	none	-0.00231144	0.135365	-0.0846169
212617	none	0.00181327	0.122051	-0.0499529
212678	none	0.0942613	-0.058213	0.153035
212706	none	0.0345658	-0.474703	0.374025
212741	none	0.314353	-0.272906	0.591386
212747	none	0.0422071	-0.48907	0.414372
212784	none	0.00523585	-0.124041	0.087369
212884	none	-0.142001	0.329749	-0.458169
212904	none	0.0419705	-0.141958	0.164174
213174	none	0.256381	0.326761	-0.00507661
213292	none	-0.182106	0.0432267	-0.200738
213329	none	0.571466	-0.256745	0.799543
213404	none	-0.00408839	0.060985	-0.0527903
213431	none	0.381254	0.444135	-0.00323597
213610	none	0.103074	0.0163484	0.0179308
213997	none	-0.0158457	0.107749	-0.101287
214081	none	0.113976	0.0788183	0.00418586
214135	none	1.25961	0.502472	0.115615
214281	none	0.107475	0.0238811	0.0149854
214322	none	-0.0537295	0.260423	-0.285161
214338	none	-0.320131	-0.0536875	-0.0537815
214369	none	-0.150047	-0.01441	-0.0367982
214438	none	0.0346461	0.00407428	0.00906298
214749	none	-0.366147	0.000605241	-0.201377
214903	none	-0.0391963	0.13931	-0.162586
214945	none	-1.03186	-0.396436	-0.0650462
214954	none	0.00293922	-0.0449865	0.0403822
215016	none	-0.111426	1.90202	-1.46736
215083	none	0.0510739	0.143884	-0.00959064
215090	none	0.151043	0.20794	-0.00731621
215252	none	-0.0794878	0.747218	-0.635343
215339	none	0.00586756	-0.0249244	0.0256454
215623	none	0.00193873	-0.0696831	0.0533871
215757	none	-0.316794	0.168955	-0.480232
215810	none	-1.79998	-0.149596	-0.394565
215826	none	-0.0594612	-0.0624571	-9.88996e-05
215920	none	-0.0714398	-0.0911915	-0.00214369
216002	none	-0.0464793	-0.052663	-0.000243818
216214	none	0.0375659	-0.0472204	0.0878977
216233	none	0.637494	0.00444301	0.272041
216268	none	0.00182501	-0.196803	0.116876
216291	none	-0.15988	-0.144825	-0.000299928
216428	none	0.0300071	-0.041244	0.0663811
216463	none	-0.0586249	0.000754002	-0.0369398
216494	none	0.0824517	-0.135855	0.207784
216513	none	-0.249522	0.5519	-0.787624
216705	none	-0.116198	-0.00920419	-0.0304903
216733	none	0.0999712	0.211302	-0.0120467
216838	none	-0.0381697	0.224097	-0.225155
216902	none	0.259827	-1.99771e-06	0.131342
211443	none	0.161989	0.0225181	0.0323797
211886	none	-0.414758	0.958233	-1.32619
211900	none	-0.12373	-0.0589504	-0.00584136
212308	none	-1.83603	0.00861014	-1.01193
212530	none	0.409958	-0.0221716	0.311152
212827	none	0.114437	1.37873	-0.346417
212900	none	0.062617	0.105788	-0.00772735
[truncated: 209,696+ more rows]

## Sheet: Effect Scores (Normalized)
Guide ID	Gene Name	Post-stim Surface FPR1	Basal Surface FPR1	Integrated Analysis
211308	none	-0.0533005	-0.0308587	-0.0202139
211313	none	0.0557917	0.438406	-0.312157
211316	none	-0.520726	0.0415319	-0.400656
211318	none	-0.199024	-0.223192	0.00442299
211335	none	-0.0469197	0.342324	-0.314411
211337	none	0.0395341	0.198134	-0.129139
211350	none	-0.0234645	0.272967	-0.259453
211355	none	0.527422	0.379164	0.100138
211362	none	-0.0495424	-0.285958	0.127995
211370	none	-0.233055	0.205082	-0.369641
211377	none	0.232963	0.0810187	0.128361
211385	none	0.0647848	-0.466803	0.443865
211386	none	0.0202427	-0.0285143	0.0449298
211388	none	0.0805814	-0.0268499	0.0827807
211392	none	-0.0905952	0.344221	-0.376373
211393	none	-0.017148	-0.0206599	0.0078914
211400	none	-0.0635682	0.118625	-0.157499
211409	none	-0.097362	-0.0148454	-0.0744359
211413	none	0.12526	0.0659496	0.060104
211423	none	0.0174681	0.207018	-0.140276
211424	none	0.137692	0.218593	-0.0683962
211438	none	-0.346727	-0.00691931	-0.277442
211457	none	0.0698468	-0.0408598	0.0943272
211480	none	-0.0099744	-0.0631679	0.0401703
211481	none	0.165576	0.027556	0.110434
211483	none	0.0597368	0.14269	-0.0518358
211493	none	0.0812128	0.00106599	0.0581881
211503	none	0.143739	-0.0687823	0.182456
211505	none	-0.113668	-0.2113	0.071652
211506	none	-0.0406447	0.182087	-0.185211
211526	none	-0.304225	-0.0195541	-0.244074
211529	none	-0.274776	0.0599353	-0.305191
211534	none	0.118079	0.280227	-0.115309
211560	none	0.207085	-0.109516	0.27453
211593	none	0.162979	-0.0453688	0.178302
211594	none	0	0.127733	-0.0988341
211595	none	-0.00502669	0.229298	-0.160353
211596	none	-0.40283	-0.280954	-0.100619
211610	none	0.173268	-0.024072	0.162066
211615	none	-0.189704	0.204345	-0.303186
211619	none	-0.106031	-0.111595	0.00822971
211621	none	-0.0800239	0.121449	-0.170714
211632	none	0.0694707	0.168286	-0.0713259
211634	none	-0.00344062	0.130451	-0.11558
211662	none	0.584466	0.223982	0.248638
211664	none	-0.0992842	-0.0109857	-0.0700655
211684	none	-0.0896801	0.0320064	-0.109389
211693	none	-0.0077065	0.215245	-0.190466
211697	none	0.335121	0.484404	-0.0599768
211715	none	0.240111	0.179815	0.0578875
211718	none	-0.0315856	0.0614537	-0.0795821
211777	none	0.143221	-0.117708	0.221272
211778	none	0.155983	0.0769465	0.0710354
211792	none	0.0771942	-0.0474911	0.102494
211803	none	0.161682	-0.00613545	0.140267
211823	none	-0.102587	0.0140608	-0.109603
211824	none	0.127422	0.164593	-0.0391808
211831	none	0.350022	0.276582	0.0561156
211854	none	-0.050267	0.123903	-0.134542
211878	none	0.191586	-0.0444256	0.192332
211889	none	0.0607716	0.0887196	-0.0597268
211898	none	-0.225219	-0.547778	0.1772
211902	none	-0.000285104	-0.110684	0.098326
211904	none	0.203749	0.213911	0.0127769
211912	none	0.0136356	-0.147199	0.133264
211913	none	0.117462	0.0274745	0.0701671
211921	none	0.0282834	-0.209257	0.190722
211933	none	-0.163778	-0.16447	-0.0138379
211937	none	0.248858	0.209867	0.0599934
211962	none	-0.342181	-0.0216891	-0.261618
211983	none	-0.0862587	-0.216921	0.102066
211992	none	-0.191079	0.0338771	-0.176061
212012	none	0.182207	0.156539	0.0397596
212036	none	-0.0128486	0.0313572	-0.0400147
212045	none	0.00460386	0.150212	-0.116573
212073	none	0.344214	0.00605525	0.287507
212077	none	-0.0593031	-0.219906	0.11859
212110	none	0.0684638	-0.0586948	0.108528
212111	none	-0.147973	0.0441643	-0.172028
212113	none	0.0294937	-0.216769	0.188013
212115	none	-0.128867	-0.214196	0.0693375
212121	none	0	0	0
212141	none	0.0584456	0.189051	-0.0910846
212178	none	0.182299	-0.122255	0.258943
212182	none	0.131255	0.175902	-0.0165184
212183	none	0.0585561	0.000703716	0.0550196
212185	none	0.328985	0.243652	0.0767695
212188	none	0.00473518	-0.0141389	0.0287483
212216	none	0.362065	-0.0102278	0.31184
212221	none	-0.0295903	-0.0391129	-0.000465303
212223	none	0.0920321	0.0860534	0.0157383
212227	none	0.079513	-0.0273265	0.0808124
212228	none	-0.312085	0.385522	-0.683195
212231	none	0.167975	-0.0101212	0.149161
212235	none	-0.0466921	-0.0390079	-0.0472572
212257	none	-0.0352609	-0.0621004	0.0446071
212260	none	0.0673628	0.201693	-0.0887913
212294	none	-0.214462	-0.314055	0.0514054
212295	none	-0.00838606	-0.00958978	-0.00124197
212327	none	-0.20237	0.214333	-0.362947
212331	none	-0.0511456	0.121796	-0.146675
212333	none	0.194619	-0.296823	0.447595
212358	none	0.114049	-0.0496922	0.141493
212363	none	-0.0192703	-0.113016	0.0901327
212382	none	-0.0308623	0.1527	-0.148652
212420	none	-0.0786815	-0.0494146	-0.0327792
212421	none	0.115981	0.303626	-0.129174
212437	none	0.108243	-0.0304229	0.110813
212445	none	0.154017	0.142837	0.0121617
212471	none	0.167325	0.0121122	0.110649
212484	none	-0.170258	0.129593	-0.273722
212487	none	0.0462286	0.179119	-0.1102
212526	none	-0.00892742	0.0199068	-0.0322485
212544	none	-0.00404814	-0.0177477	0.0104028
212558	none	0.00546534	0.0137533	-0.00585978
212560	none	0.0595236	-0.0515703	0.0897788
212566	none	-0.0322806	0.223453	-0.19877
212569	none	-0.0206206	-0.0798288	0.0590933
212585	none	-0.0308133	-0.0175135	-0.0101082
212586	none	0	-0.110546	0.109106
212595	none	-0.0492482	-0.258927	0.132195
212598	none	-0.151909	0.134323	-0.232128
212601	none	-0.0898919	0.234096	-0.261234
212616	none	-0.0700712	0.062297	-0.119562
212620	none	0	-0.0186193	0.0126608
212623	none	0.31686	-0.165468	0.405518
212628	none	-0.00301696	-0.149869	0.127849
212635	none	0.231523	0.393129	-0.111854
212638	none	-0.0306644	-0.194182	0.129796
212640	none	0.0227941	0.0647515	-0.0270337
212641	none	-0.142376	0.109022	-0.183511
212657	none	-0.00970164	-0.180158	0.145257
212671	none	0.147845	0.176402	-0.0159882
212675	none	-0.0609303	-0.244719	0.139764
212684	none	-0.103768	0.119924	-0.196124
212692	none	-0.0974866	-0.0970374	-0.00199227
212698	none	0.290614	0.0302603	0.230154
212712	none	-0.0437646	-0.00981423	-0.0440167
212718	none	-0.265544	0.0810672	-0.300011
212723	none	-0.288118	-0.0989242	-0.159526
212728	none	0.0497144	0.0464553	0.00653904
212732	none	-0.225554	-0.361656	0.0915586
212745	none	-0.0114494	-0.234911	0.184296
212748	none	0.254422	0.0659704	0.161514
212749	none	-0.236584	0.0102695	-0.221858
212750	none	0.184097	0.0751834	0.0980336
212753	none	-0.0607795	0.139693	-0.167226
212756	none	-0.0811232	-0.0245457	-0.0630662
212765	none	0.0603166	-0.0619948	0.0869881
212785	none	-0.129194	0.0284134	-0.136398
212801	none	-0.0481394	-0.134308	0.070985
212803	none	0.0303544	0.179501	-0.0995298
212823	none	-0.0969461	0.0720448	-0.139027
212825	none	0.217721	0.265503	-0.0325433
212839	none	0.0674086	0.17426	-0.0800891
212892	none	-0.00778591	-0.154896	0.120119
212894	none	-0.564557	0.200295	-0.690459
212906	none	0.1318	0.0537862	0.0698674
212929	none	-0.103275	0.0394082	-0.118013
212954	none	0.09777	0.0226261	0.0589757
212979	none	-0.235468	-0.39551	0.112625
212988	none	0.2319	0.142697	0.0821008
213049	none	-0.0688609	0.145732	-0.180948
213060	none	0.0197251	0.259131	-0.16972
213078	none	-0.0106578	-0.254643	0.196691
213096	none	0.116183	-0.00452041	0.0998597
213100	none	-0.0400106	0.128671	-0.143943
213106	none	-0.0684573	0.00339208	-0.0750735
213126	none	-0.0343383	-0.00620321	-0.0455073
213142	none	-0.035984	-0.0886858	0.0410709
213147	none	-0.0299387	-0.258352	0.16729
213152	none	-0.329671	-0.468078	0.0491
213155	none	-0.0192245	0.00467893	-0.0263779
213166	none	0.017085	-0.0700759	0.0788664
213180	none	-0.119124	0.0507256	-0.156961
213193	none	0.0813969	-0.217196	0.247669
213218	none	0.109686	-0.211839	0.266819
213227	none	0.172234	0.0864517	0.08228
213266	none	-0.037686	-0.0654087	0.00595942
213272	none	0.0613814	0.286181	-0.175657
213282	none	-0.0918804	0.124806	-0.184613
213290	none	0.0709433	-0.106299	0.158182
213308	none	0.118012	-0.000821267	0.101251
213326	none	-0.0224668	-0.0494092	0.0247809
213332	none	0.00197261	-0.230551	0.183996
213353	none	0.0824168	-0.0217759	0.0860358
213360	none	0.092847	0.179052	-0.0658599
213374	none	0.225152	0.186584	0.0501199
213381	none	0.0718115	0.0883714	-0.00180513
213386	none	0.215933	0.0897233	0.106224
213393	none	0.0402575	-0.130464	0.142433
213410	none	-0.0963854	0.187001	-0.256754
213412	none	0.327301	0.135496	0.144342
213418	none	-0.136497	-0.069812	-0.0698949
213427	none	0.237883	-0.175086	0.363795
213429	none	0.014301	-0.362482	0.302473
213447	none	0	0.089824	-0.0627996
213465	none	-0.0586963	0.149612	-0.177637
213466	none	-0.0393552	0.0666202	-0.0904448
213474	none	-0.0758965	0.226804	-0.264382
213475	none	-0.24789	-0.0180157	-0.189107
213480	none	0.0401379	0.165666	-0.0999282
213493	none	0.29267	0.0913785	0.138935
213500	none	0.0926074	0.0891971	0.0574289
213516	none	-0.138973	-0.116019	-0.0262974
213524	none	0.151073	-0.0421722	0.162904
213540	none	-0.0107845	0.134422	-0.110076
213544	none	0.122455	-0.103598	0.18792
213551	none	-0.0600101	0.3612	-0.302324
213563	none	-0.0984498	-0.290621	0.152342
213564	none	0.138966	0.162917	-0.0294338
213569	none	0.112489	0.253151	-0.0917446
213571	none	-0.182509	-0.0454323	-0.129123
213591	none	-0.23556	-0.0500295	-0.16509
213600	none	-0.0306971	-0.206704	0.130429
213603	none	-0.17055	0.060748	-0.210425
213608	none	-0.0301758	-0.027096	-0.00575833
213612	none	-0.0522382	-0.177467	0.101377
213620	none	-0.0480459	-0.0688903	0.017736
213622	none	0.0448188	-0.211491	0.219574
213636	none	0.128053	-0.0238657	0.12074
213678	none	-0.124968	-0.133226	0.00221278
213680	none	0.0616691	-0.0785889	0.123716
213700	none	0.122983	0.242134	-0.0895801
213702	none	0.309665	-0.126431	0.396353
213714	none	0.00491665	-0.00303883	0.0118217
213723	none	-0.0255507	-0.325902	0.215877
213732	none	0.128868	-0.0104318	0.103347
213753	none	-0.139675	-0.00572107	-0.12625
213757	none	-0.0781532	-0.310689	0.165969
213785	none	-0.125635	0.138864	-0.23693
213805	none	-0.0865342	0.1278	-0.17905
213846	none	0.108092	-0.0909702	0.162064
213864	none	0.10138	0.0882941	0.0110459
213865	none	0.186003	-0.105854	0.239344
213873	none	-0.0138288	-0.00374263	-0.0165661
213877	none	-0.0197086	0.201825	-0.180662
213878	none	-0.097486	0.07056	-0.140866
213883	none	-0.0335097	0.28326	-0.268144
213886	none	-0.393149	-0.106463	-0.237793
213894	none	0.0764999	-0.0391441	0.0960796
213905	none	-0.116448	0.130635	-0.210947
213919	none	0.136261	-0.170869	0.263771
213935	none	0.0716915	0.15361	-0.0683224
213942	none	-0.00313787	0.158927	-0.139114
213949	none	0.0204277	-0.0063471	0.0194874
213953	none	-0.0354562	0.105355	-0.116676
213955	none	-0.137267	0.154697	-0.256356
213959	none	0.0994438	-0.10632	0.175712
213963	none	-0.131691	-0.10904	-0.029093
213980	none	-0.292107	0.168759	-0.390918
213991	none	0.0211846	-0.0774221	0.0822572
214007	none	-0.177212	0.0214602	-0.178982
214035	none	0.161239	0.497414	-0.211449
214050	none	0.207644	0.17688	0.0400754
214051	none	-0.051592	0.324473	-0.318666
214055	none	0.220043	-0.162766	0.34595
214067	none	-0.0717931	0.0994018	-0.142216
214068	none	0.0932386	-0.200777	0.229026
214076	none	-0.0476601	-0.0313567	-0.0179
214080	none	0.0488714	-0.183876	0.188909
214085	none	-0.295124	-0.170475	-0.109858
214100	none	0.126161	0.363008	-0.185181
214114	none	0.12458	0.0995585	0.0234131
214129	none	0.172561	0.114972	0.0601906
214148	none	-0.0873652	-0.171778	0.071471
214169	none	0	0	0
214179	none	0.106849	0.186	-0.0701048
214184	none	0.0445639	-0.00979331	0.0482008
214186	none	-0.00913923	0.098739	-0.0800079
214187	none	0.0508477	-0.12237	0.149871
214189	none	0.0762204	-0.148095	0.173917
214214	none	-0.0196243	-0.0290047	0.0146125
214234	none	-0.142067	-0.0599265	-0.072941
214238	none	0.141498	-0.0244362	0.144055
214250	none	0.0805882	-0.111708	0.146424
214254	none	-0.126565	-0.189558	0.0559963
214279	none	0.17836	0.0712861	0.0794163
214314	none	0.0205458	-0.0470792	0.0739465
214346	none	-0.0952619	0.020068	-0.109288
214381	none	-0.0293388	0.287776	-0.258493
214382	none	-0.00977669	0.288854	-0.231241
214391	none	-0.079465	0.0285097	-0.0984686
214403	none	0.208	-0.0300869	0.21272
214409	none	0.288118	-0.228267	0.448684
214420	none	0.235644	0.269874	-0.0251956
214447	none	0.271937	0.170284	0.0920814
214457	none	-0.0286974	-0.00584869	-0.0317219
214480	none	0.00805658	-0.270928	0.240925
214485	none	-0.00945982	-0.132584	0.102098
214491	none	-0.186642	0.0150839	-0.197887
214497	none	0.142644	0.0989425	0.0413998
214557	none	-0.166689	-0.0782152	-0.089849
214575	none	0.0872245	0.0697267	0.0106195
214576	none	0.196444	-0.0282851	0.192224
214584	none	-0.033944	0.029336	-0.0610071
214605	none	0.151501	0.116211	0.0357053
214606	none	-0.0614616	-0.124216	0.0527743
214607	none	-0.180355	-0.290278	0.0512955
214609	none	0.155705	-0.00844934	0.125609
214611	none	-0.145203	0.0153571	-0.142708
214634	none	0.111051	0.346468	-0.183801
214648	none	0.00964302	0.179348	-0.129958
214652	none	-0.0331388	0.124487	-0.134936
214665	none	0.198906	0.0983412	0.0889163
214669	none	-0.183298	0.15141	-0.276828
214681	none	-0.160302	-0.168369	0.0105509
214686	none	-0.00976008	0.1087	-0.0938937
214713	none	0.160416	0.158143	0.0099947
214732	none	0.274473	0.336426	-0.0136461
214763	none	-0.00995108	-0.103356	0.079827
214764	none	-0.117385	-0.119482	0.0110513
214785	none	0.174107	-0.276955	0.365582
214796	none	0.124962	0.158917	-0.0298677
214809	none	0.0873625	-0.170881	0.204275
214812	none	-0.118303	0.076847	-0.160216
214816	none	-0.105799	0.0103493	-0.111098
214817	none	-0.108894	-0.312869	0.125104
214838	none	-0.0507328	-0.188661	0.100574
214860	none	0.45132	0.232533	0.184979
214865	none	0.107859	0.23731	-0.0692311
214868	none	0.117406	-0.0296381	0.121988
214869	none	0.020017	0.0401254	-0.012485
214870	none	-0.103577	0.250303	-0.31304
214883	none	0.156134	0.154768	0.0266212
214885	none	0.231625	0.299107	-0.0334514
214891	none	0.0544967	-0.299499	0.296866
214896	none	0.00818082	-0.25389	0.2123
214911	none	0.109767	0.0829366	0.0300126
214912	none	-0.0837151	0.192825	-0.239792
214917	none	-0.002437	0.246336	-0.198941
214948	none	0.0981099	0.0803456	0.0199136
214968	none	0.0822018	0.118567	-0.0326607
214976	none	-0.105785	-0.150199	0
214979	none	0.142044	-0.0172608	0.125845
214993	none	-0.0815158	0.100691	-0.148503
215007	none	0.0372288	0.160265	-0.100982
215015	none	-0.129244	0.373975	-0.417346
215020	none	-0.0098353	0.0331159	-0.0434955
215025	none	0.116391	-0.119912	0.206068
215046	none	0.117747	0.0396157	0.0662214
215047	none	-0.0777748	0.176469	-0.201933
215058	none	-0.226032	-0.0100721	-0.203516
215075	none	-0.162947	0.00991133	-0.152755
215107	none	0	0	0
215109	none	-0.102165	0.0284282	-0.120145
215116	none	-0.0658987	-0.0876587	-1.60171e-16
215127	none	-0.120882	0.124799	-0.213794
215134	none	-0.267153	0.163741	-0.392279
215146	none	-0.0724966	0.231847	-0.260155
215157	none	-0.00966228	0.058744	-0.0504905
215165	none	0.041475	0.0860876	-0.0200051
215180	none	0.192002	0.102454	0.0705691
215184	none	-0.220927	-0.11302	-0.118314
215185	none	-0.0984385	-0.235579	0.0904904
215227	none	-0.020678	0.0992364	-0.0912547
215242	none	-0.104636	-0.2912	0.147984
215244	none	0.0911656	-0.0411725	0.102674
215273	none	0.185217	0.175001	0.0299131
215275	none	0.132308	-0.0713996	0.139531
215276	none	0.204579	0.0909068	0.0965107
215290	none	0.00976265	0.26517	-0.198747
215296	none	-0.0206356	-0.070103	0.0303622
215299	none	-0.294917	0.229869	-0.461916
215326	none	-0.0691629	-0.0195319	-0.0597002
215327	none	0.195239	0.11214	0.0789128
215352	none	0.0453117	0.0809899	-0.0322787
215355	none	-0.0517193	0.0644301	-0.0992878
215370	none	-0.0880501	-0.0196262	-0.0695621
215386	none	0.0400603	-0.00735315	0.0464346
215389	none	0.11065	0.00123236	0.0812813
215401	none	-0.0202782	-0.0495998	0.0153516
215409	none	-0.144503	0.135766	-0.240304
215410	none	-0.106799	-0.0521466	-0.0501693
215431	none	0.203245	-0.0109154	0.181031
215443	none	0.00480262	-0.0560191	0.0564137
215460	none	0.206014	0.139737	0.0613615
215496	none	0.0608205	0.125169	-0.0493393
215517	none	-0.0229246	0.0499537	-0.0669242
215518	none	0.0579265	-0.0584142	0.0957255
215525	none	-0.186611	0.215404	-0.357676
215572	none	-0.0254815	0.344994	-0.314858
215579	none	-0.0459719	0.231633	-0.229015
215582	none	0.347124	0.15254	0.128012
215596	none	0.115759	0.144378	-0.00996839
215616	none	0.0442375	0.0749575	-0.0103106
215620	none	0.00499226	0.196104	-0.140047
215624	none	-0.126139	-0.410958	0.182134
215631	none	-0.163627	-0.102732	-0.090208
215632	none	-0.0781756	-0.67643	0.412636
215652	none	-0.0125466	0.259535	-0.229616
215653	none	0.0530332	-0.00367492	0.0377636
215661	none	0.218985	0.0894489	0.0893688
215663	none	0.0488171	0.0903241	-0.0460585
215683	none	0.341268	0.110724	0.170167
215687	none	-0.0589952	0.156892	-0.18424
215701	none	-0.15799	-0.0295629	-0.115784
215709	none	0.0730232	-0.106077	0.138169
215712	none	-0.107763	0.238901	-0.280174
215737	none	-0.143509	0.130017	-0.22577
215739	none	-0.0910742	-0.0102705	-0.0882051
215742	none	0.106169	0.21186	-0.073962
215746	none	0.173232	0.273376	-0.0500904
215754	none	0.0391791	-0.0404077	0.064387
215759	none	0.198735	0.294483	-0.0716757
215764	none	-0.0933719	0.148521	-0.18775
215785	none	-0.0206746	-0.180037	0.129886
215794	none	-0.116191	-0.0209304	-0.0903978
215801	none	-0.138911	0.160928	-0.250561
215815	none	0.0616538	0.147158	-0.0642879
215827	none	-0.341453	-0.0484569	-0.234168
215857	none	0.0676531	0.145508	-0.0628804
215865	none	-0.0870087	0.0394058	-0.119726
215883	none	-0.0305932	0.050108	-0.0693567
215894	none	-0.153036	-0.184313	-0.00128621
215895	none	-0.167307	0.160978	-0.292126
215903	none	-0.0500756	-0.145016	0.0794503
215913	none	0.149077	0.00177198	0.108651
215915	none	0.129395	0.171849	-0.0503183
215944	none	-0.319582	0.0332723	-0.285174
215955	none	0.135456	-0.195317	0.272694
215957	none	-0.0468217	-0.00383873	-0.0497563
215982	none	0.196445	-0.0516173	0.198995
215994	none	-0.0099921	0.101608	-0.0803065
216012	none	0.163019	-0.170352	0.287056
216016	none	-0.00267026	-0.0671279	0.059854
216018	none	0.216309	-0.257251	0.439595
216026	none	0.213565	0.218562	0.009743
216035	none	0.0707655	0.0704827	0.0063296
216037	none	-0.146153	0.406959	-0.499679
216048	none	-0.0396022	0.236443	-0.22778
216063	none	-0.117805	0.0690578	-0.162449
216068	none	0.215248	0.209014	0.00967411
216085	none	-0.041297	-0.117136	0.0700898
216111	none	-0.0750146	0.0257921	-0.096623
216118	none	-0.160387	-0.110188	-0.05985
216123	none	0.207685	0.164455	0.0504455
216136	none	0.0815037	-0.0102804	0.069513
216139	none	-0.0271635	0.0716555	-0.079395
216160	none	0.079343	-0.126127	0.16912
216187	none	0.0809946	0.0977738	-0.0042445
216194	none	0.19577	0.401242	-0.13522
216195	none	0.253371	0.098512	0.124593
216200	none	-0.00220463	-0.0638858	0.0615444
216205	none	0.0231211	-0.0122021	0.0390588
216226	none	-0.0196869	-0.0396298	0.0314001
216235	none	-0.0830753	-0.11609	0.0460787
216237	none	0.18592	-0.0209603	0.183292
216245	none	-0.14277	-0.0343352	-0.0987824
216254	none	0.0811716	0.071191	0.015024
216263	none	0.335587	-0.107759	0.368282
216273	none	0.161103	-0.0780323	0.202681
216284	none	0.00197261	-0.203257	0.177332
216285	none	0.344758	0.217468	0.110146
216289	none	-0.0210591	0.162064	-0.145327
216305	none	-0.177412	0.162798	-0.293488
216308	none	0.152172	0.179898	-0.0240679
216320	none	0.0606823	0.49267	-0.301818
216327	none	0.0996053	-0.0400082	0.125042
216334	none	0.0797376	-0.0227639	0.0802388
216345	none	0.111642	-0.0539161	0.14177
216356	none	0.000307645	0.0461488	-0.0336825
216389	none	-0.0419949	0.103796	-0.120253
216397	none	0.0606944	0.180187	-0.0898141
216424	none	0.067697	-0.0570709	0.102876
216430	none	-0.884804	0.0292729	-0.499099
216449	none	-0.0441592	0.131521	-0.141657
216453	none	0.126885	0.208169	-0.0685197
216457	none	-0.00477072	-0.0186922	0.00977734
216462	none	-0.0684211	0.598049	-0.566933
216490	none	-0.163499	0.323449	-0.394697
216491	none	-0.108193	0.163582	-0.243686
216514	none	0.172304	0.120014	0.0505625
216516	none	0.050333	0.349663	-0.24365
216535	none	0.268256	0.202063	0.0645269
216548	none	0.138515	0.0833992	0.0531741
216549	none	0.131646	0.110929	0.0685939
216553	none	-0.372712	-0.355766	-0.0597353
216559	none	-0.0306266	0.181062	-0.169343
216565	none	0.212476	-0.00200695	0.163277
216566	none	0.174856	0.125904	0.0613121
216586	none	-0.0814241	0.0771895	-0.134362
216590	none	-0.0888997	-0.08682	-0.00458844
216606	none	0.25082	0.387145	-0.0308887
216633	none	0.0614776	0.0685481	-0.0040985
216637	none	0.0154364	-0.292943	0.263432
216642	none	0.0771942	0.043726	0.0394264
216646	none	-0.156983	0.166063	-0.263716
216659	none	-0.0144787	0.212632	-0.179106
216662	none	0.5001	0.0489936	0.36161
216664	none	0.162939	0.263794	-0.0808201
216667	none	0.137237	-0.0343286	0.152503
216681	none	-0.048826	0.0301654	-0.0796064
216686	none	-0.0389433	0.0667955	-0.0884044
216697	none	-0.00943127	0.0418773	-0.0400119
216711	none	-0.00992388	-0.0970447	0.0694336
216713	none	-0.0539253	-0.0113085	-0.0683415
216717	none	0.115134	-0.0258156	0.118732
216720	none	0.155546	-0.147502	0.262007
216725	none	-0.0103037	0.136281	-0.109667
216729	none	-0.0775302	0.0488257	-0.10842
216745	none	-0.0577843	0.166217	-0.185358
216753	none	0.112729	0.206608	-0.0893192
216775	none	0.108855	0.0243553	0.0724287
216777	none	0.174193	0.092244	0.0704539
216779	none	-0.0338638	0.200154	-0.179774
216782	none	-0.104184	-0.125791	0.000977196
216786	none	-0.0385649	-0.0617167	0.0382572
216811	none	-0.0204602	0.247607	-0.216363
216829	none	0.130469	-0.0246641	0.136624
216830	none	0.193708	-0.0705588	0.241877
216833	none	-0.0299276	0.118652	-0.122628
216844	none	0.19339	0.137365	0.0518033
216853	none	0.270668	0.199166	0.0661676
216856	none	0.0887627	-0.0922676	0.159806
216859	none	0.135104	0.283141	-0.0788882
216862	none	0.149913	-0.0774221	0.190931
216893	none	-0.0110655	-0.381245	0.275159
216897	none	0.215051	0.260915	-2.01095e-05
216916	none	-0.0195113	0.144717	-0.129427
216917	none	-0.00488393	0.120026	-0.0991334
216919	none	-0.245324	-0.121353	-0.119867
216933	none	-0.0193239	0.0907798	-0.0904535
211478	none	-0.262129	-0.283167	0.0107833
211573	none	0	-0.0097151	0.0108672
211580	none	0.0853444	0.146219	-0.0533718
211602	none	0.110582	0.116622	-0.000206084
211661	none	-0.0853042	-0.0904662	0.000554184
211675	none	0.334772	0.0191504	0.272342
211901	none	-0.255001	-0.0882496	-0.148132
211910	none	-0.111059	-0.0944613	-0.0159526
211973	none	0.0174977	0.0178511	-0.00114798
212031	none	0.091671	-0.0216409	0.101765
212050	none	-0.0784211	-0.204517	0.10896
212080	none	0.0138657	0.0711173	-0.0498284
212119	none	-0.0127729	-0.287767	0.232428
212169	none	0.062014	0.0929488	-0.0256911
212184	none	-0.149524	0.0650444	-0.195951
212266	none	-0.0404796	-0.09021	0.0408526
212392	none	-0.0587437	-0.072426	0.0107756
212584	none	0.0728046	-0.0830401	0.135363
212889	none	0.0415122	-0.0107774	0.0505682
213001	none	0.238688	-0.115939	0.339033
213047	none	-0.140742	-0.110781	-0.0274291
213062	none	0.233507	0.000388369	0.208575
213104	none	0.088323	-0.0686638	0.144245
213205	none	-0.0387333	0.164915	-0.194119
213278	none	0.0716788	0.11261	-0.029373
213358	none	0.103773	0.191107	-0.0752934
213384	none	0.207725	-0.140154	0.326615
213452	none	-0.117491	-0.0395542	-0.0750093
213517	none	-0.184658	-0.107406	-0.0716491
213552	none	-0.150667	-0.00215766	-0.147853
213592	none	0.156115	0.319325	-0.121068
213675	none	-0.197313	0.0261705	-0.210001
214020	none	0.102137	0.139533	-0.0173896
214209	none	0	0.308633	-0.256196
214247	none	-0.025922	-0.314456	0.242213
214493	none	0.0468515	0.0854782	-0.0305184
214978	none	-0.0196921	0.139161	-0.139487
215241	none	0.0125518	-0.0281898	0.0392077
215322	none	0.155412	0.0801135	0.0731615
215508	none	0.158335	-0.00621912	0.143388
215536	none	-0.0525137	0.0462867	-0.090789
215577	none	0.0380062	0.00999915	0.0222468
215600	none	0.0391791	0.316871	-0.206455
215656	none	-0.0327023	-0.121578	0.073308
215677	none	-0.14434	-0.0381203	-0.100356
215777	none	-0.145396	-0.16124	0.00739432
215792	none	0.175457	-0.00440994	0.171217
216067	none	-0.135931	-0.213523	0.0537935
216095	none	-0.182275	-0.00400078	-0.171298
216163	none	0.0402947	-0.0478658	0.0838931
216181	none	-0.0550716	0.118812	-0.152855
216355	none	-0.0862561	0.0355537	-0.12004
216359	none	0.0611162	-0.0878009	0.121012
216362	none	-0.264763	-0.0132598	-0.238228
216369	none	0.118674	0.313876	-0.163256
216438	none	-0.0740064	-0.0482091	-0.0231678
216554	none	-0.0308359	0.0502621	-0.078202
216581	none	-0.0916125	-0.0256301	-0.0651541
216758	none	0.0588212	-0.0202302	0.0717492
211323	none	0.0194864	0.0914487	-0.0520874
211442	none	-0.0875198	0.0344625	-0.111153
211591	none	0.0393088	0.039984	-0.000104369
211660	none	0.367267	0.128633	0.215532
211692	none	0.288992	0.0612929	0.209811
212058	none	-0.308313	-0.226464	-0.0820952
212060	none	-0.0204967	0.257529	-0.239538
212100	none	0.0956116	0.407693	-0.259642
212123	none	-0.140756	0.44372	-0.550135
212254	none	0.208034	-0.102247	0.279096
212312	none	-0.0751269	-0.0318668	-0.0396706
212384	none	0.182174	0.0941774	0.077679
212388	none	0.0359193	-0.19553	0.201144
212423	none	0.0759827	0.049044	0.0197811
212462	none	0.129269	0.134484	-0.00110918
212689	none	-0.0451908	-0.0184718	-0.0468998
212986	none	-0.0412271	0.0543079	-0.0897122
213054	none	0.209896	0.414381	-0.154979
213140	none	0.14448	0.27186	-0.0964476
213201	none	0.327478	0.0347403	0.260021
213220	none	0.162151	0.202916	-0.0305177
213236	none	0.14279	-0.213787	0.30838
213269	none	-0.210276	0.0201394	-0.207654
213595	none	-0.148628	-0.00846489	-0.131763
213596	none	-0.0757266	0.0394357	-0.106435
213637	none	0.0930371	-0.0402332	0.117686
213912	none	-0.0627648	-0.108058	0.016071
214017	none	0.00029213	-0.12576	0.10975
214211	none	0.305219	0.279937	0.0331222
214342	none	0.112824	-0.0612004	0.135916
214712	none	0.0303968	0.139777	-0.0894691
214890	none	-0.00954608	-0.115267	0.0862051
215164	none	0.0793301	-0.231525	0.252504
215179	none	0.21236	-0.138795	0.325772
215205	none	0.129935	-0.0304653	0.140632
215225	none	0.190656	0.331403	-0.0898487
215292	none	0.0563331	0.0982426	-0.0294924
215316	none	0.155927	0.140196	0.0148944
215415	none	0.14587	0.115663	0.027391
215481	none	0.0893939	-0.0458601	0.120668
215558	none	0.209035	0.288248	-0.0495163
215563	none	0.141841	0.3925	-0.205816
215646	none	0.073403	0.151281	-0.0514258
215690	none	0.350341	0.182728	0.129349
215724	none	-0.062437	0.159608	-0.192673
215840	none	0.140458	0.234938	-0.0779624
215978	none	0.0617161	-0.114987	0.152977
216176	none	-0.128486	0.063824	-0.176395
216385	none	0.386212	-0.0594891	0.40689
216396	none	0.0942222	0.221695	-0.108248
216403	none	-0.14241	-0.0370608	-0.0988586
216433	none	0.058203	0.0581886	-1.60171e-16
216792	none	-0.233908	0.113959	-0.316109
216855	none	0.127608	0.252199	-0.0890007
216876	none	0.124783	-0.146313	0.242488
216937	none	0.11683	0.253841	-0.108506
211556	none	0.170029	0.122716	0.0420528
211586	none	0.219632	-0.0201367	0.22008
211767	none	-0.114684	-0.255745	0.120834
211840	none	-0.0546215	-0.0799147	0.00808225
211969	none	0.0927523	0.0126419	0.0648638
212081	none	-0.188282	0.0217698	-0.196499
212122	none	-0.164638	-0.316817	0.127457
212163	none	0.278277	0.147448	0.119252
212359	none	0.0322283	0.265493	-0.191394
212369	none	0.214978	-0.0470787	0.235639
212565	none	0.229183	0.101669	0.11296
212637	none	-0.121324	-0.0091959	-0.106221
212720	none	-0.0198427	0.0562198	-0.0673123
212735	none	-0.0518724	0.146293	-0.169848
212935	none	0.0203511	-0.00644551	0.00604039
213008	none	0.101391	-0.0993299	0.178403
213020	none	0.0692396	-0.102013	0.157193
213083	none	0.0941595	0.120663	-0.00794011
213110	none	0.0818359	0.0636466	0.0242958
213477	none	0.121429	0.152053	-0.00921714
213617	none	-0.17759	0.093665	-0.247474
213626	none	-0.210608	-0.000457566	-0.169696
213815	none	0.129158	0.0546679	0.0708855
213892	none	-0.0334211	0.528445	-0.454615
213893	none	0.121858	-0.196227	0.289262
213952	none	0.0172889	-0.419344	0.365476
214243	none	0.117948	-0.106553	0.201655
214273	none	0.320572	0.0109539	0.27726
214331	none	-0.18174	-0.0353043	-0.128212
214351	none	0.0994446	0.0390694	0.0497548
214354	none	-0.109347	-0.0135182	-0.0891152
214359	none	-0.100529	-0.222844	0.0947132
214492	none	0.177392	0.321367	-0.109897
214518	none	-0.0613486	0.0411064	-0.0991101
214589	none	-0.161057	-0.332691	0.138843
214667	none	0.28713	0.0512449	0.208263
214708	none	-0.319135	-0.31136	-0.0329369
214782	none	0.019436	0.0387242	-0.00740888
214910	none	-0.0336557	0.125157	-0.138883
214985	none	0.0928295	0.13798	-0.0355779
215328	none	-0.00209172	-0.225247	0.181169
215762	none	0.0724977	0.0144026	0.0506239
215819	none	0.0512812	-0.0196743	0.059661
215998	none	0.209959	0.228186	0.00112439
216019	none	-0.128944	-0.261798	0.0903738
216128	none	0.248178	0.376422	-0.0603201
216265	none	0.21141	-0.0885471	0.261617
216410	none	0.130936	-0.15048	0.248682
216425	none	0.228475	0.0526177	0.163018
216539	none	-0.0500345	0.113778	-0.141203
216540	none	0.245654	0.201438	0.0496836
216640	none	0.113232	-0.0504619	0.15241
216774	none	0.083042	0.127096	-0.0349953
216801	none	-0.00160605	-0.0999615	0.084223
216836	none	-0.371192	-0.199404	-0.153959
216841	none	-0.160861	-0.0691454	-0.0902968
216885	none	0.106428	0.0826491	0.0236174
211322	none	0.119769	0.0359313	0.0715024
211713	none	-0.0591359	0.080374	-0.123448
211837	none	-0.225162	0.0148534	-0.209325
211852	none	0.0472805	0.0804574	-0.0271697
211863	none	0.210563	-0.22411	0.411916
211877	none	0.195281	-0.000243847	0.171356
211954	none	0.319675	-0.000226888	0.275115
212028	none	-0.0314267	-0.0572312	0.0107758
212152	none	-0.0958075	-0.165015	0.0533152
212154	none	-0.0886051	-0.0902078	0
212419	none	-0.237973	-0.237155	-0.00317781
212539	none	-0.194331	0.0298256	-0.209617
212722	none	0.175278	0.137093	0.0402582
212740	none	0.199303	-0.0962967	0.257893
212778	none	-0.0642704	0.00176428	-0.0693046
212897	none	-0.180434	-0.167522	-0.0142267
212952	none	-0.0948307	-0.124554	0.010076
213016	none	-0.0594497	0.116794	-0.161959
213041	none	0.166255	0.0819401	0.0784809
213495	none	0.199206	-0.139312	0.299515
213614	none	0.289777	0.139362	0.113239
213630	none	-0.048828	0.0403914	-0.0865776
213647	none	-0.250002	-0.04983	-0.171463
213758	none	0.123217	0.224337	-0.0880503
213827	none	0.260691	-0.189921	0.405412
213904	none	-0.141217	0.135451	-0.244537
214071	none	-0.00839363	0.010881	-0.0204361
214367	none	0.314922	0.336523	0.00314084
214541	none	-0.00791733	0.251248	-0.218107
214664	none	0.0682921	0.0856643	-0.0105033
214834	none	-0.126569	-0.0593241	-0.0637973
214842	none	-0.0986762	-0.270434	0.124361
215105	none	0.0980414	-0.150542	0.204929
215139	none	0.213003	0.257231	-0.0266966
215214	none	-0.159078	-0.0309097	-0.115747
215263	none	0.35652	0.22283	0.125254
215350	none	0.0237925	0.197292	-0.150215
215421	none	0.147325	-0.0102206	0.134485
215513	none	0.0792326	0.000309292	0.0690615
215644	none	-0.00315764	-0.160761	0.145772
215740	none	-0.0558275	0.0443475	-0.0898739
215750	none	-0.0500634	-0.369166	0.250895
215834	none	-0.24365	-0.038293	-0.19223
215888	none	0.0197111	-0.00978915	0.0207762
215989	none	0.0100564	-0.0751558	0.0771959
215997	none	-0.112549	-0.154899	0.0334574
216052	none	0.0981702	0.148091	-0.0399633
216141	none	0.189548	0.244209	-0.0317536
216264	none	0.210833	0.181182	0.0293621
216473	none	-0.179042	0.0361188	-0.19611
216617	none	0.0834841	-0.115125	0.180341
216630	none	-0.00374514	0.042551	-0.0353507
216747	none	0.0915236	0.08451	0.00595638
216828	none	-0.152549	-0.069228	-0.0764496
216910	none	0.0378823	0.121823	-0.0739111
211345	none	0.0801527	-0.00977599	0.0805516
211346	none	-0.0182882	0.0290537	-0.0465365
211348	none	0.27282	-0.196296	0.420793
211353	none	0.159018	0.11218	0.0401753
211354	none	-0.197956	-0.17083	-0.0253151
211361	none	0.0489655	0.244703	-0.1354
211402	none	0.26499	-0.148686	0.358374
211403	none	0.342677	-0.0966033	0.400237
211419	none	-0.0299665	-0.111051	0.0582667
211456	none	-0.0373536	-0.00986697	-0.0241756
211459	none	-0.11154	-0.146088	0.00404663
211474	none	-0.284965	0.00814741	-0.261191
211486	none	0.191863	0.0929023	0.0912216
211491	none	0.014022	-0.110428	0.111206
211510	none	-0.0348122	-0.045358	0.0154618
211531	none	-0.252145	0.0388865	-0.249236
211561	none	-0.0108644	0.064123	-0.0502292
211570	none	-0.0450575	-0.174358	0.109526
211581	none	0.0699445	0.0598986	0.00925717
211582	none	0.0844953	0.0233051	0.0614848
211624	none	0.253454	0.0329682	0.167854
211629	none	-0.0413545	0.145002	-0.154452
211631	none	-0.354329	-0.0313554	-0.28382
211638	none	0.188267	0.201014	-0.00489786
211649	none	0.19811	0.00887676	0.159507
211654	none	0.158732	0.12444	0.0300677
211667	none	-0.115935	4.93622e-05	-0.113265
211685	none	0.143353	0.2008	-0.059792
211699	none	-0.178527	-0.288344	0.0802235
211704	none	-0.00144454	0.10396	-0.0837397
211708	none	-0.113769	0.224424	-0.301851
211722	none	0.0576634	0.0400499	0.0150942
211726	none	-0.110113	-0.11343	0.00861094
211741	none	-0.185167	0.0164519	-0.191772
211747	none	0.267803	0.30136	-0.00967329
211753	none	0.0622622	0.141557	-0.070928
211755	none	-0.0218249	0.0776693	-0.0900424
211761	none	0.0377057	0.00821371	0.0168147
211770	none	0.272753	0.080803	0.145589
211779	none	-0.151964	0.238718	-0.370198
211784	none	-0.111713	-0.0502074	-0.0599471
211798	none	0.0400187	0.0997306	-0.0477719
211814	none	-0.0550382	0.174112	-0.21019
211850	none	-0.109569	-0.160722	0.0347213
211866	none	0.222589	-0.209613	0.394109
211874	none	0.0104718	-0.010707	0.0243674
211885	none	0.000929072	0.268855	-0.21926
211888	none	-0.143232	-0.255569	0.0887905
211890	none	0.00422056	0.0654722	-0.050519
211899	none	0.0971434	0.292032	-0.158145
211908	none	-0.0873591	-0.0855797	-0.00299208
211909	none	-0.465285	-0.0986673	-0.300879
211925	none	-0.00589274	-0.0802668	0.0676506
211938	none	0.0830667	0.276353	-0.159595
211949	none	-0.0915747	-0.242659	0.109316
211963	none	-0.0782328	0.0984143	-0.154455
211968	none	-0.302568	-0.00334106	-0.275742
211980	none	-0.121417	-0.047333	-0.0700083
211987	none	-0.0302661	0.108657	-0.125203
211988	none	-0.0413258	0.0906263	-0.111854
211991	none	0.0389566	0.0355239	0.00377597
212021	none	0.0675531	-0.119627	0.170677
212022	none	-0.174378	0.268891	-0.419612
212052	none	0.138678	0.194224	-0.0214751
212053	none	0.309223	0.460238	-0.118663
212064	none	0.194321	0.185407	0.00876576
212070	none	-0.199819	-0.113161	-0.0720659
212071	none	-0.275383	-0.266599	-0.0241263
212078	none	0.00481337	-0.158001	0.140047
212089	none	0.0481678	-0.0325812	0.0697508
212095	none	-0.062437	0.435875	-0.426218
212098	none	0.0494483	-0.00231152	0.0432398
212099	none	0.250087	-0.165701	0.383157
212126	none	-0.0199928	0.00188448	-0.0362497
212133	none	0.091901	-0.111789	0.174973
212156	none	-0.0691452	0.00518902	-0.0793122
212165	none	-0.120216	-0.187797	0.0385415
212172	none	-0.0709729	-0.0300167	-0.0381383
212187	none	0.0198292	-0.140453	0.148434
212203	none	-0.0690246	0.0792677	-0.1243
212212	none	-0.143797	0.0505517	-0.187979
212237	none	0.172347	0.110867	0.057995
212273	none	-0.126198	-0.345692	0.161011
212293	none	-0.0056532	0.160738	-0.153838
212300	none	0.111691	0.181712	-0.0580169
212343	none	0.218853	0.129557	0.0694434
212346	none	0	0.0277485	-0.0311373
212356	none	-0.325773	0.236622	-0.529861
212362	none	-0.0103635	0.320375	-0.272003
212367	none	0.382189	-0.0486715	0.321729
212368	none	-0.0976066	0.105117	-0.16891
212394	none	-0.0405073	-0.222062	0.150329
212398	none	0.265507	-0.0101377	0.257527
212405	none	-0.174295	-0.0285577	-0.14018
212429	none	0.137932	0.169105	-0.0103395
212440	none	-0.0196127	0.190725	-0.158945
212459	none	-0.17397	-0.20015	0.00894996
212486	none	-0.202922	-0.112581	-0.0778903
212494	none	0.00454636	-0.278989	0.24284
212497	none	0.117439	-0.0417142	0.149829
212513	none	-0.0972554	-0.040295	-0.0521727
212515	none	0.234907	-0.0549935	0.254487
212517	none	0.0619207	-0.132342	0.162537
212518	none	-0.0634923	0.00958832	-0.0724055
212548	none	-0.158276	-0.0314507	-0.101981
212551	none	-0.192451	-0.09651	-0.0914006
212559	none	0.237958	0.330274	-0.0613322
212597	none	-0.265257	-0.331439	0.0217838
212600	none	-0.00994797	-0.147936	0.112359
212611	none	-0.0761252	-0.0142829	-0.0600152
212630	none	-0.131473	-0.042901	-0.0812139
212656	none	0.227185	0.366961	-0.100885
212659	none	0.10537	0.173698	-0.0501282
212685	none	0.147732	0.079422	0.0610783
212691	none	0.00751619	-0.03994	0.044922
212697	none	-0.055501	-0.0542373	-0.00782143
212709	none	-0.0511456	-0.0422165	-0.0101556
212729	none	-0.0705916	-0.108277	0.0249229
212730	none	0.115848	-0.0301774	0.13813
212770	none	-0.081138	-0.631805	0.415626
212780	none	0.146318	0.210359	-0.0499497
212788	none	0.169326	0.170694	-0.00253815
212793	none	0.00134548	0.113639	-0.101025
212797	none	-0.058632	0.107621	-0.154157
212802	none	-0.229599	-0.192521	-0.0413571
212811	none	-0.169927	-0.157165	-0.0170734
212841	none	0.102039	0.0721584	0.0263713
212845	none	0.25949	0.136009	0.119294
212854	none	0	-0.0106626	-0.0590141
212855	none	0.0197939	0.0109068	0.00373963
212866	none	-0.0485085	-0.0202677	-0.0215853
212868	none	-0.0497669	-0.0966085	0.0512962
212908	none	-0.00190267	0.0611405	-0.0501788
212926	none	-0.079234	0.269663	-0.300248
212927	none	0.0078821	0.254997	-0.186469
212930	none	0.0410335	0.0462786	-0.00107147
212962	none	-0.215777	-0.206931	-0.00761707
212965	none	-0.00368139	-0.198228	0.173986
212966	none	0.199423	-0.173208	0.367877
212968	none	0.201026	0.115216	0.0799125
212984	none	-0.119491	-0.101729	-0.0258
212991	none	-0.0488697	-0.207288	0.111615
212995	none	-0.161538	0.142454	-0.27729
213026	none	-0.0367625	0.218443	-0.232043
213029	none	-0.341101	-0.0361299	-0.230946
213067	none	-0.106936	0.0661731	-0.163126
213088	none	0.141644	0.572215	-0.382389
213092	none	-0.0625126	0.0979852	-0.151076
213105	none	0.17082	0.143156	0.031205
213113	none	-0.0242453	0.369477	-0.349613
213118	none	0.0388265	0.351072	-0.248905
213122	none	-0.0684737	-0.0282576	-0.0411203
213131	none	-0.0483544	-0.0630972	0.00329601
213144	none	-0.0613364	-0.252461	0.168363
213153	none	0.101201	0.157902	-0.0497814
213157	none	-0.0237176	0.100067	-0.0841428
213161	none	-0.0486657	-0.0302792	-0.016783
213195	none	-0.117398	0.131052	-0.22276
213206	none	0.190987	0.334728	-0.0902117
213235	none	-0.392543	-0.435226	0.0141605
213247	none	-0.00257479	0.115106	-0.102696
213274	none	0.0292072	0.098128	-0.0567838
213296	none	0.0256134	0.208186	-0.137591
213299	none	0.0209579	0.147642	-0.104155
213305	none	-0.059457	-0.03721	-0.0212653
213315	none	0.175338	0.0333059	0.117423
213320	none	-0.118392	-0.266202	0.10897
213330	none	0.337553	0.190042	0.128208
213335	none	-0.00199034	-0.0859812	0.0795974
213357	none	-0.0375763	-0.0489032	0.0117312
213387	none	0.0759386	-0.0280051	0.0890908
213402	none	0.183516	0.0942808	0.0845152
213422	none	0	-0.0295897	0.0319921
213430	none	0.163136	-0.140658	0.283854
213446	none	-0.00612285	-0.00265561	-0.000245096
213460	none	0.345446	0.167776	0.150873
213503	none	0.149547	0.0800359	0.0599584
213509	none	0.258078	0.074613	0.161838
213514	none	-0.22768	-0.140537	-0.0831322
213523	none	-0.0775812	0.401249	-0.438197
213531	none	-0.073758	-0.169151	0.0796424
213532	none	0.12151	-0.0888199	0.18362
213548	none	-0.188192	-0.00420494	-0.173511
213555	none	0.198165	0.0411127	0.133248
213581	none	0.014255	-0.121951	0.129636
213585	none	0.31713	0.264616	0.071577
213621	none	0.336123	0.0332286	0.274862
213644	none	0.176677	0.0809899	0.0948654
213649	none	0.0795005	0.173643	-0.0913685
213673	none	-0.43159	-0.349972	-0.04108
213677	none	-0.00522555	0.0746589	-0.0599483
213692	none	0.0699675	-0.0466135	0.104156
213710	none	0.250545	0.110339	0.125673
213717	none	-0.0487683	-1.60171e-16	-0.0527645
213727	none	-0.207676	-0.0534362	-0.141304
213751	none	0.0101748	-0.213147	0.196054
213752	none	-0.117877	-0.0807227	-0.0300402
213755	none	-0.0310055	0.165578	-0.169451
213763	none	-0.0035213	0.184621	-0.156071
213764	none	0.226433	0.200016	0.0302555
213765	none	-0.00336028	0.0407211	-0.0329741
213778	none	-0.0658969	-0.303186	0.198168
213781	none	0.0482141	-0.205021	0.239957
213786	none	-0.184293	0.241841	-0.377332
213787	none	0.0110475	-0.0660037	0.0758643
213798	none	-0.0645766	-0.0415321	-0.0199267
213801	none	-0.0819742	-0.124473	0.0471002
213808	none	0	0.18724	-0.124962
213821	none	-0.178113	0.0501785	-0.210911
213822	none	0.0495524	0.105679	-0.0502337
213847	none	0.297718	-0.121038	0.345853
213862	none	0.21178	-0.126429	0.326532
213896	none	-0.0358914	-0.171916	0.0901891
213910	none	0.160477	-0.0982238	0.231212
213914	none	0.231639	0.222067	0.0200035
213915	none	0.030896	0.0506993	-0.0223979
213940	none	-0.0833583	0.00872541	-0.090873
213966	none	0	0	0
213979	none	-0.0393141	-0.0797415	0.0303436
213994	none	0	0	0
213996	none	0.0888277	0.292743	-0.151859
214000	none	0.00197261	0.210973	-0.141478
214011	none	-0.0862379	-0.0442414	-0.0398561
214012	none	-0.0127541	-0.005053	-0.00606494
214021	none	0.0943724	-0.0520496	0.13913
214038	none	-0.15207	0.106066	-0.214665
214041	none	0.0784257	-0.126868	0.180807
214045	none	0.0262799	0.363108	-0.300089
214048	none	-0.134388	-0.060037	-0.0693567
214052	none	-0.174925	-0.00616199	-0.157677
214093	none	-0.063981	-0.0454286	-0.0197244
214099	none	-0.141201	0.246175	-0.354785
214102	none	0.17742	-0.0298496	0.188481
214112	none	0.0242909	0.226162	-0.169335
214117	none	0.073536	0.120072	-0.0400239
214133	none	0.126677	-0.0494911	0.149417
214134	none	0.211582	-0.0596497	0.240514
214155	none	0.264406	0.248376	0.0172777
214173	none	-0.148788	0.0585841	-0.195474
214178	none	0.116167	0.289226	-0.143822
214196	none	-0.0619285	-0.279293	0.169466
214212	none	0.0407301	-0.061587	0.0941468
214216	none	-0.253691	0.0615858	-0.273113
214224	none	-0.267224	-0.0275336	-0.223322
214228	none	0.105253	0.0731667	0.0335864
214230	none	-0.0412044	0.021491	-0.0620555
214259	none	0.181884	0.280475	-0.0198542
214269	none	-0.0963994	-0.100317	0.0117413
214280	none	0.270933	0.122703	0.12064
214282	none	-0.229312	-0.00999725	-0.203998
214295	none	-0.0323793	-0.197846	0.14007
214304	none	0.226921	0.330529	-0.0405068
214311	none	-0.0622032	0.0299214	-0.088339
214313	none	0.262766	0.127344	0.118768
214335	none	-0.144144	-0.0107574	-0.140855
214345	none	0.156798	0.0873566	0.065208
214376	none	0.0879289	0.0632266	0.0233882
214380	none	0.0303173	0.0746125	-0.03125
214383	none	-0.0524483	0.181515	-0.208312
214387	none	-0.0736138	0.183247	-0.222006
214389	none	0.0202066	0.191223	-0.139583
214392	none	0.0747877	0.37561	-0.25122
214393	none	0.131045	-0.146373	0.257738
214394	none	0.3212	-0.033168	0.336983
214395	none	0.0711319	0.306246	-0.194516
214396	none	0.0828519	0.172375	-0.0801992
214401	none	0.042871	-0.0979191	0.114567
214402	none	-0.0926486	0.126473	-0.208072
214445	none	0.153048	0.170986	-0.0163337
214449	none	-0.00536692	0.143389	-0.113239
214451	none	-0.216076	-0.0836642	-0.126741
214461	none	-0.122547	0.12842	-0.222094
214469	none	0.219656	0.176779	0.0463905
214504	none	-0.33642	-0.191487	-0.131619
214540	none	0	0	0
214570	none	0.0301743	-0.179756	0.188895
214571	none	0.0113035	-0.146423	0.138506
214577	none	0.0330317	0.0398369	-0.00140036
214594	none	-0.356235	0.0299507	-0.340482
214601	none	0.0132406	-0.181795	0.168116
214612	none	-0.0485452	0.0758706	-0.105031
214616	none	0.165975	-0.0206176	0.176252
214624	none	-0.0520178	-0.0121829	-0.0378424
214627	none	0.064268	-0.244912	0.201572
214631	none	-0.215047	-0.0594091	-0.148286
214636	none	-0.148863	-0.108058	-0.0408273
214637	none	0.200474	0.266856	-0.0545974
214644	none	0.133434	0.0733527	0.057598
214647	none	0.0573805	-0.0464786	0.0912093
214656	none	0.0295453	-0.0438436	0.0667464
214661	none	0.0197153	0.0751491	-0.032316
214670	none	-0.0708025	0.0702655	-0.125471
214672	none	-0.0187416	0.200565	-0.190637
214693	none	0.227942	0.126909	0.0905311
214702	none	-0.0217781	-0.00865428	-0.0125206
214716	none	-0.259239	-0.165164	-0.0843673
214718	none	0.0717298	-0.040455	0.0995178
214719	none	-0.0270316	0.148858	-0.168794
214730	none	0.113548	0.153104	-0.0298277
214745	none	0.0715998	0.319969	-0.198753
214761	none	-0.101849	-0.111549	0.00291065
214774	none	0.161235	0.177478	-0.00403918
214793	none	0.0881365	-0.276819	0.27726
214795	none	-0.0843276	-0.0965186	0.00854031
214797	none	-0.0419715	0.294949	-0.266952
214801	none	0.0652335	0.188238	-0.102389
214814	none	-0.0100105	-0.129492	0.0896345
214823	none	0.218265	-0.102311	0.286694
214849	none	-0.171495	0.116342	-0.248707
214863	none	0.0857444	0.0977905	-0.0157263
214899	none	0.270248	0.0326028	0.216161
214900	none	-0.218196	0.0301728	-0.238669
214919	none	0.140189	0.0735263	0.0856052
214949	none	-0.0821105	-0.146905	0.0526304
214951	none	-0.0205867	0.16505	-0.163596
214955	none	0.0172709	0.0169406	-0.00133461
214958	none	0	0.140556	-0.122113
214959	none	-0.0598998	0.058878	-0.108489
214977	none	-0.0105186	0.289603	-0.240982
214984	none	-0.0389456	0.191457	-0.192201
215018	none	0.121957	0.147716	-0.0231307
215093	none	-0.113183	-0.155292	0.0290521
215094	none	-0.12486	0.0762884	-0.187555
215099	none	-0.0397984	-0.0363001	-0.00522053
215112	none	-0.229533	-0.134005	-0.0901264
215115	none	0.149367	0.0287857	0.107353
215128	none	0.179764	0.349863	-0.123064
215140	none	0.0405291	0.137997	-0.0841099
215147	none	-0.337462	-0.454522	0.0706283
215158	none	0.0800868	-0.000380974	0.0601063
215161	none	0.184202	-0.0521073	0.214959
215167	none	-0.0175313	0.000443412	-0.0235434
215186	none	0.00255001	-0.131462	0.130673
215190	none	0.185206	0.113643	0.0602817
215191	none	0.0458298	-0.00538315	0.0496489
215208	none	0.0817378	0.0598514	0.0210645
215246	none	0.120223	-0.0459994	0.150579
215250	none	0.1539	0.148516	0.00649621
215251	none	-0.121498	-0.203138	0.0615793
215255	none	-0.0576205	0.36849	-0.374669
215279	none	-0.206536	0.073232	-0.267924
215347	none	-0.103701	-0.117958	0.00225124
215349	none	-0.118158	0.0199336	-0.1249
215365	none	0.462172	0.328983	0.0996294
215371	none	0.2428	0.0721993	0.142086
215377	none	0.113977	-0.040056	0.140432
215379	none	-0.157486	-0.0424298	-0.10949
215413	none	-0.0450002	0.455071	-0.440974
215422	none	-0.100227	0.34917	-0.423308
215440	none	-0.155354	-0.039588	-0.114114
215441	none	0.291024	-0.329736	0.596616
215461	none	-0.137455	0.105192	-0.217781
215492	none	0.0451404	-0.0313184	0.0699021
215494	none	-0.161298	-0.0197076	-0.130409
215497	none	-0.00451638	-0.398345	0.345567
215498	none	0.254878	0.0393115	0.196383
215502	none	0.112487	0.218827	-0.0980253
215504	none	-0.0676363	0.0665666	-0.125067
215529	none	-0.0372219	0.0614922	-0.0873705
215538	none	-0.164835	0.158487	-0.292335
215556	none	-0.00788492	0.0272861	-0.030013
215561	none	0.0140611	-0.143445	0.1479
215564	none	0.162782	0.293129	-0.116198
215565	none	0.166186	0.0199813	0.125884
215569	none	-0.119232	0.0931734	-0.201774
215595	none	-0.167225	-0.0692134	-0.0938752
215603	none	0.0500655	0.144828	-0.0808623
215607	none	0.0199759	0.011895	0.00762638
215648	none	0.148837	-0.00367086	0.128202
215668	none	0.128488	-0.0486668	0.166376
215674	none	0.241957	0.111507	0.109925
215682	none	0.0596776	0.107396	-0.0429525
215685	none	-0.00998935	0.187219	-0.170309
215705	none	-0.154047	-0.0613749	-0.0887134
215722	none	-0.00642875	0.00789296	-0.0139534
215735	none	-0.212055	-0.0254896	-0.170352
215744	none	0.0603968	0.0570532	0.00587791
215770	none	0.121981	0.111051	0.018168
215775	none	-0.0950548	-0.210525	0.0939492
215788	none	-0.0489048	-0.0428161	-0.00884885
215790	none	-0.00275836	-0.292183	0.253706
215793	none	-0.0742672	-0.0737451	-0.000411296
215817	none	0.1134	0.0687296	0.0490134
215876	none	-0.220291	-0.0514456	-0.169277
215877	none	-0.154744	0.12112	-0.238887
215878	none	0.0100074	-0.291498	0.244514
215891	none	0	-0.0334555	0.0632129
215906	none	-0.0840958	-0.056816	-0.02858
215911	none	0.122247	0.220891	-0.0775862
215917	none	-0.103523	0.079254	-0.159835
215918	none	0.102018	-0.141909	0.208825
215922	none	-0.0403151	0.508818	-0.477206
215942	none	-0.0590291	0.464322	-0.385652
215947	none	0.0744386	0.305344	-0.189885
215956	none	0.091423	0.06629	0.023556
215964	none	-0.142139	-0.088197	-0.0505252
215990	none	0.1	0.186192	-0.0728845
215995	none	0.212206	0.0740574	0.126364
216008	none	0.185789	0.268242	-0.0677238
216011	none	0.22903	0.0603285	0.15066
216021	none	0.0498465	-0.0916275	0.11947
216028	none	0.280747	-0.0164992	0.230528
216039	none	-0.0308895	-0.022439	-0.00747691
216043	none	0.119153	0.177795	-0.0499193
216046	none	0.0890625	-0.0222798	0.109413
216054	none	0.0301236	-0.0225485	0.049996
216056	none	-0.0354314	-0.0749147	0.0256961
216062	none	-0.0466591	0.120494	-0.138364
216082	none	0.0199392	0.274826	-0.17893
216090	none	0.157573	0.0610179	0.0832874
216091	none	0.00992094	0.361969	-0.27369
216094	none	-0.12358	-0.112398	-0.0181867
216105	none	0.0689144	-0.175239	0.185375
216120	none	-0.0798346	0.208798	-0.251701
216122	none	0.138736	-0.00515852	0.116926
216150	none	-0.184544	0.0201678	-0.189188
216158	none	0.044532	0.39208	-0.300193
216169	none	0.117394	-0.167708	0.252173
216183	none	0.00197261	-0.107082	0.0990694
216217	none	0.0406361	-0.00919407	0.0406636
216225	none	-0.058398	-0.0935674	0.0245325
216234	none	-0.221269	-0.279951	0.0329441
216238	none	-0.0602255	-0.142128	0.0599802
216251	none	-0.117908	0.136783	-0.234772
216278	none	0.170571	0.482381	-0.225958
216292	none	-0.0691373	0.0193877	-0.083268
216313	none	0.198073	0.124009	0.0715279
216322	none	-0.0214628	-0.0818785	0.0486301
216332	none	-0.126114	0.3435	-0.422589
216346	none	0.28941	-0.0390843	0.263898
216349	none	-0.283687	-0.0227144	-0.228644
216352	none	0.142587	0.103033	0.0395427
216371	none	-0.0510873	-0.0214531	-0.0599882
216400	none	-0.0694441	-0.0865082	0.00233972
216422	none	0.088665	0.153556	-0.0560419
216431	none	-0.328036	0.123212	-0.424938
216459	none	0.0712446	-0.0845704	0.144089
216498	none	-0.0914219	-0.115196	0.0124606
216501	none	-0.00843646	-0.147326	0.119984
216504	none	0.0094017	0.13132	-0.103349
216521	none	0.211203	0.0348166	0.156699
216533	none	0.139833	-0.0287166	0.134267
216564	none	0.0809796	-0.0763644	0.127428
216569	none	-0.00993957	0.175858	-0.157821
216570	none	0.116674	-0.104906	0.199256
216583	none	0.0220027	-0.171766	0.159971
216598	none	-0.0395527	0.338778	-0.312759
216604	none	-0.150092	-0.0216014	-0.120012
216614	none	-0.221441	-0.161219	-0.0600887
216620	none	-0.05856	-0.425722	0.304255
216626	none	0.293621	0.261532	0.0402016
216636	none	0.108368	-0.00201718	0.0993522
216649	none	-0.00105776	0.0747624	-0.0591599
216655	none	-0.0674937	0.0588868	-0.118348
216683	none	-0.247261	0.152178	-0.333387
216687	none	0.169929	0.0876037	0.0729381
216695	none	-0.0590031	-0.00573851	-0.0552816
216704	none	0.195928	0.180292	0.0178913
216707	none	0.21927	0.00977119	0.172959
216731	none	0.0666577	0.0822134	-0.00672834
216760	none	0.026667	-0.0431135	0.0599196
216762	none	-0.131021	-0.222032	0.0690078
216771	none	-0.071243	-0.110288	0.0200943
216785	none	-0.160099	-0.0504817	-0.11107
216800	none	0	0	0
216810	none	0.242754	0.14472	0.0899699
216823	none	-0.019717	-0.157178	0.103867
216852	none	0.169641	-0.203209	0.344552
216863	none	0.0180923	0.00177198	0.0199801
216871	none	0.130711	0.0539016	0.0712259
216877	none	0.0308333	-0.014943	0.0449059
216925	none	-0.0587672	0.183587	-0.21851
216935	none	-0.0399822	0.0623685	-0.0973587
216939	none	-0.00955962	-0.127048	0.100438
211394	none	0.00917233	-0.0929106	0.0946727
211816	none	0.120549	-0.0800805	0.187823
211860	none	-0.171643	-0.139797	-0.0317288
212082	none	-0.0931035	-0.0702548	-0.0201836
212127	none	0.235653	0.193905	0.0406714
212147	none	-0.0398928	0.00593187	-0.0481699
212661	none	0.104021	0.112067	-0.00834286
212817	none	0.0742187	0.210394	-0.118529
212886	none	-0.151444	-0.185122	0.0272685
212932	none	0.0380685	-0.0115706	0.0464957
213000	none	0.0266322	0.158538	-0.116338
213114	none	0.108762	0.0440714	0.0582782
213175	none	0.160947	-0.063704	0.20528
213243	none	-0.0929653	0.0305376	-0.111001
213399	none	0.0601114	-0.0594795	0.0993056
213497	none	-0.0304232	-0.0755113	0.0351038
213806	none	-0.0911919	-0.0993773	0.0084158
213872	none	0.0505608	0.0917664	-0.0375313
213975	none	0.0172232	-0.112034	0.120014
214010	none	-0.0532822	0.177055	-0.180813
214060	none	-0.00180996	0.0836517	-0.0704625
214113	none	0.0550237	0.127272	-0.0598726
214202	none	-0.0816295	0.108331	-0.180512
214208	none	0.0909453	0.0146624	0.0592108
214283	none	-0.166414	0.272325	-0.405381
214302	none	0.159602	-0.0261155	0.171946
214355	none	-0.0199683	0.13207	-0.140167
214377	none	0.153405	0.0234938	0.113002
214488	none	-0.210735	0.372703	-0.571294
214542	none	-0.152348	-0.0592136	-0.0877919
214680	none	-0.0303492	0.107597	-0.127686
214692	none	-0.0743346	0.0361513	-0.106142
214766	none	-0.0195179	0.207492	-0.202498
214772	none	-0.111144	-0.128365	0.0127922
215029	none	0.0718268	-0.0777996	0.133336
215037	none	-0.077279	0.151466	-0.204584
215065	none	-0.0603596	-0.120665	0.0541827
215125	none	0.020515	-0.00240971	0.0177154
215282	none	0.185837	0.172613	0.0138529
215331	none	-0.143318	-0.0616847	-0.073456
215334	none	0.0854047	0.0297844	0.0450048
215462	none	-0.101314	-0.00383873	-0.0982037
215466	none	-0.0732927	-0.273608	0.160642
215618	none	-0.255322	0.105034	-0.324102
215761	none	0.0143021	0.0189764	-0.00361789
215855	none	0.0437776	-0.0298241	0.0668507
215985	none	0.252605	0.123638	0.120482
215999	none	-0.201863	-0.245561	0.0237753
216033	none	0.102249	-0.149889	0.222637
216140	none	0.152657	0.16306	-0.0100974
216244	none	0.0615865	0.0568985	0.00426356
216635	none	-0.0262211	0.0848033	-0.104801
216663	none	0.0286999	-0.229959	0.237189
216715	none	0.0197999	0.136275	-0.108361
216803	none	-0.278425	-0.00471109	-0.259696
216864	none	0.0202037	0.215852	-0.162856
216884	none	0.0533768	0.104409	-0.0401333
216921	none	-0.0931426	0.00562142	-0.0988812
211327	none	-0.041073	0.228682	-0.243597
211330	none	0.01882	-0.00938731	0.0278905
211357	none	-0.0125831	-0.14416	0.114524
211358	none	0.0118881	0.218203	-0.161156
211395	none	0.0384985	-0.0975961	0.10998
211408	none	0.0720194	0.171651	-0.0902724
211433	none	-0.0398809	0.0662776	-0.0939065
211447	none	0.148576	0.139673	0.0133226
211451	none	0.114637	0.0470471	0.0657455
211467	none	-0.257461	-0.309317	0.0307682
211470	none	0.0588208	0.0789986	-0.0217095
211472	none	-0.078925	0.107124	-0.166832
211477	none	0.0599735	0.323399	-0.247149
211494	none	0	0	0
211498	none	-0.0408053	0.0787806	-0.103293
211504	none	0.0609543	0.151764	-0.0795795
211508	none	-0.0822342	0.150764	-0.210142
211541	none	0.0419723	-0.14022	0.156964
211555	none	-0.0163672	-0.30294	0.2156
211559	none	-0.0199027	0.137694	-0.137331
211574	none	0.112079	-0.0905898	0.172727
211578	none	0.181884	-0.055502	0.175909
211585	none	-0.205592	0.0198417	-0.188607
211600	none	-0.0281689	0.120884	-0.110594
211603	none	-0.0117113	-0.0102619	-0.0198701
211605	none	0.142553	0.157029	-0.00668358
211608	none	0.0498396	-0.258096	0.247783
211609	none	-0.0658094	-0.00237121	-0.0637616
211627	none	0.181911	-0.699922	0.780287
211670	none	0.123743	-0.134139	0.197403
211677	none	0.203456	0.104554	0.090653
211696	none	0.0899662	0.0882941	0.00212933
211701	none	0.0698963	0.080713	-0.0153002
211710	none	-0.0817266	-0.0894965	-0.000803527
211712	none	0.109584	-0.0945251	0.17949
211730	none	0.239335	0.080434	0.131245
211762	none	0.236605	0.141908	0.0788584
211801	none	-0.138127	-0.0196722	-0.11262
211802	none	-0.169094	-0.139726	-0.0309355
211806	none	0.0518655	0.110772	-0.0527698
211809	none	0.123838	0.11136	0.010106
211817	none	0.0937878	0.104227	-0.0566483
211820	none	0.223272	0.401441	-0.148828
211833	none	0.100123	0.0470856	0.0469975
211842	none	0.175844	0.161646	0.0175098
211843	none	0.105008	0.228583	-0.108752
211849	none	-0.203441	-0.0190863	-0.1641
211853	none	-0.102179	-0.174302	0.0541909
211855	none	0.318993	0.0919139	0.202721
211864	none	0.150626	0.120994	0.024083
211865	none	-0.0485126	0.439675	-0.371271
211876	none	0.0864185	-0.0193616	0.090023
211887	none	-0.0687579	-0.369035	0.140646
211920	none	0.0329045	-0.261045	0.197563
211924	none	0.0432297	-0.0303924	0.065875
211957	none	0.0557917	0.0676996	-0.0145033
211993	none	0.165436	0.0549405	0.0810095
211994	none	-0.0501862	0.0150523	-0.0646181
212000	none	0	0	0
212014	none	-0.191805	-0.231035	0.00456406
212017	none	0.0102081	0.0881669	-0.0559506
212019	none	-0.10517	-0.14582	0.0257947
212041	none	0.23483	-0.00721793	0.157836
212107	none	-0.202836	-0.0495042	-0.13263
212108	none	0.153003	0.360841	-0.159731
212109	none	0.0672095	-0.00972149	0.0576247
212112	none	-0.186802	-0.0195835	-0.154151
212120	none	0.019974	-0.00375576	0.0153834
212140	none	0.161438	0.159642	0.00753057
212144	none	-0.0290745	-0.17245	0.0860998
212168	none	-0.0523071	-0.153623	0.0845847
212189	none	0.202489	0.311639	-0.0736919
212192	none	-0.0366028	-0.0892179	0.0597243
212205	none	0.061832	0.130057	-0.0655713
212207	none	-0.124212	-0.103116	-0.069252
212230	none	0.194908	0.202122	-0.0325335
212232	none	-0.00969392	-0.05114	0.0298687
212233	none	0.201216	0.0392207	0.131637
212239	none	-0.15408	-0.0895598	-0.0599787
212256	none	0.128355	0.0707417	0.0605394
212263	none	-0.0114287	-0.206188	0.151182
212265	none	0.079082	0.168279	-0.070628
212267	none	-0.00265674	0.0526153	-0.0499729
212269	none	0.139688	-0.0609378	0.173946
212272	none	0.342273	0.180124	0.15026
212276	none	-0.331579	0.100638	-0.379413
212278	none	-0.144139	-0.237788	0.0709413
212282	none	-0.0207379	-0.0588626	0.0497366
212285	none	0.122046	0.170622	-0.0323553
212310	none	0.118624	0.0740893	0.0427841
212311	none	-0.0371686	0.0201226	-0.0603445
212321	none	-0.0348007	-0.0285597	-0.00248252
212332	none	-0.124952	-0.0919444	-0.039861
212339	none	-0.0802315	-0.0539161	-0.0315223
212347	none	-0.0400052	-0.0975826	0.0474214
212348	none	0.344678	-0.0399432	0.307978
212364	none	0.147001	-0.127463	0.231575
212372	none	0.175505	0.255624	-0.0678848
212377	none	0.232303	0.279544	-0.0439974
212390	none	-0.0706936	-0.325914	0.216095
212410	none	-0.016766	0.0194415	-0.0350148
212415	none	0.191987	0.04007	0.127966
212416	none	-0.112092	-0.109927	-0.0196341
212434	none	-0.100686	0.120775	-0.198548
212438	none	0.0578993	-0.1435	0.172304
212439	none	-0.181326	-0.251825	0.0591289
212452	none	0.24065	0.185121	0.0575289
212466	none	0.0373057	-0.0476209	0.0392854
212479	none	-0.0635739	-0.176927	0.0910768
212493	none	-0.068003	0.0580418	-0.112126
212496	none	0.107607	0.00177198	0.0787611
212502	none	0.0461405	-0.0635843	0.0979841
212508	none	0.145477	0.116931	0.0269027
212519	none	0.126578	0.351399	-0.163631
212529	none	-0.0511914	0.189454	-0.192307
212533	none	-0.0947429	-0.246104	0.0802305
212537	none	-0.206785	-0.0734631	-0.0945822
212568	none	0.0600219	0.113244	-0.0594959
212574	none	0.1057	0.0410128	0.0593598
212578	none	0.0409831	-0.124597	0.135302
212593	none	-0.00947231	-0.031803	0.033381
212596	none	-0.22838	0.00974137	-0.19866
212602	none	-0.0382352	-0.0192527	-0.0235636
212606	none	0.0571142	-0.0510482	0.0878919
212607	none	-0.256016	-0.16587	-0.0862693
212629	none	0.218645	-0.00973438	0.199473
212646	none	0.163278	-0.260511	0.373178
212650	none	0.255394	-0.0155378	0.24472
212651	none	-0.0216286	-0.0295516	0.000113742
212653	none	-0.0794961	-0.0601375	-0.0342825
212665	none	0.0992088	-0.0618437	0.145744
212670	none	0.0826727	0.117487	-0.0205741
212695	none	0.18375	0.0899751	0.0900571
212696	none	0.128991	-0.203274	0.274311
212699	none	0.0725141	-0.00523621	0.0594177
212702	none	0.0781746	0.0550773	0.0091802
212710	none	0.110561	-0.117402	0.194034
212719	none	-0.00876684	-0.181586	0.145395
212736	none	0.080752	0.488353	-0.289189
212743	none	-0.0931187	-0.0207626	-0.0797435
212757	none	-0.0199166	-0.0997097	0.0684362
212758	none	0.18702	-0.0398004	0.207469
212764	none	0.216181	0.139777	0.0598721
212795	none	0.211955	-0.0241638	0.174126
212796	none	-0.00951304	-0.00936578	-0.00212557
212800	none	0.0790745	-0.139663	0.189012
212816	none	-0.287682	-0.0679942	-0.185169
212831	none	-0.0507944	0.0499522	-0.09179
212873	none	-0.0583485	-0.105144	0.0497122
212880	none	0.113104	-0.0748499	0.157496
212887	none	0.0049368	0.180331	-0.127601
212891	none	0.0392414	-0.191554	0.200403
212893	none	0.00468121	0.133301	-0.100406
212898	none	-0.110901	-0.161205	0.0488798
212901	none	0.020119	0.271002	-0.209274
212905	none	-0.13292	-0.223598	0.0606955
212909	none	0.0126041	-0.0735952	0.0795723
212916	none	0.227367	-0.133427	0.323851
212919	none	0.00178949	0.178414	-0.16154
212934	none	0.0329995	-0.0304558	0.0397457
212937	none	0.0427488	0.241928	-0.161418
212961	none	0.154757	0.10888	0.0503954
212963	none	0.184414	-0.0448615	0.173553
212964	none	-0.0520234	-0.0809313	0.0102507
212969	none	-0.123861	-0.105465	-0.0193749
212976	none	0.133612	0.0407931	0.0712138
212978	none	-0.00894728	-0.031234	0.0360275
213006	none	-0.0505782	-0.0306457	-0.0119639
213012	none	-0.0515458	0.0987226	-0.119874
213013	none	-0.0535455	-0.157039	0.0860849
213033	none	0.00806597	0.0476209	-0.0317577
213038	none	-0.0217895	0.174291	-0.138978
213040	none	0.0963183	0.00502804	0.0686527
213055	none	0.225305	0.303694	-0.0565314
213059	none	0.103648	0.0190135	0.0777508
213070	none	-0.0167404	-0.0509057	0.038016
213075	none	0.179973	-0.0886983	0.227603
213076	none	-0.205226	0.171216	-0.331685
213080	none	-0.00985091	-0.0291346	0.0194454
213090	none	0.0883589	-0.00850136	0.0692293
213095	none	-0.240878	-0.0372131	-0.190505
213108	none	0.126219	0.291891	-0.138799
213121	none	0.00446103	0.0305498	-0.0245155
213128	none	0.107433	0.0904696	0.0205261
213129	none	0.110647	-0.00967507	0.0896136
213132	none	0.172038	0.00996406	0.13086
213133	none	0.296403	0.022368	0.219225
213151	none	0.083069	-0.0765813	0.130892
213176	none	-0.0307507	0.103852	-0.110446
213177	none	0.126764	0.136739	0
213179	none	-0.197759	0.178646	-0.338024
213190	none	0.0326473	0.38849	-0.287621
213212	none	0.0707571	0.331722	-0.210494
213223	none	-0.00363487	0.146081	-0.120763
213248	none	-0.0180009	0.243655	-0.247819
213249	none	-0.0191001	0.15541	-0.131658
213259	none	0.215291	0.260227	-0.020134
213284	none	0.10857	0.0697721	0.0593665
213295	none	-0.102227	-0.0204218	-0.0792699
213303	none	0.0643406	-0.0499765	0.0897171
213306	none	0.30512	0.144728	0.133872
213322	none	-0.112393	0.113659	-0.191102
213333	none	-0.144513	-0.0491784	-0.0889328
213338	none	0.0497247	-0.124508	0.142015
213354	none	0.0295615	-0.0991429	0.110398
213364	none	0.351726	0.0590108	0.233125
213373	none	0.181432	-0.0966138	0.235639
213389	none	0.0965944	-0.0501493	0.120067
213397	none	-0.0515263	0.0207669	-0.0698163
213401	none	0.0911013	-0.00523621	0.0734969
213416	none	-0.531561	-0.0682385	-0.322313
213426	none	0.0574781	-0.119941	0.13657
213441	none	0.00197261	0.0784187	-0.0507403
213456	none	-0.0744497	-0.387687	0.258582
213459	none	0.18694	-0.136195	0.276539
213461	none	0.00533179	0.159401	-0.109818
213490	none	-0.115934	-0.201063	0.0739187
213491	none	0.039643	0.341276	-0.206912
213506	none	0.25806	-0.0203935	0.200694
213519	none	-0.0893689	0.016734	-0.100142
213529	none	-0.105161	0.0296546	-0.12129
213533	none	-0.103073	-0.0598902	-0.0597701
213536	none	0.180064	0.0481817	0.115747
213562	none	-0.0193917	-0.0446561	0.0185797
213627	none	-0.010556	0.144004	-0.11849
213629	none	-0.127599	-0.112458	-0.0131353
213634	none	-0.0668928	0.0196919	-0.0805446
213635	none	0.14985	0.00996735	0.110237
213638	none	0.323164	0.324261	0.019998
213642	none	0.0978303	0.0753589	0.0188186
213651	none	0.175463	0.116778	0.0793595
213655	none	0.0550237	-0.204358	0.228201
213656	none	0.0150506	0.162953	-0.119027
213662	none	-0.126545	0.0243057	-0.139447
213674	none	0.10072	0.27984	-0.148979
213695	none	-0.124133	-0.021483	-0.0898511
213701	none	-0.028014	-0.0114897	-0.0192402
213712	none	0.185826	-0.00989741	0.149705
213718	none	-0.00199322	-0.0115042	0.00398527
213721	none	0.0810562	-0.0905711	0.118473
213724	none	-0.0699586	-0.232485	0.117861
213733	none	-0.26071	0.231613	-0.441298
213737	none	0.17521	0.0103083	0.143054
213739	none	-0.158335	-0.000548409	-0.149025
213746	none	-0.0423076	0.180354	-0.163961
213760	none	0.0535257	0.0658721	-0.0157893
213767	none	0.161273	-0.202747	0.314465
213795	none	-0.239366	0.000140529	-0.222439
213796	none	0.0163273	0.00969579	0.00161992
213802	none	-0.151331	-0.174111	0.0120212
213804	none	-0.258673	0.0512248	-0.267191
213817	none	-0.00295809	-0.0487387	0.0416702
213819	none	-0.144472	-0.386324	0.160773
213829	none	0.196759	0.288152	-0.0600766
213831	none	0.0537314	-0.137818	0.159737
213849	none	0.08079	0.00617595	0.0629665
213852	none	-0.0735399	0.426505	-0.423718
213856	none	0.123683	0.0675157	0.0810687
213869	none	-0.288966	0.139684	-0.384531
213871	none	0.0546688	-0.503913	0.421869
213889	none	-0.111887	-0.0556651	-0.0586388
213895	none	0.13856	-0.000909571	0.119668
213903	none	0.0937597	-0.0102161	0.0813205
213908	none	0.206463	0.125904	0.0755733
213921	none	-0.191477	-0.258247	0.0599228
213937	none	0.160581	0.405619	-0.155802
213947	none	-0.263989	-0.0688393	-0.183005
213951	none	0.132382	0.264443	-0.108819
213971	none	0.0905016	-0.0499772	0.122307
213974	none	-0.06056	-0.0180877	-0.0402152
213978	none	-0.0099456	-0.14062	0.138946
213983	none	0.0868677	0.321417	-0.18216
213984	none	0.150377	0.104083	0.0520097
213988	none	-0.247526	-0.106817	-0.125338
213992	none	-0.067441	-0.0748499	0.0111735
213999	none	0.139876	0.363661	-0.162633
214004	none	-0.211457	0.120488	-0.279017
214044	none	0.00207105	0.225762	-0.175087
214077	none	0.130718	0.0523981	0.0698486
214107	none	-0.00864436	0.0336422	-0.0376955
214120	none	-0.0390281	0.0129632	-0.0595021
214122	none	0.0387571	-0.182816	0.191396
214125	none	-0.0560996	0.0994006	-0.139263
214141	none	-0.0492362	0.0716202	-0.100792
214171	none	0.217833	-0.00440043	0.194223
214191	none	-0.0422541	-0.0456151	0
214192	none	0.11545	-0.0888447	0.173736
214194	none	0.0794148	0.166293	-0.0811517
214203	none	0.0302855	-0.249832	0.233838
214206	none	0.0763268	-0.00983427	0.0701305
214237	none	-0.00638204	0.0930939	-0.0901104
214242	none	0.0688075	0.521688	-0.349142
214252	none	0.0802806	0.110158	-0.0392397
214263	none	0.143967	-0.00965315	0.110364
214268	none	-0.0122056	0.201294	-0.170532
214271	none	0.0202427	-0.141094	0.130072
214285	none	0.0652871	0.158741	-0.0734214
214286	none	0.228456	0.101366	0.118427
214291	none	0.108722	0.0866245	0.0298096
214292	none	-0.0853653	0.0680654	-0.1187
214325	none	-0.269766	0.0215516	-0.264251
214330	none	0.177356	0.222447	-0.0203301
214390	none	0.077846	0.117589	-0.0373181
214413	none	0.0236141	0.219974	-0.165713
214417	none	0.0113713	0.0932191	-0.0689602
214418	none	-0.0524752	-0.0207547	-0.0417904
214419	none	-0.0818606	-0.0100323	-0.0698909
214424	none	-0.0312808	-0.0208691	-0.0502894
214456	none	-0.439346	-0.458501	0.00222398
214467	none	-0.010059	-0.137629	0.109191
214468	none	-0.0733147	-0.194581	0.0913824
214472	none	-0.00264945	-0.109244	0.0902954
214476	none	-0.17433	-0.0841566	-0.082184
214494	none	-0.132951	0.224756	-0.29884
214503	none	0.11213	-0.181275	0.236302
214505	none	-0.1258	-0.194563	0.0512634
214512	none	-0.100855	-0.425646	0.199662
214516	none	0.111328	0.136198	-0.00538081
214523	none	-0.0422158	-0.160056	0.100449
214534	none	-0.00160105	0.212956	-0.15149
214547	none	0.112612	0.0495965	0.0504039
214561	none	0.158595	0.0701789	0.0817004
214580	none	-0.0163672	-0.0449974	0.0356723
214583	none	0.160718	0.0289328	0.110179
214586	none	0.179053	0.140922	0.0406971
214593	none	0.104994	0.165303	-0.0504055
214597	none	-0.222179	0.146372	-0.332776
214598	none	-1.39792	0.200769	-0.924594
214604	none	-0.0514721	0.105	-0.12548
214639	none	-0.339229	-0.0174271	-0.268446
214640	none	-0.107874	-0.017548	-0.0884352
214646	none	-0.0741248	0.191225	-0.245303
214650	none	0.303691	0.0394454	0.188265
214658	none	0.325199	-0.00365706	0.293341
214668	none	-0.104088	-0.246323	0.11009
214674	none	-0.0100732	0.00506319	-0.0165155
214679	none	0.00657225	0.0299529	-0.0219067
214689	none	-0.0577368	-0.15378	0.0795744
214690	none	0.135104	-0.0289274	0.130594
214703	none	0.167951	0.360738	-0.135134
214706	none	0.252383	0.203357	0.0529669
214736	none	-0.13014	0.060217	-0.156489
214744	none	0.15091	0.122455	0.0220945
214777	none	-0.247931	-0.18731	-0.0545743
214792	none	0.152602	0.136263	0.0474317
214808	none	-0.13087	0.0952608	-0.207344
214815	none	-0.0460908	-0.103152	0.0496133
214829	none	0.171731	-0.0162703	0.155603
214835	none	0.138389	0.313975	-0.141535
214843	none	0.196055	0.060643	0.119471
214854	none	-0.0106913	-0.0145585	-1.60171e-16
214858	none	-0.0977143	0.0811101	-0.156669
214882	none	0	0.00356616	-0.00932009
214884	none	0.124919	0.0903463	0.0387082
214894	none	-0.141917	0.293189	-0.367009
214895	none	0.125306	0.104935	0.0506877
214907	none	0.0807035	0.11598	0.00533893
214925	none	-0.00111362	0.0256329	-0.0195812
214934	none	0.0700784	-0.00961099	0.0601544
214942	none	-0.248928	-0.0538111	-0.16984
214953	none	-0.114407	-0.180248	0.0602394
214956	none	-0.290878	-0.0481854	-0.207484
214960	none	0.0262044	-0.0310332	0.0523905
214961	none	0.0698444	-0.1792	0.206109
214974	none	0.181806	-0.0531818	0.207976
214980	none	0.129622	0.589665	-0.281239
214992	none	0.0935093	0.160007	-0.0500458
214994	none	0.0814122	0.279419	-0.121447
214996	none	0.00197261	-0.197389	0.161798
215006	none	-0.294181	-0.307797	-0.00749865
215026	none	-0.17846	0.0985289	-0.238831
215042	none	-0.0794035	0.196448	-0.241027
215045	none	-0.0514029	0.0422268	-0.0834214
215062	none	-0.158536	-0.0238618	-0.130842
215068	none	-0.242541	-0.151715	-0.0887727
215072	none	0.201538	0.127838	0.0641423
215088	none	0.267482	0.0614265	0.183105
215110	none	-0.013751	0.0960417	-0.0884457
215114	none	0.103519	-0.114684	0.155209
215117	none	0.266587	0.335825	-0.00963797
215123	none	-0.0822236	-0.0898877	-0.00205634
215136	none	0.152772	0.0811961	0.0773017
215151	none	-0.151136	-0.156498	0.00932549
215152	none	-0.293693	0.054091	-0.314142
215162	none	-0.0655979	-0.068838	-1.60171e-16
215173	none	-0.0354807	-0.0481801	0.000277344
215174	none	-0.173653	0.398463	-0.486256
215176	none	-0.0183878	-0.149875	0.108016
215203	none	0.0809123	0.111374	-0.0249352
215207	none	-0.121324	-0.0303505	-0.0729826
215220	none	0.155218	0.288334	-0.110749
215226	none	-0.20794	-0.308404	0.0800727
215229	none	0.0573593	0.108748	-0.046829
215230	none	-0.0591138	-0.0695352	0.00430238
215235	none	0.110057	-0.0321323	0.129694
215245	none	-0.019664	-0.0212999	-0.000101279
215254	none	0.0776276	-0.0455605	0.102703
215257	none	0.175107	0.0289844	0.121043
215261	none	0.121944	0.0715785	0.0499414
215264	none	-0.0495862	-0.0408589	-0.00276368
215265	none	-0.0790111	-0.0968896	0.0249802
215274	none	-0.00103949	0.0159918	-0.0124481
215287	none	0.114398	0.13999	-0.0099819
215288	none	-0.344688	0.131661	-0.446155
215298	none	0.0136611	0.0809112	-0.049948
215303	none	-0.00402876	0.108649	-0.0891514
215306	none	-0.0767146	0.256885	-0.281519
215319	none	0.0797909	0.0991755	-0.0216993
215360	none	-0.00976563	0.10808	-0.0749717
215363	none	-0.00951897	-0.009603	-3.20343e-16
215364	none	0.0301558	-0.173532	0.158547
215368	none	-0.111277	-0.0114387	-0.0908605
215393	none	0.193051	0.148331	0.0510519
215395	none	0.097936	-0.0890301	0.159213
215414	none	-0.0292141	0.108691	-0.1158
215417	none	-0.414839	-0.482183	0.0292864
215418	none	0.0610857	-0.0421534	0.0697411
215446	none	0.0572933	-0.0258696	0.069939
215452	none	0.0348666	-0.373287	0.342917
215454	none	0.159866	0.363192	-0.127985
215458	none	0.0891519	0.109412	-0.0192863
215459	none	-0.218322	-0.0983369	-0.0987314
215486	none	-0.327169	-0.146918	-0.149732
215501	none	-0.107858	0.123001	-0.175315
215516	none	0.490691	-0.0186302	0.387113
215524	none	0.167625	-0.343301	0.417082
215530	none	0.0451714	-0.13757	0.15054
215532	none	-0.0304483	-0.112729	0.0673702
215535	none	-0.25516	0.170567	-0.380839
215542	none	-0.064657	-0.039488	-0.025732
215544	none	-0.0196132	-0.101729	0.0658239
215551	none	0.0496871	0.0194558	0.0209927
215552	none	-0.0137747	-0.12861	0.0888668
215557	none	-0.0283733	0.110201	-0.111043
215587	none	0.0596775	-0.0328737	0.0713027
215590	none	-0.133169	0.0304331	-0.140153
215604	none	-0.0518789	0.0633516	-0.100732
215611	none	-0.175594	-0.0016167	-0.164135
215629	none	-0.103527	-0.256145	0.10971
215637	none	0.272153	0.0363881	0.208058
215638	none	-0.141917	-0.117334	-0.0499369
215647	none	0.336514	0.0997068	0.205461
215650	none	-0.202719	-0.188688	-0.0108132
215651	none	0.100613	0.142569	-0.0494734
215664	none	0.0793185	-0.12584	0.166805
215702	none	0.237772	-0.128004	0.310642
215718	none	-0.0489265	-0.240372	0.126083
215726	none	0.0561152	0.0518658	0.00665982
215741	none	-0.10065	0.0967432	-0.155065
215755	none	0.128528	-0.0541861	0.166958
215783	none	0.0448913	0.0722972	-0.0180121
215786	none	-0.0107208	-0.349021	0.257922
215822	none	-0.009816	-0.0676709	0.0603219
215846	none	0.207899	-0.0401461	0.205269
215868	none	0.147209	0.168347	-0.0168673
215875	none	0.107509	-0.0100372	0.0991886
215881	none	0.00197261	0.113318	-0.0924971
215885	none	-0.502176	-0.171117	-0.250383
215890	none	-0.0520226	0.193879	-0.218397
215899	none	0.320719	0.142067	0.152275
215929	none	-0.0305885	0.470449	-0.391712
215936	none	0.0867121	-0.0460541	0.100054
215953	none	0.215128	0.229154	-0.0126643
215966	none	0.0977515	-0.0189141	0.0981354
215968	none	0.120031	0.193818	-0.0587392
215970	none	-0.202558	-0.131186	-0.0701418
215991	none	0.0911022	0.207464	-0.077905
215996	none	0	0.000529887	-7.70534e-05
216010	none	-0.0578572	0.175101	-0.198201
216022	none	0.151195	0.0689172	0.0697561
216051	none	0.126025	-0.136708	0.200066
216060	none	-0.193192	-0.0031143	-0.180809
216073	none	-0.0991826	0.0592386	-0.128386
216077	none	0.0601561	-0.0102884	0.0531239
216079	none	-0.0313244	0.141367	-0.121931
216100	none	-0.0122262	0.538214	-0.372278
216109	none	-0.186336	0.0680709	-0.233404
216127	none	-0.0176672	-0.0182219	-0.00878667
216133	none	0.0602347	0.316386	-0.240429
216152	none	0.0233613	-0.09017	0.091555
216201	none	-0.0347142	-0.0301825	-0.00384155
216212	none	0.0530834	-0.00523621	0.049849
216220	none	-0.347245	-0.500249	0.0603966
216224	none	0.00950849	-0.287761	0.234175
216241	none	-0.297927	0.00553518	-0.254609
216242	none	0.0224153	0.0710099	-0.0349024
216256	none	-0.0194609	-0.122196	0.0882755
216258	none	-0.014832	0.344749	-0.315233
216259	none	0.121879	0.250529	-0.0995132
216260	none	-0.165309	-0.0422468	-0.0987577
216272	none	0.303035	-0.217127	0.462741
216293	none	-0.136225	-0.0593147	-0.0699014
216310	none	0.34092	-0.203266	0.494873
216312	none	0.216606	-0.0886579	0.257929
216315	none	-0.0416334	-0.0204924	-0.0226065
216321	none	-0.0224996	0.03428	-0.0572825
216337	none	-0.0417781	0.0846447	-0.110037
216358	none	-0.0497495	-0.323517	0.211168
216399	none	0.290264	0.144041	0.148312
216404	none	-0.193023	-0.193068	0.00566118
216405	none	0.0195877	0.3716	-0.242867
216408	none	-0.0300547	0.121581	-0.128244
216409	none	-0.030252	0.0478578	-0.0698407
216415	none	0.127774	0.0287592	0.0836201
216417	none	0.268612	0.10545	0.138846
216450	none	-0.000175463	0.0146432	-0.0216925
216461	none	0.0606449	-0.16351	0.170901
216477	none	0.0985565	0.161111	-0.052388
216496	none	0.171148	0.125443	0.0479971
216525	none	-0.010385	-0.152458	0.124677
216532	none	-0.11598	0.209751	-0.277819
216542	none	-0.179608	-0.0365158	-0.127164
216546	none	-0.0284393	-0.235788	0.147786
216568	none	0.184333	0.388029	-0.130981
216571	none	0.0904215	-0.311402	0.278532
216574	none	-0.0198751	-0.121195	0.0890996
216576	none	0.136312	0.200817	-0.0214696
216582	none	0	-0.629859	0.533186
216585	none	-0.300208	0.185871	-0.454791
216591	none	0.175559	0.156854	0.0294422
216612	none	-0.138008	-0.0693222	-0.0516553
216628	none	-0.211506	-0.151959	-0.0610582
216629	none	0.359144	-0.114308	0.404476
216652	none	0.114503	0.0197475	0.0700766
216657	none	-0.218881	-0.43189	0.131555
216661	none	-0.157144	-0.300404	0.110498
216670	none	0.412892	0.466463	-0.0322582
216694	none	0.0973899	0.166933	-0.0653444
216696	none	-0.173918	-0.0425324	-0.127223
216700	none	0.064651	-0.0239882	0.0803933
216703	none	-0.0821919	-0.160562	0.0599979
216706	none	-0.101005	0.418542	-0.440948
216728	none	0.0200944	0.0688883	-0.036285
216746	none	0	0	0
216749	none	0.148383	0.20839	-0.0495409
216751	none	0.0490004	0.0101068	0.0310978
216798	none	-0.0512785	0.102198	-0.123469
216819	none	0.156348	-0.0926073	0.211503
216840	none	0.305258	0.0857146	0.167772
216868	none	-0.0153061	0.0304451	-0.0313418
216873	none	-0.0981734	0.0958952	-0.172593
216875	none	-0.0341973	0.1553	-0.164974
216881	none	0.29439	0.235971	0.0559511
216882	none	-0.0825519	0.0437211	-0.106491
216886	none	-0.0653229	-0.119564	0.0396578
216890	none	-0.00579606	0.295191	-0.211823
216899	none	0.0509016	0.0693778	-0.00635391
216912	none	0.123127	0.0298256	0.0798418
216918	none	0.138997	0.292849	-0.102553
216928	none	0.130159	-0.0604485	0.168514
216929	none	0.177771	0.0905797	0.0719439
216940	none	0.249189	-0.0987223	0.29802
216941	none	-0.0403026	-0.100645	0.0500667
211383	none	-0.0209689	-0.208558	0.1626
211445	none	0.0697363	0.0493566	0.0257464
211501	none	0.0221774	0.03299	-0.00951696
211568	none	-1.60171e-16	-0.105431	0.0896519
211623	none	-0.00973651	-0.0287745	0.0222259
211688	none	-0.0947028	-0.104897	0.0111986
211936	none	-0.160135	0.128996	-0.267863
211971	none	-0.0770422	-0.0533031	-0.0199605
212063	none	0.310398	0.0798622	0.215515
212190	none	0.086739	0.0947388	-0.00722939
212297	none	-0.239414	0.110696	-0.318304
212412	none	-0.0661989	0.0879625	-0.141287
212700	none	-0.144598	0.251526	-0.360918
212938	none	0.0202502	0.156528	-0.113542
212959	none	-0.0408059	0.0202239	-0.060343
213130	none	0.205566	-0.00823889	0.199584
213428	none	-0.0896794	-0.0553777	-0.0334508
213481	none	0.104818	0.0574405	0.0449716
213780	none	0.0900577	-0.0239894	0.109657
213844	none	-0.0228379	0.090089	-0.105505
214003	none	-0.0357711	0.159778	-0.186284
214023	none	0.161104	0.0265866	0.112526
214075	none	0.0812329	-0.282476	0.327684
214336	none	0.350609	0.00630151	0.301492
214356	none	0.0798777	-0.0128031	0.0766987
214496	none	-0.148762	-0.0564323	-0.0850403
214573	none	0.16746	0.0503626	0.1047
214844	none	0.313276	0.0569596	0.249186
214876	none	0.010247	0.0208154	-0.0114273
214904	none	0.0200322	-0.0995691	0.108864
214946	none	-0.123836	0.0927216	-0.205469
215374	none	-0.0584767	0.0293294	-0.0802086
215692	none	0.124471	-0.0805991	0.190266
215698	none	-0.152027	-0.00206503	-0.146097
215751	none	0.129727	0.0919342	0.0363007
215892	none	-0.44502	-0.217149	-0.188334
216076	none	0.074611	-0.11804	0.16974
216147	none	0.035652	0.343329	-0.266169
216280	none	-0.133531	-0.049572	-0.0789526
216357	none	-0.00596012	-0.153603	0.127428
216407	none	0.0906316	0.0868225	0.00194932
216522	none	-0.00653521	-0.0289149	0.0200585
216602	none	-0.0789177	-0.0226647	-0.0549766
216904	none	-0.0396214	0.0731651	-0.102818
211303	none	-0.455496	-0.00633814	-0.378503
211366	none	0.0804356	0.0220872	0.0442897
211448	none	0.208847	0.156687	0.0508885
211458	none	-0.0335098	0.012879	-0.0490754
211465	none	0.306606	0.169445	0.110255
211533	none	-0.100819	0.11395	-0.188122
211548	none	0.139233	-0.209262	0.329337
211668	none	-0.128822	-0.113709	-0.0166116
211927	none	-0.0139752	-0.103974	0.0706957
212030	none	-0.00626515	-0.0718548	0.0596154
212059	none	-0.0872281	0.133594	-0.189584
212067	none	0.0711582	0.0660803	0.00649526
212128	none	-0.0388375	0.035154	-0.0698481
212219	none	0.0103567	-0.00620978	0.0193491
212514	none	0.0316318	-0.0864881	0.108303
212815	none	-0.0243818	0.0981599	-0.0923849
212910	none	-0.108232	0.160148	-0.239513
213052	none	-0.284109	0.167613	-0.414803
213077	none	-0.0458545	0.0809037	-0.12005
213394	none	0.166361	0.201272	-0.0185989
213809	none	-0.0619944	-0.201624	0.110606
213820	none	-0.0209801	0.213236	-0.194948
213924	none	-0.144244	0.165114	-0.284008
214106	none	0.0589149	-0.0713289	0.120474
214455	none	0.0217088	-0.50816	0.362101
214460	none	0.196651	0.00720053	0.160753
214545	none	0.0396994	0.0697859	-0.0243688
214747	none	-0.02996	-0.0268208	-0.00331808
215085	none	-0.283657	-0.0680655	-0.188158
215086	none	-0.227008	0.161839	-0.361897
215111	none	-0.135637	-0.279658	0.105406
215143	none	-0.125903	-0.0991304	-0.0280388
215301	none	-0.153191	-0.184816	0.0310713
215338	none	-0.00688492	0.050407	-0.0497657
215359	none	0.00197261	-0.157318	0.142375
215388	none	0.191231	-0.134048	0.294332
215428	none	-0.01974	0.0852994	-0.0897881
215463	none	0.105084	-0.0263704	0.108092
215472	none	-0.131133	0.0394248	-0.152296
215477	none	-0.0853272	-0.133979	0.0376287
215495	none	-0.00979943	-0.0468873	0.0436524
215523	none	0.030618	0.0278713	0.00297576
215694	none	-0.0026674	-0.130327	0.115555
215727	none	0.189016	-0.134583	0.281337
215958	none	-0.0830364	-0.0249199	-0.0504277
215973	none	0.0969161	-0.00532469	0.0788235
215976	none	0.0992481	-0.263375	0.301673
216044	none	-0.169873	-0.131222	-0.0400395
216227	none	-0.1398	-0.0197714	-0.110132
216309	none	-0.0331314	-0.260949	0.199899
216330	none	-0.229519	-0.27884	0.0267865
216446	none	0.112106	-0.106328	0.20823
216479	none	-0.148014	0.173696	-0.30114
216723	none	-0.079813	0.111146	-0.1602
216804	none	0.242287	0.118078	0.11925
211396	none	-0.263644	0.113178	-0.337904
211867	none	-0.058872	0.185935	-0.22631
211883	none	0.193846	0.179606	0.0308591
212003	none	0.0346386	0.17312	-0.106803
212153	none	0.09153	0.0689026	0.0208221
212200	none	0.0467136	0.259573	-0.156275
212477	none	0.0871831	-0.0249763	0.0862473
212504	none	-0.184506	-0.0828993	-0.0920856
212556	none	-0.0095478	0.122574	-0.110852
212617	none	0.0142257	0.115919	-0.0841666
212678	none	0.0954264	-0.0651944	0.141898
212706	none	0.0693691	-0.215628	0.243903
212741	none	0.186362	-0.164393	0.312653
212747	none	0.0684054	-0.21251	0.250657
212784	none	0.0234354	-0.0978862	0.108933
212884	none	-0.0949228	0.168651	-0.244362
212904	none	0.064235	-0.0975036	0.146768
213174	none	0.158218	0.183979	-0.0220976
213292	none	-0.114686	0.0699712	-0.167224
213329	none	0.230592	-0.14747	0.35035
213404	none	-0.0103604	0.0890402	-0.0899933
213431	none	0.200361	0.220502	-0.0180453
213610	none	0.111746	0.0502713	0.0555683
213997	none	-0.0297817	0.113969	-0.126197
214081	none	0.0987828	0.0905553	0.0125965
214135	none	0.367703	0.22304	0.130791
214281	none	0.113358	0.0606305	0.0489115
214322	none	-0.0604526	0.18636	-0.210931
214338	none	-0.169087	-0.0656354	-0.0908053
214369	none	-0.104258	-0.0282688	-0.0714848
214438	none	0.072668	0.0283707	0.0434757
214749	none	-0.178782	0.00985679	-0.17904
214903	none	-0.0493199	0.118907	-0.152913
214945	none	-0.336149	-0.216272	-0.100461
214954	none	0.019878	-0.0592483	0.0748621
215016	none	-0.0790217	0.367898	-0.412646
215083	none	0.0689528	0.109063	-0.0350566
215090	none	0.100419	0.120734	-0.0209335
215252	none	-0.0768796	0.315735	-0.326625
215339	none	0.0233172	-0.0383517	0.0598866
215623	none	0.0155988	-0.0778916	0.0839149
215757	none	-0.138056	0.111381	-0.232923
215810	none	-0.39423	-0.110635	-0.237129
215826	none	-0.0662426	-0.0716754	0.00123911
215920	none	-0.07221	-0.0903658	-1.60171e-16
216002	none	-0.0552559	-0.0643405	0.00184532
216214	none	0.0718531	-0.0593264	0.112455
216233	none	0.2593	0.0249186	0.207318
216268	none	0.0161182	-0.137652	0.132666
216291	none	-0.10673	-0.109162	-0.00386068
216428	none	0.0676677	-0.0571262	0.0999654
216463	none	-0.0601453	0.00908913	-0.0700322
216494	none	0.106011	-0.114959	0.182113
216513	none	-0.153424	0.266258	-0.372849
216705	none	-0.0960286	-0.0199909	-0.070363
216733	none	0.110229	0.168878	-0.043421
216838	none	-0.051107	0.165246	-0.188671
216902	none	0.174848	0.000500326	0.139917
211443	none	0.119746	0.0509505	0.0611335
211886	none	-0.192274	0.347895	-0.493037
211900	none	-0.0989602	-0.0715326	-0.0302655
212308	none	-0.447804	0.035727	-0.413636
212530	none	0.186899	-0.0361838	0.199738
212827	none	0.117056	0.41816	-0.238805
212900	none	0.0780376	0.109953	-0.0272058
[truncated: 209,696+ more rows]

## Sheet: P value
Guide ID	Gene Name	Post-stim Surface FPR1	Basal Surface FPR1	Integrated Analysis
211308	none	0.688064	0.627022	0.500163
211313	none	0.392349	0.00873629	0.959244
211316	none	0.996382	0.454409	0.989313
211318	none	0.913936	0.916254	0.492848
211335	none	0.672047	0.0374238	0.963795
211337	none	0.436743	0.153474	0.785981
211350	none	0.611147	0.0687932	0.929988
211355	none	0.000772421	0.0233645	0.246282
211362	none	0.720018	0.960057	0.165746
211370	none	0.941418	0.158106	0.978748
211377	none	0.0701277	0.379724	0.182162
211385	none	0.363566	0.994108	0.00564811
211386	none	0.470485	0.623121	0.392076
211388	none	0.338117	0.6128	0.274726
211392	none	0.766201	0.0324665	0.980374
211393	none	0.585698	0.600772	0.457578
211400	none	0.709448	0.276839	0.825071
211409	none	0.787097	0.581918	0.671394
211413	none	0.228271	0.406623	0.348842
211423	none	0.480893	0.147948	0.801422
211424	none	0.196886	0.114709	0.649858
211438	none	0.981584	0.541447	0.954856
211457	none	0.352671	0.654328	0.258391
211480	none	0.560981	0.702682	0.362739
211481	none	0.153468	0.487972	0.220033
211483	none	0.395357	0.241894	0.693742
211493	none	0.336816	0.524543	0.356725
211503	none	0.196235	0.706583	0.127956
211505	none	0.809212	0.908371	0.304714
211506	none	0.665542	0.18143	0.860829
211526	none	0.973697	0.591264	0.919504
211529	none	0.966623	0.402072	0.956562
211534	none	0.242987	0.069037	0.74933
211560	none	0.101594	0.784031	0.047501
211593	none	0.165501	0.666518	0.127712
211594	none	0.520815	0.265055	0.722674
211595	none	0.537483	0.126493	0.8436
211596	none	0.989633	0.955181	0.723568
211610	none	0.140296	0.607111	0.142909
211615	none	0.964509	0.0826087	0.994514
211619	none	0.796447	0.795571	0.455465
211621	none	0.741158	0.282852	0.841243
211632	none	0.357631	0.206461	0.661885
211634	none	0.5361	0.237911	0.759082
211662	none	0.000447191	0.13332	0.0555465
211664	none	0.836694	0.562576	0.6705
211684	none	0.773356	0.469687	0.748192
211693	none	0.553256	0.109183	0.874401
211697	none	0.0169526	0.00808614	0.622145
211715	none	0.0744369	0.183625	0.35193
211718	none	0.639686	0.418163	0.681146
211777	none	0.18721	0.80256	0.0765136
211778	none	0.173632	0.379886	0.312271
211792	none	0.347793	0.669525	0.241243
211803	none	0.16233	0.548354	0.181512
211823	none	0.804903	0.501625	0.753962
211824	none	0.234206	0.205648	0.559651
211831	none	0.0177657	0.0882974	0.368021
211854	none	0.701724	0.267168	0.827428
211878	none	0.120782	0.66538	0.0986997
211889	none	0.461867	0.371028	0.584518
211898	none	0.934751	0.995408	0.133076
211902	none	0.524148	0.799309	0.26091
211904	none	0.101675	0.148517	0.469525
211912	none	0.484958	0.84742	0.194677
211913	none	0.252744	0.479764	0.31731
211921	none	0.457639	0.90195	0.103413
211933	none	0.891414	0.867168	0.513978
211937	none	0.0611838	0.15063	0.346241
211962	none	0.980527	0.603048	0.937464
211983	none	0.762135	0.917879	0.240593
211992	none	0.912229	0.4705	0.860991
212012	none	0.137857	0.228566	0.42117
212036	none	0.573665	0.469525	0.575416
212045	none	0.506098	0.213369	0.752093
212073	none	0.0150012	0.513734	0.0414059
212077	none	0.693512	0.910727	0.221089
212110	none	0.358932	0.691061	0.237749
212111	none	0.863282	0.441162	0.840593
212113	none	0.455362	0.911865	0.110971
212115	none	0.849622	0.916904	0.345104
212121	none	NaN	NaN	NaN
212141	none	0.400073	0.182324	0.713897
212178	none	0.132978	0.8141	0.0511581
212182	none	0.217131	0.186713	0.479033
212183	none	0.394463	0.528362	0.385819
212185	none	0.0225628	0.10707	0.300731
212188	none	0.507724	0.57818	0.423446
212216	none	0.0124807	0.566071	0.0309224
212221	none	0.630498	0.646932	0.431166
212223	none	0.312017	0.367696	0.484072
212227	none	0.347467	0.614994	0.290898
212228	none	0.979714	0.0124746	0.999716
212231	none	0.153224	0.560382	0.172491
212235	none	0.698471	0.643275	0.543885
212257	none	0.653834	0.711134	0.411012
212260	none	0.375925	0.158919	0.703495
212294	none	0.92971	0.963308	0.371597
212295	none	0.550817	0.5564	0.524868
212327	none	0.919302	0.139902	0.977611
212331	none	0.69465	0.288379	0.810768
212333	none	0.106553	0.960301	0.00613572
212358	none	0.253801	0.673994	0.184925
212363	none	0.591552	0.797928	0.275701
212382	none	0.632856	0.227428	0.814181
212420	none	0.745955	0.670012	0.56859
212421	none	0.249654	0.0635108	0.773385
212437	none	0.266241	0.626453	0.219464
212445	none	0.149565	0.209874	0.463917
212471	none	0.163387	0.506583	0.21987
212484	none	0.901171	0.244575	0.943722
212487	none	0.414871	0.188744	0.740959
212526	none	0.5448	0.495368	0.522674
212544	none	0.538296	0.594352	0.479277
212558	none	0.506179	0.50512	0.46473
212560	none	0.401537	0.690085	0.267818
212566	none	0.644565	0.129744	0.886428
212569	none	0.597	0.759	0.392564
212585	none	0.628628	0.592564	0.481146
212586	none	0.520408	0.813612	0.220195
212595	none	0.699447	0.938115	0.176473
212598	none	0.864176	0.266924	0.912109
212601	none	0.766526	0.120805	0.937546
212616	none	0.727823	0.385656	0.767777
212620	none	0.517075	0.580861	0.48716
212623	none	0.027116	0.8705	0.0076798
212628	none	0.53358	0.851971	0.205161
212635	none	0.0708594	0.0197887	0.75323
212638	none	0.62684	0.898781	0.198334
212640	none	0.460647	0.393783	0.557538
212641	none	0.89117	0.310158	0.906826
212657	none	0.56594	0.890492	0.172003
212671	none	0.162249	0.156806	0.524218
212675	none	0.710017	0.930394	0.177855
212684	none	0.797504	0.278058	0.873263
212692	none	0.786283	0.768184	0.45002
212698	none	0.0262216	0.461804	0.0720439
212712	none	0.663834	0.557538	0.588826
212718	none	0.960769	0.363795	0.952499
212723	none	0.971664	0.77631	0.830028
212728	none	0.408773	0.443925	0.453271
212732	none	0.93784	0.977611	0.26668
212745	none	0.572608	0.931369	0.121617
212748	none	0.0492316	0.398171	0.144697
212749	none	0.945646	0.504632	0.898944
212750	none	0.121758	0.392483	0.245876
212753	none	0.70587	0.254328	0.838074
212756	none	0.760102	0.606623	0.632466
212765	none	0.405114	0.704551	0.26538
212785	none	0.835881	0.474563	0.79167
212801	none	0.667737	0.827753	0.30512
212803	none	0.461786	0.191833	0.73592
212823	none	0.789861	0.391101	0.807273
212825	none	0.0906171	0.0852905	0.548273
212839	none	0.377714	0.201503	0.684722
212892	none	0.544638	0.854328	0.20703
212894	none	0.997276	0.161195	0.999472
212906	none	0.214692	0.428322	0.317635
212929	none	0.796691	0.464323	0.765664
212954	none	0.28047	0.482121	0.336002
212979	none	0.941174	0.983625	0.21475
212988	none	0.0738678	0.251321	0.280171
213049	none	0.722376	0.234417	0.857416
213060	none	0.477071	0.0950427	0.851239
213078	none	0.560167	0.948761	0.0773263
213096	none	0.243069	0.541853	0.247176
213100	none	0.658875	0.267087	0.804185
213106	none	0.724978	0.518935	0.669118
213126	none	0.64367	0.542097	0.580211
213142	none	0.640824	0.762657	0.376067
213147	none	0.626433	0.935351	0.138521
213152	none	0.978575	0.990451	0.40061
213155	none	0.595861	0.515441	0.530719
213166	none	0.479429	0.71536	0.290248
213180	none	0.832222	0.41605	0.825234
213193	none	0.331043	0.912353	0.0627794
213218	none	0.263883	0.909102	0.0452255
213227	none	0.14306	0.362251	0.301219
213266	none	0.649931	0.703901	0.543641
213272	none	0.373973	0.0631044	0.849614
213282	none	0.774575	0.269606	0.862779
213290	none	0.325758	0.787282	0.14616
213308	none	0.217375	0.531451	0.241894
213326	none	0.609846	0.665461	0.426778
213332	none	0.511871	0.924868	0.117148
213353	none	0.325433	0.604267	0.273425
213360	none	0.30722	0.187525	0.640268
213374	none	0.0845191	0.172328	0.401422
213381	none	0.34454	0.339902	0.465217
213386	none	0.0899667	0.349411	0.235148
213393	none	0.42349	0.818326	0.175091
213410	none	0.782706	0.156644	0.927306
213412	none	0.0203675	0.253515	0.169728
213418	none	0.846126	0.70959	0.645632
213427	none	0.0742743	0.87692	0.0176757
213429	none	0.48447	0.981024	0.035067
213447	none	0.524799	0.359407	0.640187
213465	none	0.704163	0.228322	0.853596
213466	none	0.660501	0.405486	0.700975
213474	none	0.787991	0.132345	0.952743
213475	none	0.950687	0.582487	0.867412
213480	none	0.427962	0.213125	0.724055
213493	none	0.0354907	0.360463	0.167696
213500	none	0.260875	0.350792	0.625315
213516	none	0.857102	0.805079	0.545104
213524	none	0.182738	0.660748	0.143885
213540	none	0.567404	0.260179	0.743803
213544	none	0.239491	0.772491	0.114547
213551	none	0.729287	0.0372613	0.970947
213563	none	0.788235	0.96152	0.159976
213564	none	0.19965	0.218813	0.543316
213569	none	0.266729	0.103495	0.712028
213571	none	0.909789	0.662292	0.773872
213591	none	0.943125	0.675863	0.832548
213600	none	0.627409	0.9013	0.192076
213603	none	0.900927	0.389313	0.89553
213608	none	0.622937	0.617594	0.517879
213612	none	0.684812	0.880496	0.236124
213620	none	0.673347	0.712353	0.455628
213622	none	0.413164	0.913978	0.0812271
213636	none	0.229328	0.609468	0.20386
213678	none	0.832791	0.829622	0.4705
213680	none	0.359094	0.740228	0.202479
213700	none	0.233312	0.119098	0.702763
213702	none	0.0189853	0.816944	0.00987403
213714	none	0.508863	0.536083	0.461885
213723	none	0.617245	0.97054	0.0815522
213732	none	0.227701	0.564527	0.234823
213753	none	0.859704	0.545185	0.772978
213757	none	0.750915	0.964608	0.132995
213785	none	0.837507	0.232304	0.916254
213805	none	0.760834	0.274401	0.853759
213846	none	0.265997	0.761438	0.135189
213864	none	0.290471	0.365827	0.516416
213865	none	0.133954	0.78143	0.0622105
213873	none	0.581877	0.539415	0.520398
213877	none	0.594886	0.158757	0.849451
213878	none	0.78173	0.395083	0.800203
213883	none	0.636759	0.0687119	0.940228
213886	none	0.988658	0.783462	0.914872
213894	none	0.341288	0.641731	0.260504
213905	none	0.816286	0.262779	0.88976
213919	none	0.203472	0.872288	0.0501829
213935	none	0.367388	0.229866	0.635148
213942	none	0.536344	0.16664	0.811662
213949	none	0.468046	0.545104	0.460666
213953	none	0.645947	0.322674	0.758757
213955	none	0.856533	0.211093	0.931044
213959	none	0.277218	0.779805	0.131369
213963	none	0.843036	0.786957	0.54486
213980	none	0.968819	0.20256	0.98525
213991	none	0.46764	0.727387	0.28139
214007	none	0.90361	0.486103	0.855384
214035	none	0.167046	0.00865502	0.901463
214050	none	0.102569	0.189801	0.405486
214051	none	0.682047	0.0414872	0.963876
214055	none	0.070209	0.866274	0.0193011
214067	none	0.73197	0.338765	0.801178
214068	none	0.303968	0.895937	0.0713937
214076	none	0.671396	0.631979	0.520236
214080	none	0.406822	0.886672	0.114628
214085	none	0.976705	0.881633	0.74616
214100	none	0.227783	0.0271841	0.858797
214114	none	0.244369	0.329907	0.474482
214129	none	0.139402	0.305282	0.338602
214148	none	0.758883	0.873507	0.306095
214169	none	NaN	NaN	NaN
214179	none	0.266892	0.180536	0.65002
214184	none	0.408204	0.565258	0.363145
214186	none	0.549435	0.331694	0.688948
214187	none	0.390072	0.820601	0.166152
214189	none	0.356248	0.839618	0.1308
214214	none	0.589438	0.615888	0.458716
214234	none	0.892877	0.718773	0.646932
214238	none	0.177697	0.613694	0.165502
214250	none	0.33958	0.801422	0.153474
214254	none	0.837263	0.893986	0.353149
214279	none	0.143955	0.394352	0.283259
214314	none	0.472925	0.678139	0.31349
214346	none	0.780592	0.486184	0.743397
214381	none	0.632612	0.0676554	0.93267
214382	none	0.554069	0.0649736	0.913897
214391	none	0.737255	0.475132	0.71731
214403	none	0.0870396	0.62369	0.0858594
214409	none	0.0358159	0.915847	0.00475416
214420	none	0.0582568	0.0722877	0.554287
214447	none	0.0411009	0.189069	0.270581
214457	none	0.618546	0.543478	0.556969
214480	none	0.497886	0.958594	0.0575782
214485	none	0.5535	0.830272	0.237261
214491	none	0.912798	0.49618	0.879846
214497	none	0.185096	0.312434	0.390614
214557	none	0.894829	0.734864	0.702113
214575	none	0.312261	0.382731	0.482202
214576	none	0.11257	0.621252	0.109996
214584	none	0.640337	0.478058	0.634579
214605	none	0.190381	0.293174	0.429134
214606	none	0.709285	0.808411	0.365177
214607	none	0.907188	0.951605	0.36859
214609	none	0.152817	0.540878	0.181999
214611	none	0.870355	0.500975	0.808574
214634	none	0.247378	0.0285656	0.857659
214648	none	0.499512	0.186388	0.784925
214652	none	0.641719	0.277164	0.790857
214665	none	0.0937068	0.314709	0.266355
214669	none	0.905074	0.239293	0.94421
214681	none	0.874827	0.870581	0.453108
214686	none	0.556509	0.303251	0.714222
214713	none	0.150459	0.203698	0.452946
214732	none	0.0405318	0.0382365	0.488948
214763	none	0.556753	0.78013	0.289435
214764	none	0.817505	0.807761	0.449533
214785	none	0.148508	0.94551	0.0135311
214796	none	0.231929	0.222145	0.544372
214809	none	0.317058	0.869281	0.0949614
214812	none	0.844256	0.38395	0.849533
214816	none	0.802057	0.506501	0.747704
214817	none	0.821083	0.964364	0.188257
214838	none	0.681885	0.882121	0.239456
214860	none	0.00239857	0.0958553	0.114384
214865	none	0.263233	0.118285	0.653352
214868	none	0.24315	0.619464	0.20768
214869	none	0.474063	0.454328	0.486591
214870	none	0.793276	0.09423	0.958513
214883	none	0.162086	0.22759	0.488379
214885	none	0.0693959	0.0553027	0.572491
214891	none	0.390642	0.962576	0.0363673
214896	none	0.500488	0.938683	0.0912231
214911	none	0.25437	0.339821	0.364852
214912	none	0.755387	0.147379	0.922755
214917	none	0.531303	0.0981308	0.872694
214948	none	0.282747	0.35063	0.467574
214968	none	0.3321	0.288297	0.548029
214976	none	0.894097	0.894636	0.370784
214979	none	0.199	0.581268	0.198009
214993	none	0.766444	0.341203	0.818651
215007	none	0.431377	0.193864	0.726656
215015	none	0.849053	0.0260463	0.989963
215020	none	0.552606	0.469443	0.565177
215025	none	0.237296	0.808086	0.0934986
215046	none	0.239084	0.451402	0.322999
215047	none	0.76929	0.188094	0.901707
215058	none	0.943939	0.561357	0.883096
215075	none	0.880031	0.506745	0.817838
215107	none	NaN	NaN	NaN
215109	none	0.788967	0.470825	0.761195
215116	none	0.754655	0.776392	0.559082
215127	none	0.823522	0.272775	0.889679
215134	none	0.963046	0.19167	0.984762
215146	none	0.729775	0.108939	0.936164
215157	none	0.552199	0.424096	0.59549
215165	none	0.42601	0.36152	0.492767
215180	none	0.113465	0.324462	0.305445
215184	none	0.9602	0.809386	0.789476
215185	none	0.803195	0.931207	0.26603
215227	none	0.594723	0.336489	0.707802
215242	none	0.800268	0.970297	0.159732
215244	none	0.310798	0.66408	0.232548
215273	none	0.120863	0.180049	0.410605
215275	none	0.218107	0.736652	0.136164
215276	none	0.101024	0.347379	0.252377
215290	none	0.495772	0.0861032	0.877001
215296	none	0.604805	0.718529	0.398171
215299	none	0.973291	0.117879	0.993295
215326	none	0.727336	0.591751	0.614831
215327	none	0.113221	0.312271	0.293742
215352	none	0.416985	0.371191	0.556644
215355	none	0.696357	0.414344	0.726087
215370	none	0.766363	0.592889	0.649533
215386	none	0.43658	0.541772	0.416944
215389	none	0.259005	0.524299	0.28399
215401	none	0.602935	0.675132	0.498537
215409	none	0.860111	0.259204	0.917148
215410	none	0.79726	0.680252	0.605892
215431	none	0.108423	0.569565	0.123893
215443	none	0.508049	0.685859	0.358025
215460	none	0.0995609	0.246363	0.340146
215496	none	0.382267	0.271881	0.592645
215517	none	0.614562	0.439212	0.647176
215518	none	0.390479	0.690817	0.252296
215525	none	0.907919	0.121942	0.976636
215572	none	0.617733	0.0396993	0.960219
215579	none	0.667493	0.12113	0.905282
215582	none	0.0171152	0.224584	0.183787
215596	none	0.244939	0.241	0.464649
215616	none	0.418774	0.379155	0.475945
215620	none	0.509025	0.166721	0.799634
215624	none	0.829783	0.985087	0.116579
215631	none	0.916375	0.789638	0.710158
215632	none	0.740507	0.997846	0.00898009
215652	none	0.57464	0.0802519	0.907477
215653	none	0.405521	0.536814	0.416213
215661	none	0.0869583	0.355668	0.2692
215663	none	0.417148	0.362414	0.572328
215683	none	0.00760224	0.297968	0.0846404
215687	none	0.701968	0.216538	0.859366
215701	none	0.87995	0.629947	0.751768
215709	none	0.358444	0.781512	0.176229
215712	none	0.829214	0.106989	0.960138
215737	none	0.863525	0.274482	0.911621
215739	none	0.776933	0.561438	0.688541
215742	none	0.264696	0.137058	0.65579
215746	none	0.150378	0.0846404	0.603048
215754	none	0.433978	0.645876	0.337302
215759	none	0.101431	0.063267	0.646119
215764	none	0.818319	0.223608	0.908046
215785	none	0.608545	0.892767	0.179886
215794	none	0.820026	0.604835	0.701788
215801	none	0.855639	0.20898	0.932507
215815	none	0.384869	0.231166	0.636205
215827	none	0.980364	0.663836	0.909102
215857	none	0.377307	0.242787	0.636042
215865	none	0.766932	0.445063	0.762007
215883	none	0.640743	0.442137	0.650833
215894	none	0.873608	0.883665	0.434579
215895	none	0.892227	0.202316	0.949817
215903	none	0.683511	0.844494	0.293905
215913	none	0.185015	0.527387	0.228891
215915	none	0.193064	0.175091	0.537708
215944	none	0.976055	0.466599	0.949655
215955	none	0.211684	0.890085	0.0471759
215957	none	0.669607	0.539984	0.599065
215982	none	0.110781	0.694311	0.0794393
215994	none	0.55472	0.324299	0.677082
216012	none	0.168184	0.876107	0.0396993
216016	none	0.532279	0.708127	0.330069
216018	none	0.0885031	0.944779	0.007436
216026	none	0.0890723	0.124299	0.505039
216035	none	0.410643	0.420195	0.623283
216037	none	0.869542	0.0154002	0.995408
216048	none	0.654321	0.115847	0.908452
216063	none	0.825961	0.377042	0.837993
216068	none	0.0846817	0.13527	0.446038
216085	none	0.667656	0.812718	0.326737
216111	none	0.736035	0.475782	0.714953
216118	none	0.887349	0.785738	0.620195
216123	none	0.089804	0.20061	0.367046
216136	none	0.336084	0.563551	0.324543
216139	none	0.61692	0.400447	0.672938
216160	none	0.334133	0.819545	0.129744
216187	none	0.320148	0.313978	0.477164
216194	none	0.104033	0.0181633	0.786144
216195	none	0.0533783	0.324705	0.201747
216200	none	0.530246	0.708533	0.337871
216205	none	0.464631	0.571028	0.409793
216226	none	0.589601	0.65831	0.427103
216235	none	0.758232	0.80386	0.407599
216237	none	0.122571	0.606217	0.120073
216245	none	0.863363	0.637749	0.718692
216254	none	0.340394	0.395002	0.502926
216263	none	0.0210993	0.791426	0.0141
216273	none	0.167534	0.726168	0.100081
216284	none	0.512115	0.906014	0.113328
216285	none	0.00508171	0.0943925	0.216213
216289	none	0.601146	0.213206	0.80638
216305	none	0.904911	0.214262	0.953637
216308	none	0.175665	0.182162	0.515441
216320	none	0.386657	0.00816741	0.956481
216327	none	0.279494	0.654815	0.212881
216334	none	0.34202	0.606867	0.292686
216345	none	0.256322	0.684153	0.180455
216356	none	0.51618	0.440349	0.56412
216389	none	0.677657	0.322836	0.779317
216397	none	0.390804	0.188176	0.703901
216424	none	0.370396	0.693255	0.23653
216430	none	0.999065	0.479033	0.997603
216449	none	0.672778	0.270581	0.809061
216453	none	0.211846	0.118854	0.652458
216457	none	0.536588	0.581105	0.563145
216462	none	0.724408	0.00142219	0.997765
216490	none	0.898406	0.0490451	0.989801
216491	none	0.804415	0.188907	0.920886
216514	none	0.138101	0.279195	0.361276
216516	none	0.402268	0.0261276	0.920398
216535	none	0.0449224	0.129825	0.326249
216548	none	0.205179	0.366721	0.364933
216549	none	0.127937	0.283909	0.360382
216553	none	0.985487	0.974279	0.616701
216559	none	0.632206	0.183137	0.842625
216565	none	0.092975	0.533076	0.131938
216566	none	0.138019	0.283421	0.358269
216586	none	0.744004	0.379074	0.784275
216590	none	0.769209	0.743234	0.528037
216606	none	0.0577689	0.0283218	0.553718
216633	none	0.38495	0.40638	0.503738
216637	none	0.480974	0.962901	0.0531898
216642	none	0.347793	0.451971	0.426128
216646	none	0.890682	0.215807	0.945754
216659	none	0.579112	0.135433	0.855547
216662	none	0.00150419	0.440106	0.0175132
216664	none	0.164932	0.0924421	0.67245
216667	none	0.183958	0.634417	0.158269
216681	none	0.697984	0.478952	0.669362
216686	none	0.645378	0.402235	0.699025
216697	none	0.549841	0.447338	0.576636
216711	none	0.552769	0.760788	0.330719
216713	none	0.74067	0.564202	0.620683
216717	none	0.24811	0.6141	0.21345
216720	none	0.173876	0.848395	0.0513206
216725	none	0.568705	0.25384	0.752011
216729	none	0.749207	0.444819	0.74486
216745	none	0.695626	0.207111	0.859691
216753	none	0.250386	0.114628	0.708614
216775	none	0.26242	0.486428	0.318773
216777	none	0.147695	0.346241	0.306745
216779	none	0.651232	0.160301	0.877976
216782	none	0.817668	0.823933	0.520479
216786	none	0.6592	0.704714	0.422958
216811	none	0.605944	0.101625	0.894799
216829	none	0.209489	0.612881	0.187038
216830	none	0.106797	0.720561	0.0674929
216833	none	0.632043	0.29488	0.76989
216844	none	0.07525	0.198578	0.342909
216853	none	0.0434588	0.167208	0.343966
216856	none	0.29665	0.764689	0.153962
216859	none	0.181031	0.0733442	0.665217
216862	none	0.183877	0.727387	0.109183
216893	none	0.57025	0.98078	0.0459569
216897	none	0.0998862	0.0959366	0.441975
216916	none	0.603504	0.222227	0.810362
216917	none	0.539759	0.269687	0.719017
216919	none	0.952151	0.804429	0.756481
216933	none	0.596512	0.34681	0.701544
211478	none	0.958493	0.95323	0.442544
211573	none	0.519514	0.571353	0.461479
211580	none	0.243719	0.145916	0.647826
211602	none	0.189568	0.206948	0.480008
211661	none	0.761485	0.763633	0.498293
211675	none	0.00971624	0.486753	0.039293
211901	none	0.982722	0.794839	0.857334
211910	none	0.839702	0.793458	0.543478
211973	none	0.464062	0.484072	0.535839
212031	none	0.268762	0.609305	0.233035
212050	none	0.763599	0.940228	0.202966
212080	none	0.469835	0.324787	0.63206
212119	none	0.578787	0.971434	0.0601788
212169	none	0.34763	0.300731	0.569646
212184	none	0.888975	0.370622	0.890573
212266	none	0.657492	0.769809	0.363226
212392	none	0.698634	0.72503	0.468387
212584	none	0.329824	0.747867	0.18143
212889	none	0.37625	0.581593	0.329581
213001	none	0.026303	0.838562	0.0106054
213047	none	0.889544	0.832954	0.566883
213062	none	0.0367103	0.524462	0.0715563
213104	none	0.250711	0.740146	0.141447
213205	none	0.667412	0.102275	0.921373
213278	none	0.324864	0.26733	0.565339
213358	none	0.229815	0.129338	0.68204
213384	none	0.0389869	0.886103	0.00857375
213452	none	0.869949	0.663673	0.70772
213517	none	0.922229	0.796709	0.673182
213552	none	0.913367	0.53844	0.844332
213592	none	0.158509	0.0298659	0.772572
213675	none	0.944345	0.464486	0.910321
214020	none	0.267217	0.228891	0.523568
214209	none	0.522197	0.0488013	0.931369
214247	none	0.613912	0.975254	0.0581471
214493	none	0.37129	0.298293	0.588419
214978	none	0.604887	0.243356	0.790045
215241	none	0.4652	0.644738	0.340959
215322	none	0.0972843	0.29293	0.265299
215508	none	0.134442	0.55323	0.164283
215536	none	0.685056	0.427509	0.709346
215577	none	0.408854	0.501138	0.415156
215600	none	0.430645	0.0503454	0.886266
215656	none	0.640499	0.85002	0.28464
215677	none	0.880194	0.645713	0.73657
215777	none	0.875071	0.882284	0.475457
215792	none	0.0604521	0.553799	0.0834214
216067	none	0.86751	0.936896	0.349248
216095	none	0.952069	0.550549	0.891548
216163	none	0.364054	0.712759	0.225884
216181	none	0.693024	0.249858	0.832873
216355	none	0.866696	0.374197	0.872125
216359	none	0.381372	0.748273	0.205811
216362	none	0.993373	0.59167	0.974197
216369	none	0.214042	0.0357172	0.839618
216438	none	0.7562	0.683828	0.5564
216554	none	0.633507	0.402154	0.690979
216581	none	0.899301	0.658797	0.753718
216758	none	0.328279	0.606786	0.276514
211323	none	0.473982	0.345672	0.615644
211442	none	0.768721	0.452215	0.755506
211591	none	0.448858	0.459691	0.399634
211660	none	0.0100415	0.258553	0.0868346
211692	none	0.0346776	0.406786	0.0934173
212058	none	0.978901	0.93462	0.686103
212060	none	0.601553	0.0708249	0.922511
212100	none	0.294617	0.0176757	0.9282
212123	none	0.871738	0.0026412	0.999065
212254	none	0.0787462	0.780618	0.0401056
212312	none	0.739857	0.633279	0.59102
212384	none	0.11444	0.317716	0.293824
212388	none	0.435442	0.896668	0.103169
212423	none	0.326246	0.422633	0.437424
212462	none	0.191682	0.227347	0.510727
212689	none	0.677413	0.580293	0.573872
212986	none	0.663916	0.39679	0.716904
213054	none	0.0828116	0.0125559	0.822471
213140	none	0.183226	0.069362	0.714791
213201	none	0.0144321	0.453759	0.0504267
213220	none	0.106716	0.106176	0.585006
213236	none	0.188999	0.910646	0.0323852
213269	none	0.930523	0.488054	0.883584
213595	none	0.894504	0.566315	0.805567
213596	none	0.734653	0.442219	0.738277
213637	none	0.272746	0.652783	0.205729
213912	none	0.7127	0.789151	0.492686
214017	none	0.516424	0.811662	0.233604
214211	none	0.0201236	0.0561967	0.402885
214342	none	0.261607	0.711377	0.168427
214712	none	0.442516	0.220683	0.698456
214890	none	0.554801	0.798984	0.287891
215164	none	0.336491	0.926168	0.0528647
215179	none	0.0654931	0.849777	0.0214141
215205	none	0.215505	0.630028	0.181268
215225	none	0.12127	0.0482324	0.715035
215292	none	0.391699	0.318935	0.553068
215316	none	0.166152	0.232466	0.471069
215415	none	0.157614	0.257497	0.403941
215481	none	0.271282	0.668793	0.193702
215558	none	0.0653305	0.0328728	0.630272
215563	none	0.186885	0.0147501	0.881796
215646	none	0.353077	0.230028	0.604185
215690	none	0.0131311	0.173466	0.192564
215724	none	0.705464	0.192158	0.874238
215840	none	0.165257	0.0683056	0.683178
215978	none	0.369339	0.803048	0.160138
216176	none	0.86881	0.353637	0.88139
216385	none	0.00321164	0.695124	0.00637952
216396	none	0.264778	0.0878098	0.748354
216403	none	0.876453	0.644169	0.728769
216433	none	0.399504	0.427265	0.513003
216792	none	0.950768	0.279521	0.964689
216855	none	0.221847	0.102357	0.700731
216876	none	0.209651	0.848232	0.0638358
216937	none	0.231442	0.0715563	0.739415
211556	none	0.10509	0.236774	0.358432
211586	none	0.0432149	0.604185	0.0577408
211767	none	0.850354	0.966802	0.184844
211840	none	0.689365	0.737546	0.484478
211969	none	0.279982	0.498862	0.321536
212081	none	0.910521	0.48269	0.871638
212122	none	0.917676	0.986713	0.175579
212163	none	0.0415887	0.226453	0.215888
212359	none	0.434466	0.0653799	0.869687
212369	none	0.0746809	0.667005	0.0644047
212565	none	0.0535409	0.303495	0.2154
212637	none	0.833198	0.563795	0.743072
212720	none	0.590495	0.459854	0.612637
212735	none	0.680177	0.228241	0.838805
212935	none	0.470404	0.542015	0.531532
213008	none	0.26429	0.779967	0.124949
213020	none	0.316896	0.810362	0.135839
213083	none	0.285104	0.269281	0.486672
213110	none	0.322506	0.406867	0.432466
213477	none	0.247297	0.235392	0.466193
213617	none	0.909058	0.313409	0.928281
213626	none	0.925888	0.529013	0.848639
213815	none	0.219571	0.429297	0.313409
213892	none	0.635946	0.00418529	0.993214
213893	none	0.220384	0.909996	0.0403495
213952	none	0.476827	0.989557	0.016538
214243	none	0.213554	0.797765	0.0880536
214273	none	0.00898447	0.49805	0.0342544
214331	none	0.916782	0.640106	0.787688
214351	none	0.276567	0.445551	0.368509
214354	none	0.802464	0.58143	0.69618
214359	none	0.798073	0.927875	0.253352
214492	none	0.125986	0.0388054	0.74104
214518	none	0.704488	0.436042	0.724705
214589	none	0.896862	0.980374	0.177204
214667	none	0.0308562	0.421495	0.0941487
214708	none	0.980202	0.974197	0.574848
214782	none	0.477315	0.462942	0.425721
214910	none	0.634564	0.257659	0.793377
214985	none	0.282177	0.224909	0.584356
215328	none	0.530165	0.920073	0.125681
215762	none	0.362834	0.501707	0.388907
215819	none	0.396577	0.601503	0.327469
215998	none	0.0936255	0.12178	0.493824
216019	none	0.841003	0.93844	0.263186
216128	none	0.0563867	0.0263714	0.639943
216265	none	0.0785023	0.752255	0.0462007
216410	none	0.193959	0.860991	0.054165
216425	none	0.0685015	0.412231	0.142828
216539	none	0.672616	0.285372	0.797115
216540	none	0.0606147	0.162983	0.394433
216640	none	0.183145	0.695449	0.124787
216774	none	0.310635	0.25514	0.581918
216801	none	0.528702	0.774685	0.287647
216836	none	0.991016	0.912597	0.822877
216841	none	0.879543	0.713734	0.692767
216885	none	0.261525	0.357781	0.425803
211322	none	0.219245	0.453108	0.303738
211713	none	0.699122	0.352011	0.768346
211837	none	0.941987	0.497887	0.888948
211852	none	0.411538	0.361032	0.549736
211863	none	0.0614278	0.955018	0.00402275
211877	none	0.0926498	0.528281	0.132751
211954	none	0.0175217	0.528119	0.0428688
212028	none	0.631718	0.689354	0.493417
212152	none	0.783275	0.880252	0.34551
212154	none	0.778234	0.77566	0.470012
212419	none	0.94654	0.926493	0.529581
212539	none	0.923124	0.463592	0.895286
212722	none	0.0946012	0.187607	0.376636
212740	none	0.0963086	0.761926	0.052052
212778	none	0.719042	0.520236	0.661235
212897	none	0.928978	0.904632	0.517066
212952	none	0.784901	0.826615	0.49618
213016	none	0.717579	0.221252	0.861723
213041	none	0.105903	0.322918	0.278952
213495	none	0.107692	0.834417	0.0370175
213614	none	0.0358972	0.245226	0.216701
213630	none	0.693349	0.413775	0.726331
213647	none	0.964916	0.680577	0.860504
213758	none	0.201358	0.091792	0.702357
213827	none	0.0526466	0.892523	0.0105242
213904	none	0.862631	0.229703	0.927875
214071	none	0.562363	0.499431	0.55193
214367	none	0.0222376	0.0348232	0.501463
214541	none	0.551712	0.0774888	0.901788
214664	none	0.361533	0.357538	0.495612
214834	none	0.857671	0.710158	0.65449
214842	none	0.784413	0.951036	0.206217
215105	none	0.295674	0.851727	0.0913043
215139	none	0.0816733	0.0744007	0.555912
215214	none	0.892064	0.627753	0.763551
215263	none	0.0119928	0.112271	0.20898
215350	none	0.45024	0.1282	0.820926
215421	none	0.189162	0.569321	0.191833
215513	none	0.281202	0.524868	0.302519
215644	none	0.536426	0.884722	0.159569
215740	none	0.693674	0.437749	0.707964
215750	none	0.675136	0.986144	0.0553027
215834	none	0.970038	0.648801	0.887972
215888	none	0.472518	0.560301	0.449045
215989	none	0.494308	0.729013	0.236692
215997	none	0.811245	0.864323	0.398659
216052	none	0.238597	0.17501	0.594514
216141	none	0.0952516	0.0683868	0.578423
216264	none	0.0711033	0.149817	0.402641
216473	none	0.916538	0.442706	0.887322
216617	none	0.286649	0.82369	0.108696
216630	none	0.536751	0.437668	0.576229
216747	none	0.314944	0.364445	0.534458
216828	none	0.878893	0.721455	0.675376
216910	none	0.411212	0.236286	0.682284
211345	none	0.28795	0.572816	0.273588
211346	none	0.599195	0.432629	0.635636
211348	none	0.0435401	0.89805	0.00832995
211353	none	0.133791	0.259447	0.374604
211354	none	0.949874	0.909346	0.576554
211361	none	0.419424	0.111052	0.798984
211402	none	0.0511017	0.842137	0.0180821
211403	none	0.0143508	0.763064	0.010768
211419	none	0.634239	0.792401	0.349492
211456	none	0.652451	0.572328	0.576148
211459	none	0.805472	0.839943	0.503901
211474	none	0.966379	0.511459	0.932345
211486	none	0.117286	0.353799	0.26985
211491	none	0.480242	0.787525	0.220764
211510	none	0.652858	0.673507	0.457009
211531	none	0.956053	0.460423	0.923161
211561	none	0.569355	0.415482	0.610524
211570	none	0.668632	0.878464	0.231329
211581	none	0.263558	0.319992	0.470175
211582	none	0.372103	0.535677	0.37818
211624	none	0.0574437	0.468793	0.138927
211629	none	0.664729	0.245713	0.81987
211631	none	0.992235	0.634986	0.961357
211638	none	0.0988292	0.125437	0.50447
211649	none	0.097203	0.509102	0.148842
211654	none	0.0559802	0.151768	0.362983
211667	none	0.821815	0.525274	0.751443
211685	none	0.203228	0.162495	0.60321
211699	none	0.904748	0.965746	0.289679
211704	none	0.527726	0.305607	0.690492
211708	none	0.821977	0.11666	0.9577
211722	none	0.363322	0.433767	0.4436
211726	none	0.810025	0.804185	0.440431
211741	none	0.951907	0.480577	0.915522
211747	none	0.0329702	0.0427875	0.503332
211753	none	0.317221	0.172735	0.692686
211755	none	0.607651	0.359163	0.706826
211761	none	0.424709	0.510158	0.450345
211770	none	0.038743	0.377448	0.134539
211779	none	0.913204	0.0471759	0.992564
211784	none	0.812058	0.678789	0.624584
211798	none	0.415196	0.315441	0.610037
211814	none	0.702537	0.134945	0.91154
211850	none	0.804496	0.865868	0.39744
211866	none	0.0767949	0.910971	0.011987
211874	none	0.486259	0.574604	0.413125
211885	none	0.513822	0.0587972	0.904795
211888	none	0.866127	0.951443	0.270337
211890	none	0.503171	0.352336	0.62629
211899	none	0.279169	0.0524584	0.823771
211908	none	0.772461	0.756562	0.518692
211909	none	0.995162	0.773629	0.957131
211925	none	0.546427	0.747135	0.320805
211938	none	0.317302	0.0646485	0.82434
211949	none	0.770916	0.930719	0.227915
211963	none	0.74189	0.319098	0.818488
211968	none	0.978006	0.539659	0.952174
211980	none	0.896048	0.706826	0.716416
211987	none	0.624563	0.27627	0.78078
211988	none	0.661395	0.349736	0.746404
211991	none	0.411619	0.443194	0.45961
212021	none	0.324701	0.835636	0.115278
212022	none	0.920441	0.040512	0.993783
212052	none	0.198593	0.164283	0.523161
212053	none	0.014676	0.00223486	0.765095
212064	none	0.068908	0.106095	0.480333
212070	none	0.918896	0.796546	0.663673
212071	none	0.961826	0.944047	0.533401
212078	none	0.508131	0.86156	0.188176
212089	none	0.406984	0.632792	0.314222
212095	none	0.705464	0.0114994	0.988582
212098	none	0.408936	0.53462	0.389069
212099	none	0.0483373	0.873751	0.0125559
212126	none	0.605212	0.521861	0.568427
212133	none	0.287706	0.795246	0.129581
212156	none	0.719937	0.514628	0.665055
212165	none	0.817424	0.890167	0.406542
212172	none	0.74254	0.633035	0.59362
212187	none	0.464875	0.86091	0.159163
212203	none	0.723839	0.374604	0.772491
212212	none	0.938491	0.346729	0.93909
212237	none	0.132247	0.270662	0.349004
212273	none	0.83832	0.984437	0.152336
212293	none	0.55163	0.125681	0.853027
212300	none	0.224205	0.140959	0.628647
212343	none	0.0530531	0.2449	0.314059
212346	none	0.51805	0.481308	0.545429
212356	none	0.993943	0.0466883	0.999634
212362	none	0.569111	0.0456319	0.940065
212367	none	0.00849663	0.672206	0.022308
212368	none	0.778315	0.313897	0.842381
212394	none	0.662127	0.953637	0.134864
212398	none	0.0307749	0.576148	0.0460382
212405	none	0.938247	0.630922	0.837424
212429	none	0.196723	0.183299	0.481065
212440	none	0.589519	0.176067	0.831816
212459	none	0.90735	0.91284	0.472938
212486	none	0.926132	0.796221	0.676432
212494	none	0.505448	0.956237	0.0621292
212497	none	0.172656	0.682121	0.115928
212513	none	0.801976	0.653027	0.633929
212515	none	0.0667127	0.682771	0.0544088
212517	none	0.378689	0.817188	0.149167
212518	none	0.725303	0.503901	0.683421
212548	none	0.877266	0.630841	0.735433
212551	none	0.927108	0.775498	0.711134
212559	none	0.0476055	0.0219017	0.6423
212597	none	0.961989	0.979967	0.459122
212600	none	0.569599	0.855709	0.231654
212611	none	0.740589	0.587932	0.633117
212630	none	0.849459	0.662861	0.681877
212656	none	0.0730547	0.0202763	0.729175
212659	none	0.244532	0.158513	0.608818
212685	none	0.17721	0.359732	0.335189
212691	none	0.50122	0.651321	0.387688
212697	none	0.68969	0.687566	0.473994
212709	none	0.69465	0.65961	0.450833
212729	none	0.728393	0.785331	0.427509
212730	none	0.124766	0.64677	0.110321
212770	none	0.757745	0.998497	0.00670459
212780	none	0.151679	0.104632	0.618813
212788	none	0.161599	0.20768	0.525356
212793	none	0.510814	0.200691	0.77818
212797	none	0.719693	0.238074	0.853108
212802	none	0.958086	0.910158	0.601666
212811	none	0.901903	0.866518	0.530069
212841	none	0.221685	0.340228	0.394027
212845	none	0.0196357	0.189557	0.190532
212854	none	NaN	0.559244	0.292442
212855	none	0.476014	0.505445	0.477326
212866	none	0.673835	0.606948	0.532588
212868	none	0.690097	0.775416	0.386875
212908	none	0.529921	0.40191	0.615319
212926	none	0.738231	0.0648111	0.958838
212927	none	0.500813	0.087566	0.864161
212930	none	0.397959	0.412881	0.483584
212962	none	0.968575	0.96087	0.504226
212965	none	0.541548	0.937627	0.1
212966	none	0.0190666	0.953149	0.00125965
212968	none	0.0480933	0.216782	0.261317
212984	none	0.821571	0.784518	0.545266
212991	none	0.675217	0.907152	0.230516
212995	none	0.890032	0.2141	0.946404
213026	none	0.647085	0.0729378	0.934701
213029	none	0.980933	0.637261	0.919098
213067	none	0.852468	0.320805	0.88716
213088	none	0.125417	4.06339e-05	0.991995
213092	none	0.724083	0.277489	0.832385
213105	none	0.128588	0.221983	0.413206
213113	none	0.611066	0.0109305	0.981593
213118	none	0.430889	0.0343356	0.924868
213122	none	0.717172	0.611581	0.567534
213131	none	0.67847	0.702032	0.502763
213144	none	0.708879	0.952662	0.126737
213153	none	0.236645	0.169078	0.62117
213157	none	0.685544	0.36859	0.739009
213161	none	0.683104	0.62759	0.540878
213195	none	0.819538	0.240837	0.901869
213206	none	0.120294	0.0433564	0.704063
213235	none	0.995244	0.997034	0.384681
213247	none	0.534637	0.230435	0.762657
213274	none	0.438369	0.290248	0.631004
213296	none	0.460972	0.138602	0.791995
213299	none	0.457314	0.187932	0.746241
213305	none	0.71018	0.645957	0.559
213315	none	0.140215	0.465786	0.221495
213320	none	0.82401	0.958513	0.239049
213330	none	0.0132938	0.143966	0.197928
213335	none	0.530978	0.761764	0.275051
213357	none	0.6505	0.681308	0.446119
213387	none	0.319172	0.617432	0.25831
213402	none	0.101838	0.305201	0.278789
213422	none	0.51927	0.612962	0.447501
213430	none	0.107366	0.872125	0.0270215
213446	none	0.548215	0.538196	0.47245
213460	none	0.0140255	0.192076	0.167371
213503	none	0.178754	0.365095	0.331288
213509	none	0.0484186	0.366071	0.149004
213514	none	0.96768	0.889029	0.720398
213523	none	0.756037	0.00621698	0.994758
213531	none	0.735548	0.872044	0.286672
213532	none	0.22575	0.758188	0.116335
213548	none	0.940768	0.54616	0.870093
213555	none	0.0992357	0.448395	0.189232
213581	none	0.471136	0.851158	0.162901
213585	none	0.021831	0.0868346	0.323649
213621	none	0.00776486	0.445876	0.0366111
213644	none	0.145012	0.371191	0.255465
213649	none	0.244613	0.0728566	0.762576
213673	none	0.991178	0.971841	0.583462
213677	none	0.540247	0.372003	0.629378
213692	none	0.330799	0.668468	0.23848
213710	none	0.0536222	0.303657	0.203698
213717	none	0.674974	0.525681	0.618407
213727	none	0.966949	0.703982	0.843763
213751	none	0.489999	0.90577	0.106339
213752	none	0.829539	0.751199	0.573304
213755	none	0.632368	0.198009	0.836367
213763	none	0.535694	0.155912	0.819545
213764	none	0.0675258	0.126249	0.420764
213765	none	0.534881	0.440837	0.569484
213778	none	0.720181	0.982243	0.0887038
213781	none	0.34015	0.970215	0.0240146
213786	none	0.914343	0.104551	0.982812
213787	none	0.471868	0.764283	0.247338
213798	none	0.715465	0.657903	0.530557
213801	none	0.749695	0.815319	0.390695
213808	none	NaN	0.0838277	0.95128
213821	none	0.910684	0.417188	0.892442
213822	none	0.317871	0.177367	0.661723
213847	none	0.0345963	0.809224	0.0167818
213862	none	0.0122368	0.917066	0.0021536
213896	none	0.646597	0.874157	0.274319
213910	none	0.133547	0.781268	0.0618041
213914	none	0.045898	0.0754571	0.412881
213915	none	0.4465	0.434092	0.533807
213940	none	0.769534	0.506826	0.718854
213966	none	NaN	NaN	NaN
213979	none	0.65172	0.749167	0.40768
213994	none	NaN	NaN	NaN
213996	none	0.307627	0.0629419	0.810037
214000	none	0.512603	0.148273	0.811987
214011	none	0.781893	0.669443	0.599472
214012	none	0.580007	0.552905	0.489679
214021	none	0.195504	0.714791	0.12113
214038	none	0.871006	0.316172	0.898212
214041	none	0.313806	0.826046	0.113653
214045	none	0.440483	0.00613572	0.971028
214048	none	0.851329	0.694474	0.647664
214052	none	0.901415	0.548842	0.821577
214093	none	0.71457	0.664323	0.544779
214099	none	0.871656	0.0800081	0.978667
214102	none	0.120945	0.625477	0.117229
214112	none	0.456419	0.11024	0.841162
214117	none	0.301935	0.221333	0.595002
214133	none	0.225181	0.672288	0.166802
214134	none	0.0919993	0.688054	0.0657863
214155	none	0.0393934	0.0773263	0.457253
214173	none	0.918083	0.351524	0.922836
214178	none	0.204041	0.0311662	0.819707
214196	none	0.708716	0.946729	0.139252
214212	none	0.405358	0.71349	0.251971
214216	none	0.955078	0.405161	0.940878
214224	none	0.98508	0.627834	0.944291
214228	none	0.273396	0.385006	0.413369
214230	none	0.655948	0.476757	0.647257
214259	none	0.126799	0.0799269	0.477814
214269	none	0.778884	0.769078	0.45644
214280	none	0.0446784	0.287322	0.1872
214282	none	0.965322	0.574441	0.90447
214295	none	0.634401	0.918854	0.164689
214304	none	0.0795593	0.0431126	0.586063
214311	none	0.711887	0.473425	0.695124
214313	none	0.0359785	0.243113	0.210524
214335	none	0.871168	0.56729	0.81028
214345	none	0.114765	0.303982	0.30772
214376	none	0.294455	0.377123	0.409386
214380	none	0.439751	0.357375	0.564689
214383	none	0.688715	0.142666	0.900894
214387	none	0.734165	0.167452	0.901382
214389	none	0.467558	0.163633	0.79744
214392	none	0.326571	0.0151564	0.932588
214393	none	0.164526	0.876757	0.0397806
214394	none	0.00434995	0.647501	0.00808614
214395	none	0.328848	0.0313287	0.882121
214396	none	0.280633	0.141934	0.698618
214401	none	0.424628	0.769972	0.209386
214402	none	0.804008	0.208736	0.909996
214445	none	0.148996	0.179967	0.541772
214449	none	0.540816	0.236611	0.747785
214451	none	0.97451	0.797521	0.834173
214461	none	0.840353	0.23783	0.913328
214469	none	0.0684202	0.162739	0.372978
214504	none	0.987194	0.916416	0.79549
214540	none	NaN	NaN	NaN
214570	none	0.433572	0.910809	0.0947176
214571	none	0.487316	0.855221	0.18208
214577	none	0.424384	0.43141	0.479521
214594	none	0.990284	0.461885	0.97631
214601	none	0.482031	0.901382	0.130557
214612	none	0.681641	0.385575	0.731857
214616	none	0.0776079	0.611174	0.0860219
214624	none	0.719611	0.586794	0.609061
214627	none	0.416579	0.952255	0.0610727
214631	none	0.944264	0.69358	0.810605
214636	none	0.865965	0.789151	0.583381
214637	none	0.0455728	0.0201138	0.650752
214644	none	0.214448	0.391182	0.360057
214647	none	0.367306	0.670337	0.254653
214656	none	0.443654	0.661967	0.319748
214661	none	0.473087	0.37818	0.55575
214670	none	0.730994	0.372166	0.780455
214672	none	0.59269	0.115116	0.880496
214693	none	0.0481746	0.227022	0.254165
214702	none	0.605537	0.563633	0.497399
214716	none	0.963371	0.875132	0.695937
214718	none	0.332995	0.649858	0.248476
214719	none	0.628466	0.122267	0.891142
214730	none	0.235426	0.191508	0.565664
214745	none	0.356086	0.0449004	0.876514
214761	none	0.798236	0.809793	0.486835
214774	none	0.152573	0.159082	0.467168
214793	none	0.319498	0.945185	0.0402682
214795	none	0.77921	0.771191	0.451077
214797	none	0.684649	0.0600163	0.954612
214801	none	0.357549	0.148679	0.736164
214814	none	0.550655	0.823446	0.267574
214823	none	0.069965	0.784193	0.0353108
214849	none	0.898081	0.292117	0.924787
214863	none	0.319579	0.336002	0.532426
214899	none	0.0340272	0.451727	0.080577
214900	none	0.967924	0.436449	0.951443
214919	none	0.178592	0.423202	0.288054
214949	none	0.744979	0.843844	0.364608
214951	none	0.600008	0.173547	0.841731
214955	none	0.481055	0.497643	0.519911
214958	none	0.518863	0.199553	0.787525
214959	none	0.701317	0.395896	0.743234
214977	none	0.567648	0.0620479	0.919911
214984	none	0.644483	0.16412	0.870012
215018	none	0.228352	0.230679	0.539009
215093	none	0.843443	0.89553	0.407436
215094	none	0.848158	0.346079	0.871556
215099	none	0.664404	0.653515	0.502519
215112	none	0.970201	0.865786	0.733807
215115	none	0.141109	0.460991	0.224909
215128	none	0.130864	0.0349045	0.767534
215140	none	0.406009	0.209143	0.698944
215147	none	0.979795	0.990695	0.312922
215158	none	0.331694	0.52885	0.334458
215161	none	0.0981787	0.682527	0.0776514
215167	none	0.590333	0.525762	0.550711
215186	none	0.503334	0.934864	0.087566
215190	none	0.104195	0.289679	0.32503
215191	none	0.335109	0.561276	0.315278
215208	none	0.316814	0.402885	0.436367
215246	none	0.194853	0.671638	0.146485
215250	none	0.155175	0.217838	0.443275
215251	none	0.834336	0.912028	0.32308
215255	none	0.697008	0.0152377	0.985981
215279	none	0.962883	0.314059	0.967859
215347	none	0.825148	0.837668	0.489435
215349	none	0.823847	0.488379	0.772166
215365	none	0.00247988	0.0443316	0.242869
215371	none	0.072323	0.389069	0.174929
215377	none	0.215261	0.654165	0.16794
215379	none	0.907025	0.667574	0.7577
215413	none	0.664322	0.00832995	0.990614
215422	none	0.806692	0.0160504	0.992889
215440	none	0.924181	0.671231	0.798253
215441	none	0.032401	0.978342	0.000690776
215461	none	0.857184	0.304145	0.895937
215492	none	0.382592	0.640512	0.292361
215494	none	0.887105	0.604592	0.775335
215497	none	0.542199	0.99167	0.0162942
215498	none	0.0475242	0.444494	0.104714
215502	none	0.213635	0.0898415	0.730232
215504	none	0.739938	0.338927	0.806298
215529	none	0.638467	0.402316	0.692117
215538	none	0.895235	0.189638	0.955425
215556	none	0.55537	0.467818	0.558675
215561	none	0.469672	0.884803	0.129256
215564	none	0.102	0.0236896	0.778667
215565	none	0.150134	0.487729	0.207924
215569	none	0.890194	0.232954	0.939821
215595	none	0.902228	0.72243	0.719504
215603	none	0.390398	0.211581	0.689191
215607	none	0.463493	0.501219	0.472775
215648	none	0.17664	0.53909	0.203535
215668	none	0.112977	0.70195	0.0789516
215674	none	0.0664688	0.304307	0.230597
215682	none	0.287137	0.188013	0.637424
215685	none	0.563582	0.151199	0.842544
215705	none	0.900764	0.714303	0.715928
215722	none	0.545857	0.511134	0.508939
215735	none	0.956785	0.617838	0.868956
215744	none	0.359176	0.400691	0.452458
215770	none	0.21892	0.294067	0.4423
215775	none	0.792138	0.934376	0.253759
215788	none	0.67286	0.659122	0.460423
215790	none	0.533824	0.973791	0.0467696
215793	none	0.765794	0.756319	0.478058
215817	none	0.240711	0.384681	0.379967
215876	none	0.99256	0.744128	0.942828
215877	none	0.874502	0.286591	0.913247
215878	none	0.494796	0.960138	0.0665177
215891	none	NaN	0.743641	0.414344
215906	none	0.765631	0.692117	0.552743
215911	none	0.191601	0.0745632	0.698862
215917	none	0.794252	0.35835	0.830597
215918	none	0.279413	0.840349	0.0953677
215922	none	0.65546	0.00247867	0.994189
215942	none	0.726685	0.0112556	0.989232
215947	none	0.33771	0.0428688	0.867574
215956	none	0.247947	0.362089	0.405079
215964	none	0.880112	0.765908	0.628322
215990	none	0.25559	0.13015	0.666761
215995	none	0.0639483	0.361682	0.193133
216008	none	0.131759	0.086347	0.647582
216011	none	0.0629726	0.388176	0.160788
216021	none	0.410481	0.761845	0.204754
216028	none	0.0396374	0.57501	0.0647298
216039	none	0.629116	0.610362	0.464892
216043	none	0.21209	0.164364	0.619545
216046	none	0.156151	0.632548	0.13779
216054	none	0.442597	0.609549	0.373141
216056	none	0.637166	0.727794	0.428159
216062	none	0.682291	0.284153	0.800853
216082	none	0.474876	0.0876473	0.865055
216090	none	0.160298	0.408818	0.278383
216091	none	0.490243	0.0239334	0.943316
216094	none	0.828889	0.788907	0.53527
216105	none	0.373323	0.878383	0.101138
216120	none	0.751646	0.13202	0.926737
216122	none	0.178185	0.54356	0.213125
216150	none	0.927758	0.481715	0.878139
216158	none	0.394951	0.0071922	0.965421
216169	none	0.228189	0.879439	0.0548964
216183	none	0.510245	0.780211	0.245713
216217	none	0.414546	0.56217	0.392727
216225	none	0.700992	0.779642	0.428728
216234	none	0.942394	0.961276	0.403373
216238	none	0.708472	0.851564	0.343803
216251	none	0.845475	0.188338	0.93779
216278	none	0.144768	0.00686713	0.900569
216292	none	0.723351	0.48204	0.704795
216313	none	0.0911863	0.259285	0.305364
216322	none	0.6057	0.738846	0.377936
216332	none	0.837101	0.028972	0.989395
216346	none	0.0374421	0.648232	0.0407558
216349	none	0.968331	0.61028	0.904876
216352	none	0.140865	0.264567	0.37948
216371	none	0.715627	0.596627	0.599553
216400	none	0.727905	0.749086	0.496993
216422	none	0.269331	0.18013	0.636367
216431	none	0.984917	0.237749	0.992401
216459	none	0.299415	0.766802	0.147054
216498	none	0.783438	0.827672	0.478545
216501	none	0.558785	0.860666	0.195002
216504	none	0.492682	0.233198	0.740228
216521	none	0.0766322	0.449451	0.152905
216533	none	0.198756	0.612637	0.179561
216564	none	0.3669	0.868062	0.104307
216569	none	0.564802	0.17371	0.829216
216570	none	0.213147	0.803373	0.0869972
216583	none	0.465526	0.874888	0.161438
216598	none	0.655785	0.0366924	0.961601
216604	none	0.865314	0.607517	0.766965
216614	none	0.94215	0.871881	0.638074
216620	none	0.702618	0.993783	0.0257213
216626	none	0.0161395	0.0498578	0.379886
216636	none	0.202496	0.537302	0.229134
216649	none	0.526262	0.372735	0.639537
216655	none	0.727579	0.420601	0.760707
216683	none	0.950443	0.230841	0.971191
216687	none	0.121514	0.329094	0.296587
216695	none	0.697089	0.54933	0.621495
216704	none	0.10574	0.167534	0.468631
216707	none	0.0906984	0.509508	0.125274
216731	none	0.340719	0.326412	0.489273
216760	none	0.459102	0.658228	0.346323
216762	none	0.847183	0.927631	0.309265
216771	none	0.729856	0.797115	0.449289
216785	none	0.919384	0.689191	0.787607
216800	none	NaN	NaN	NaN
216810	none	0.0697211	0.250183	0.267655
216823	none	0.59578	0.865136	0.242381
216852	none	0.114847	0.922918	0.0155628
216863	none	0.48008	0.523811	0.444007
216871	none	0.129482	0.369728	0.271963
216877	none	0.42536	0.588744	0.353393
216925	none	0.711237	0.128606	0.919423
216935	none	0.659119	0.360301	0.738765
216939	none	0.568054	0.844982	0.233848
211394	none	0.492845	0.771353	0.24807
211816	none	0.165745	0.763714	0.0809833
211860	none	0.904342	0.853434	0.568834
212082	none	0.820433	0.751036	0.56347
212127	none	0.0421579	0.104388	0.379317
212147	none	0.668225	0.508939	0.628891
212661	none	0.214855	0.241243	0.541284
212817	none	0.319335	0.105445	0.765258
212886	none	0.890357	0.904551	0.404673
212932	none	0.426986	0.57306	0.369403
213000	none	0.437149	0.151849	0.775416
213114	none	0.212578	0.417594	0.322024
213175	none	0.109724	0.722267	0.0709874
213243	none	0.772217	0.469931	0.747379
213399	none	0.382511	0.693011	0.255709
213497	none	0.623343	0.725518	0.400122
213806	none	0.820595	0.82434	0.434986
213872	none	0.352834	0.262942	0.602722
213975	none	0.466176	0.82117	0.189801
214010	none	0.699935	0.197359	0.870419
214060	none	0.530002	0.326006	0.667168
214113	none	0.385031	0.245307	0.62946
214202	none	0.795309	0.217757	0.900975
214208	none	0.284698	0.496262	0.325924
214283	none	0.903529	0.0419748	0.992158
214302	none	0.117205	0.617351	0.11601
214355	none	0.60139	0.212556	0.809711
214377	none	0.145581	0.473994	0.217838
214488	none	0.966705	0.00312881	0.999797
214542	none	0.88621	0.693499	0.70382
214680	none	0.631474	0.281877	0.782243
214692	none	0.774656	0.421089	0.779967
214766	none	0.597244	0.112028	0.889598
214772	none	0.858322	0.882609	0.448964
215029	none	0.31901	0.738196	0.174766
215037	none	0.749614	0.187444	0.895774
215065	none	0.703025	0.810199	0.357375
215125	none	0.449427	0.539252	0.426046
215282	none	0.0803724	0.138765	0.444657
215331	none	0.892146	0.717635	0.690573
215334	none	0.309903	0.466193	0.379724
215462	none	0.827018	0.547135	0.746566
215466	none	0.744817	0.976148	0.125599
215618	none	0.969063	0.286672	0.972897
215761	none	0.476096	0.48074	0.542015
215855	none	0.409017	0.62499	0.311703
215985	none	0.0195544	0.211418	0.184275
215999	none	0.950606	0.967696	0.424096
216033	none	0.253639	0.869525	0.0699309
216140	none	0.121595	0.149411	0.533564
216244	none	0.365518	0.407192	0.486753
216635	none	0.623425	0.27245	0.778586
216663	none	0.424872	0.965583	0.0389679
216715	none	0.439182	0.135026	0.802885
216803	none	0.996463	0.558106	0.985575
216864	none	0.466501	0.111946	0.832792
216884	none	0.375437	0.280008	0.592239
216921	none	0.794658	0.512109	0.735677
211327	none	0.657167	0.0893539	0.929581
211330	none	0.475689	0.554449	0.423202
211357	none	0.579844	0.849533	0.218001
211358	none	0.489755	0.125356	0.84872
211395	none	0.473738	0.82759	0.201422
211408	none	0.367144	0.200772	0.692523
211433	none	0.652614	0.381349	0.720236
211447	none	0.182982	0.251889	0.45384
211451	none	0.247622	0.447907	0.34104
211467	none	0.959306	0.963876	0.415969
211470	none	0.376982	0.359569	0.543072
211472	none	0.749045	0.288866	0.841487
211477	none	0.313562	0.00678586	0.957456
211494	none	NaN	NaN	NaN
211498	none	0.654565	0.366965	0.731044
211504	none	0.37251	0.199065	0.671312
211508	none	0.762786	0.178586	0.907558
211541	none	0.416904	0.840675	0.154531
211555	none	0.580738	0.960463	0.0778952
211559	none	0.595455	0.234011	0.790126
211574	none	0.256078	0.755912	0.13397
211578	none	0.126799	0.700894	0.089679
211585	none	0.924425	0.493661	0.869281
211600	none	0.633425	0.287972	0.774279
211603	none	0.573746	0.567127	0.515522
211605	none	0.188023	0.205892	0.492198
211608	none	0.408529	0.942503	0.0646485
211609	none	0.747906	0.539171	0.674319
211627	none	0.123872	0.997765	0.000203169
211670	none	0.209245	0.897968	0.0436814
211677	none	0.091105	0.300569	0.266111
211696	none	0.310391	0.365827	0.532507
211701	none	0.348199	0.350467	0.5295
211710	none	0.76742	0.75575	0.441812
211712	none	0.250061	0.759651	0.128362
211730	none	0.0553297	0.355993	0.18395
211762	none	0.0637857	0.236042	0.286103
211801	none	0.873526	0.590451	0.760951
211802	none	0.898488	0.839374	0.568671
211806	none	0.359419	0.239618	0.638724
211809	none	0.214204	0.269362	0.490735
211817	none	0.345272	0.281146	0.417107
211820	none	0.0488251	0.00353515	0.828241
211833	none	0.257866	0.425803	0.362576
211842	none	0.10761	0.178017	0.43523
211843	none	0.240141	0.0932548	0.749898
211849	none	0.929059	0.597521	0.837586
211853	none	0.79165	0.880414	0.348679
211855	none	0.0219937	0.344535	0.100731
211864	none	0.15363	0.239456	0.475376
211865	none	0.685218	0.0164567	0.981999
211876	none	0.32275	0.588094	0.285453
211887	none	0.773762	0.983787	0.126818
211920	none	0.453655	0.936408	0.092117
211924	none	0.415278	0.625721	0.325112
211957	none	0.392349	0.397684	0.531857
211993	none	0.160216	0.427103	0.281633
211994	none	0.685462	0.495205	0.653596
212000	none	NaN	NaN	NaN
212014	none	0.914668	0.9269	0.501544
212017	none	0.493089	0.352255	0.613612
212019	none	0.794414	0.842381	0.449208
212041	none	0.0760631	0.54039	0.149492
212107	none	0.926295	0.672775	0.788094
212108	none	0.170461	0.0271028	0.823283
212109	none	0.433247	0.548923	0.433442
212112	none	0.925644	0.598903	0.830354
212120	none	0.460566	0.541934	0.447826
212140	none	0.148101	0.197278	0.48269
212144	none	0.625295	0.877895	0.271475
212168	none	0.687739	0.888135	0.267899
212189	none	0.0898854	0.047501	0.665542
212192	none	0.664648	0.777855	0.371759
212205	none	0.382917	0.271312	0.628159
212207	none	0.931011	0.85644	0.614262
212230	none	0.117774	0.151524	0.539577
212232	none	0.560086	0.676676	0.430841
212233	none	0.102976	0.454084	0.189395
212239	none	0.886779	0.764527	0.644007
212256	none	0.235182	0.403454	0.358594
212263	none	0.570331	0.911784	0.139984
212265	none	0.31527	0.175985	0.662698
212267	none	0.532767	0.46156	0.556887
212269	none	0.199732	0.696099	0.13015
212272	none	0.0155704	0.194433	0.165583
212276	none	0.979307	0.31731	0.982406
212278	none	0.865721	0.949492	0.309427
212282	none	0.603992	0.696343	0.389151
212285	none	0.193471	0.144372	0.575498
212310	none	0.158915	0.307152	0.357538
212311	none	0.64676	0.492361	0.631816
212321	none	0.639524	0.62052	0.477001
212332	none	0.831572	0.755668	0.576717
212339	none	0.749858	0.684153	0.558188
212347	none	0.65424	0.770053	0.367452
212348	none	0.01679	0.657091	0.0262089
212364	none	0.187942	0.819057	0.0710687
212372	none	0.113139	0.0741568	0.657659
212377	none	0.0791528	0.0720439	0.584437
212390	none	0.732051	0.983056	0.0753759
212410	none	0.584966	0.492767	0.566396
212415	none	0.0946825	0.468874	0.16412
212416	none	0.824417	0.788744	0.48781
212434	none	0.796609	0.249045	0.885291
212438	none	0.380072	0.847664	0.133564
212439	none	0.902147	0.934783	0.352499
212452	none	0.0503699	0.161032	0.336977
212466	none	0.474469	0.668874	0.437668
212479	none	0.784495	0.92373	0.263023
212493	none	0.718392	0.401747	0.750223
212496	none	0.26868	0.529663	0.300325
212502	none	0.396983	0.712515	0.248314
212508	none	0.169729	0.255953	0.43141
212519	none	0.227295	0.0373425	0.831491
212529	none	0.700748	0.180455	0.876107
212533	none	0.841979	0.947298	0.297643
212537	none	0.943613	0.756075	0.721942
212568	none	0.442272	0.302357	0.559163
212574	none	0.245833	0.434986	0.344047
212578	none	0.432271	0.821252	0.170134
212593	none	0.54293	0.622877	0.554612
212596	none	0.941011	0.510484	0.88464
212602	none	0.653427	0.587525	0.518367
212606	none	0.441784	0.698212	0.276107
212607	none	0.955322	0.86473	0.692198
212629	none	0.0831368	0.559569	0.103495
212646	none	0.1642	0.942991	0.015319
212650	none	0.0428084	0.588826	0.061154
212651	none	0.607244	0.625234	0.469768
212653	none	0.767583	0.718123	0.54104
212665	none	0.257135	0.708614	0.163633
212670	none	0.299984	0.26156	0.546241
212695	none	0.0984226	0.306501	0.263348
212696	none	0.231523	0.902763	0.0478261
212699	none	0.349906	0.542422	0.348517
212702	none	0.350638	0.428809	0.527225
212710	none	0.256972	0.803698	0.110565
212719	none	0.554557	0.887322	0.17241
212736	none	0.337385	0.00938643	0.948436
212743	none	0.795796	0.589395	0.68139
212757	none	0.600984	0.780699	0.303657
212758	none	0.100781	0.650996	0.0861032
212764	none	0.0748435	0.220683	0.320886
212795	none	0.100049	0.603373	0.116497
212796	none	0.549923	0.552499	0.432629
212800	none	0.32714	0.840512	0.11154
212816	none	0.973941	0.710565	0.86798
212831	none	0.680096	0.426534	0.704388
212873	none	0.701236	0.777448	0.387119
212880	none	0.252907	0.725193	0.15323
212887	none	0.508619	0.185331	0.774523
212891	none	0.420075	0.901544	0.0979683
212893	none	0.507562	0.253434	0.724462
212898	none	0.809456	0.874319	0.359569
212901	none	0.467233	0.0661926	0.891792
212905	none	0.839296	0.922755	0.33332
212909	none	0.484308	0.724949	0.298131
212916	none	0.0646801	0.829703	0.0240959
212919	none	0.509513	0.0736692	0.888704
212934	none	0.458615	0.615156	0.39809
212937	none	0.415928	0.0951239	0.824096
212961	none	0.176234	0.315928	0.378505
212963	none	0.133385	0.667168	0.112678
212964	none	0.683023	0.738683	0.50707
212969	none	0.832547	0.786469	0.541121
212976	none	0.220628	0.452458	0.315685
212978	none	0.551386	0.635067	0.406705
213006	none	0.67912	0.631654	0.482446
213012	none	0.695382	0.33909	0.777529
213013	none	0.693593	0.877164	0.264649
213033	none	0.50065	0.437099	0.558838
213038	none	0.609358	0.204429	0.813612
213040	none	0.289902	0.515278	0.313734
213055	none	0.0854134	0.0618854	0.610118
213059	none	0.263477	0.514547	0.316335
213070	none	0.587649	0.6718	0.398903
213075	none	0.132328	0.752011	0.072369
213076	none	0.92166	0.183462	0.968996
213080	none	0.56407	0.616701	0.494149
213090	none	0.316977	0.549411	0.314141
213095	none	0.968412	0.646363	0.886022
213108	none	0.201033	0.045063	0.80061
213121	none	0.505204	0.467249	0.552255
213128	none	0.236483	0.323324	0.424746
213129	none	0.265509	0.556887	0.270662
213132	none	0.142979	0.504876	0.193539
213133	none	0.0302057	0.487566	0.0713125
213151	none	0.338036	0.758757	0.170784
213176	none	0.630824	0.323405	0.750549
213177	none	0.227458	0.249451	0.530963
213179	none	0.928002	0.166558	0.973466
213190	none	0.437881	0.0171069	0.948517
213212	none	0.347142	0.0302722	0.893255
213223	none	0.536263	0.217594	0.765989
213248	none	0.59391	0.0401056	0.950792
213249	none	0.586592	0.225315	0.786794
213259	none	0.0743556	0.0675742	0.519098
213284	none	0.255265	0.413369	0.374197
213295	none	0.794008	0.601585	0.669443
213303	none	0.381616	0.674238	0.263592
213306	none	0.0235385	0.231247	0.185981
213322	none	0.810513	0.295286	0.872288
213333	none	0.867672	0.672369	0.701707
213338	none	0.409667	0.809061	0.177611
213354	none	0.457801	0.773791	0.225721
213364	none	0.0173591	0.421333	0.0717188
213373	none	0.135174	0.760544	0.0695246
213389	none	0.297382	0.674726	0.212962
213397	none	0.690747	0.488216	0.655059
213401	none	0.299089	0.543641	0.300569
213416	none	0.996951	0.705933	0.965908
213426	none	0.402025	0.817026	0.16859
213441	none	0.512521	0.375579	0.600366
213456	none	0.736117	0.986875	0.0512393
213459	none	0.122002	0.827184	0.0435189
213461	none	0.506992	0.212312	0.752255
213490	none	0.844418	0.927794	0.282365
213491	none	0.435523	0.0440878	0.902275
213506	none	0.0580942	0.595408	0.08269
213519	none	0.769371	0.491061	0.729744
213529	none	0.795878	0.470662	0.763633
213533	none	0.819132	0.71284	0.597521
213536	none	0.116066	0.419464	0.217513
213562	none	0.595536	0.672531	0.435392
213627	none	0.561956	0.240593	0.759813
213629	none	0.867428	0.830516	0.532101
213634	none	0.720587	0.495043	0.68464
213635	none	0.174526	0.50959	0.220926
213638	none	0.017847	0.0288094	0.437749
213642	none	0.268193	0.361845	0.453759
213651	none	0.132734	0.279358	0.274563
213655	none	0.385031	0.913572	0.0741568
213656	none	0.481462	0.196384	0.759
213662	none	0.837832	0.483503	0.795327
213674	none	0.271526	0.05449	0.807436
213695	none	0.83206	0.605648	0.705851
213701	none	0.620985	0.571109	0.484315
213712	none	0.120132	0.550792	0.1551
213718	none	0.530409	0.577204	0.504957
213721	none	0.35511	0.794271	0.175173
213724	none	0.729043	0.93527	0.222389
213733	none	0.958411	0.113247	0.991101
213737	none	0.123384	0.502357	0.172978
213739	none	0.879055	0.529907	0.811012
213746	none	0.707578	0.146973	0.898456
213760	none	0.404057	0.4128	0.526412
213767	none	0.162005	0.900081	0.0297034
213795	none	0.954183	0.525843	0.90707
213796	none	0.477722	0.507639	0.521373
213802	none	0.864257	0.880008	0.472531
213804	none	0.955647	0.433523	0.937221
213817	none	0.53545	0.677489	0.377042
213819	none	0.892959	0.987932	0.11926
213829	none	0.0954956	0.0531085	0.634498
213831	none	0.394056	0.840431	0.154368
213849	none	0.295512	0.511215	0.324462
213852	none	0.733678	0.0142625	0.988663
213856	none	0.199163	0.463755	0.302194
213869	none	0.973778	0.230272	0.984844
213871	none	0.402594	0.992239	0.00849248
213889	none	0.810432	0.690573	0.608005
213895	none	0.178998	0.53202	0.210849
213903	none	0.325596	0.557944	0.312434
213908	none	0.101187	0.283421	0.316904
213921	none	0.91109	0.941772	0.365583
213937	none	0.166233	0.0209265	0.832466
213947	none	0.990365	0.753718	0.914547
213951	none	0.171193	0.049614	0.756806
213971	none	0.284861	0.675295	0.197765
213974	none	0.69961	0.592808	0.589395
213978	none	0.547484	0.890735	0.153718
213983	none	0.314131	0.04872	0.851321
213984	none	0.181275	0.323486	0.372572
213988	none	0.950524	0.782243	0.77054
213992	none	0.719855	0.725193	0.444982
213999	none	0.207862	0.0342544	0.83783
214004	none	0.929466	0.285778	0.945998
214044	none	0.509676	0.102682	0.85384
214077	none	0.167778	0.503088	0.355831
214107	none	0.550573	0.464649	0.577286
214120	none	0.686438	0.510646	0.621658
214122	none	0.423408	0.89293	0.108533
214125	none	0.690991	0.311621	0.793702
214141	none	0.671803	0.383625	0.730719
214171	none	0.0570372	0.545266	0.0907355
214191	none	0.665461	0.673669	0.468224
214192	none	0.253069	0.749736	0.136002
214194	none	0.356655	0.192889	0.673019
214203	none	0.447719	0.936245	0.0677367
214206	none	0.33519	0.562901	0.317473
214237	none	0.554964	0.288054	0.7269
214242	none	0.355517	0.00150345	0.976961
214252	none	0.336735	0.310809	0.549492
214263	none	0.192658	0.549167	0.212475
214268	none	0.572364	0.15258	0.839943
214271	none	0.470485	0.83588	0.196465
214285	none	0.37934	0.217188	0.662942
214286	none	0.0721603	0.301788	0.224015
214291	none	0.265022	0.351443	0.421902
214292	none	0.779047	0.418407	0.777936
214325	none	0.972152	0.480089	0.94169
214330	none	0.139889	0.133807	0.504307
214390	none	0.402431	0.286103	0.377123
214413	none	0.452923	0.095449	0.845551
214417	none	0.49626	0.348354	0.63336
214418	none	0.695951	0.59939	0.56477
214419	none	0.748638	0.564933	0.655628
214424	none	0.665054	0.610118	0.516822
214456	none	0.991829	0.992158	0.476676
214467	none	0.564721	0.838074	0.239212
214468	none	0.732864	0.902438	0.26343
214472	none	0.532198	0.791914	0.272125
214476	none	0.899626	0.739334	0.688704
214494	none	0.862225	0.131126	0.961113
214503	none	0.254777	0.927956	0.0324665
214505	none	0.851004	0.918773	0.346973
214512	none	0.79604	0.987769	0.108858
214516	none	0.265347	0.261885	0.454896
214523	none	0.663021	0.883259	0.244982
214534	none	0.52984	0.139496	0.8449
214547	none	0.243312	0.430516	0.350792
214561	none	0.167453	0.405648	0.294555
214580	none	0.580738	0.663755	0.427022
214583	none	0.152086	0.47115	0.22694
214586	none	0.141922	0.248151	0.401747
214593	none	0.232092	0.165339	0.627428
214597	none	0.943369	0.222796	0.968509
214598	none	0.999878	0.143641	0.999878
214604	none	0.706196	0.316416	0.798822
214639	none	0.984267	0.59549	0.942097
214640	none	0.808399	0.58078	0.7
214646	none	0.743272	0.123811	0.931207
214650	none	0.0322384	0.465705	0.093011
214658	none	0.010448	0.541284	0.0298659
214668	none	0.803114	0.94356	0.222064
214674	none	0.562851	0.515035	0.508371
214679	none	0.502195	0.470175	0.546648
214689	none	0.694081	0.864892	0.290004
214690	none	0.181031	0.615807	0.166233
214703	none	0.1542	0.0340918	0.792483
214706	none	0.0352468	0.108858	0.350386
214736	none	0.833767	0.418245	0.823608
214744	none	0.171843	0.256278	0.43588
214777	none	0.954427	0.895693	0.623202
214792	none	0.162656	0.243275	0.454571
214808	none	0.862794	0.291548	0.903738
214815	none	0.673022	0.781918	0.380943
214829	none	0.145906	0.58525	0.157213
214835	none	0.169404	0.0304348	0.809143
214843	none	0.092162	0.388419	0.208655
214854	none	0.570981	0.585494	0.522105
214858	none	0.785389	0.363958	0.821089
214882	none	0.521953	0.518123	0.506258
214884	none	0.223636	0.350142	0.397765
214894	none	0.853769	0.0685494	0.978261
214895	none	0.210952	0.300244	0.437586
214907	none	0.374461	0.277895	0.296424
214925	none	0.526913	0.479358	0.51796
214934	none	0.380559	0.550386	0.375335
214942	none	0.952557	0.685209	0.835961
214953	none	0.85881	0.900894	0.386957
214956	none	0.968737	0.666843	0.88781
214960	none	0.463086	0.623852	0.375254
214961	none	0.357224	0.878627	0.0970744
214974	none	0.112082	0.683909	0.0865908
214980	none	0.232011	0.00166599	0.948029
214992	none	0.285918	0.183543	0.609711
214994	none	0.330881	0.0822836	0.779236
214996	none	0.511627	0.898131	0.151036
215006	none	0.970282	0.964933	0.485047
215026	none	0.905643	0.331207	0.918285
215042	none	0.742296	0.139984	0.922349
215045	none	0.68343	0.452377	0.689516
215062	none	0.897756	0.611987	0.792727
215068	none	0.953289	0.859935	0.700406
215072	none	0.115091	0.272125	0.335351
215088	none	0.0432962	0.420926	0.107802
215110	none	0.57773	0.331288	0.696831
215114	none	0.272583	0.815888	0.11731
215117	none	0.0458167	0.041731	0.468874
215123	none	0.768477	0.763308	0.481471
215136	none	0.163794	0.381837	0.296099
215151	none	0.878567	0.868793	0.454409
215152	none	0.974591	0.411824	0.963226
215162	none	0.716928	0.720398	0.498618
215173	none	0.637247	0.662779	0.53462
215174	none	0.901496	0.022308	0.995165
215176	none	0.591959	0.856197	0.236449
215203	none	0.291121	0.271963	0.564933
215207	none	0.833198	0.621739	0.668712
215220	none	0.146638	0.0556278	0.748029
215226	none	0.940442	0.978586	0.275538
215229	none	0.398528	0.30772	0.585087
215230	none	0.70644	0.709996	0.466843
215235	none	0.22266	0.63653	0.182406
215245	none	0.592284	0.604673	0.428322
215254	none	0.335434	0.660423	0.240187
215257	none	0.133141	0.475863	0.209061
215261	none	0.21518	0.365746	0.369078
215264	none	0.684405	0.656197	0.440024
215265	none	0.736523	0.761682	0.428972
215274	none	0.526831	0.481633	0.515928
215287	none	0.242337	0.217026	0.609955
215288	none	0.99313	0.198659	0.997278
215298	none	0.483576	0.348761	0.605161
215303	none	0.538133	0.307233	0.701382
215306	none	0.737418	0.0925234	0.94356
215319	none	0.317953	0.319829	0.544453
215360	none	0.540166	0.329825	0.658553
215363	none	0.557078	0.559	0.470581
215364	none	0.453492	0.878302	0.152987
215368	none	0.808968	0.573222	0.706908
215393	none	0.12314	0.243681	0.378667
215395	none	0.274535	0.751443	0.145591
215414	none	0.634157	0.307802	0.763226
215417	none	0.990202	0.992808	0.422796
215418	none	0.41357	0.652702	0.323324
215446	none	0.380478	0.615644	0.300081
215452	none	0.431539	0.986225	0.0201138
215454	none	0.170868	0.0325477	0.785412
215458	none	0.312749	0.315197	0.514466
215459	none	0.932474	0.772003	0.717798
215486	none	0.977031	0.840187	0.81475
215501	none	0.843199	0.255221	0.903169
215516	none	0.00223595	0.576717	0.00589191
215524	none	0.141272	0.973141	0.00678586
215530	none	0.416091	0.83523	0.169078
215532	none	0.640174	0.797603	0.341365
215535	none	0.959143	0.185494	0.98395
215542	none	0.714001	0.644088	0.559813
215544	none	0.599032	0.784518	0.324218
215551	none	0.383243	0.481877	0.434742
215552	none	0.575372	0.818488	0.282609
215557	none	0.624075	0.314872	0.750305
215587	none	0.391292	0.636124	0.313084
215590	none	0.845882	0.475376	0.808249
215604	none	0.685625	0.408574	0.723161
215611	none	0.905887	0.533726	0.83271
215629	none	0.793845	0.939659	0.225965
215637	none	0.0337832	0.453921	0.0930922
215638	none	0.853769	0.802966	0.650427
215647	none	0.0138629	0.320479	0.0927672
215650	none	0.929872	0.898293	0.528119
215651	none	0.289576	0.244007	0.586957
215664	none	0.336328	0.815725	0.135433
215702	none	0.0759818	0.82499	0.0285656
215718	none	0.682616	0.928688	0.205567
215726	none	0.386739	0.424421	0.471475
215741	none	0.932312	0.355262	0.929907
215755	none	0.178023	0.689516	0.124543
215783	none	0.41918	0.381268	0.525681
215786	none	0.563501	0.980211	0.0351483
215822	none	0.566753	0.732913	0.376961
215846	none	0.102244	0.651077	0.0882162
215868	none	0.131108	0.134783	0.541365
215875	none	0.241524	0.56664	0.241568
215881	none	0.516018	0.218163	0.743316
215885	none	0.997114	0.879033	0.928769
215890	none	0.682373	0.144291	0.897399
215899	none	0.0214245	0.245144	0.16152
215929	none	0.633588	0.007436	0.985738
215936	none	0.344296	0.683096	0.237505
215953	none	0.0438654	0.0680618	0.551686
215966	none	0.2873	0.591508	0.260748
215968	none	0.246971	0.164202	0.624746
215970	none	0.925238	0.828728	0.646445
215991	none	0.305675	0.146404	0.674644
215996	none	0.519676	0.527956	0.475782
216010	none	0.702781	0.187038	0.877895
216022	none	0.187861	0.400203	0.312759
216051	none	0.227132	0.853596	0.0704185
216060	none	0.914261	0.536977	0.851971
216073	none	0.811733	0.430191	0.804104
216077	none	0.384787	0.563145	0.351768
216079	none	0.643833	0.200122	0.847664
216100	none	0.572201	0.00548557	0.985087
216109	none	0.911985	0.384925	0.914222
216127	none	0.58025	0.57883	0.51089
216133	none	0.299902	0.00499797	0.961845
216152	none	0.465607	0.750467	0.262942
216201	none	0.634076	0.624421	0.460504
216212	none	0.389991	0.543153	0.366315
216220	none	0.98256	0.992564	0.350711
216224	none	0.499593	0.953474	0.0664364
216241	none	0.969388	0.514872	0.934051
216242	none	0.466013	0.393052	0.560951
216256	none	0.594235	0.808736	0.266599
216258	none	0.587324	0.0276717	0.962251
216259	none	0.219733	0.0795205	0.722349
216260	none	0.888893	0.659204	0.718935
216272	none	0.0323197	0.911134	0.00483543
216293	none	0.855151	0.698456	0.657253
216310	none	0.0181722	0.904388	0.00329134
216312	none	0.0829742	0.756725	0.0439252
216315	none	0.668713	0.594677	0.506501
216321	none	0.607407	0.451889	0.622714
216337	none	0.675705	0.366558	0.740146
216358	none	0.681316	0.970622	0.091792
216399	none	0.0109358	0.233523	0.106501
216404	none	0.944914	0.932588	0.433117
216405	none	0.480324	0.0295408	0.935595
216408	none	0.62936	0.286184	0.775579
216409	none	0.623099	0.436367	0.649777
216415	none	0.211603	0.468549	0.285941
216417	none	0.0197984	0.318285	0.106826
216450	none	0.525612	0.501382	0.522186
216461	none	0.389422	0.858147	0.134214
216477	none	0.277055	0.197115	0.624665
216496	none	0.1107	0.23206	0.369565
216525	none	0.566835	0.902275	0.166721
216532	none	0.814822	0.144535	0.942909
216542	none	0.912391	0.645551	0.787769
216546	none	0.625457	0.929175	0.146241
216568	none	0.13558	0.0265339	0.782812
216571	none	0.309171	0.966396	0.0266965
216574	none	0.595211	0.828078	0.257985
216576	none	0.208269	0.165014	0.497074
216582	none	0.52236	0.998171	0.00166599
216585	none	0.974917	0.15128	0.99362
216591	none	0.131352	0.219545	0.420845
216612	none	0.854013	0.708289	0.61987
216628	none	0.932881	0.855872	0.635067
216629	none	0.0167087	0.798578	0.00922389
216652	none	0.257379	0.490492	0.310158
216657	none	0.934588	0.98972	0.19232
216661	none	0.887592	0.969484	0.21922
216670	none	0.0071144	0.0100366	0.549004
216694	none	0.300553	0.201016	0.630922
216696	none	0.951581	0.673263	0.828322
216700	none	0.352508	0.613287	0.283584
216703	none	0.830677	0.908452	0.399878
216706	none	0.7923	0.0169443	0.990207
216728	none	0.471949	0.386144	0.579967
216746	none	NaN	NaN	NaN
216749	none	0.185909	0.144941	0.586144
216751	none	0.398203	0.505364	0.402316
216798	none	0.694487	0.336083	0.780049
216819	none	0.176803	0.754693	0.0908167
216840	none	0.0208554	0.360544	0.102032
216868	none	0.574884	0.476026	0.532995
216873	none	0.789454	0.305445	0.853921
216875	none	0.635539	0.209549	0.831166
216881	none	0.0376047	0.109265	0.372653
216882	none	0.75498	0.451564	0.74169
216886	none	0.71644	0.817432	0.387444
216890	none	0.53854	0.0613978	0.915441
216899	none	0.410399	0.395977	0.474238
216912	none	0.197943	0.463267	0.276595
216918	none	0.209082	0.0643234	0.727062
216928	none	0.210058	0.700244	0.13974
216929	none	0.140621	0.343234	0.306583
216940	none	0.0656557	0.763958	0.0362861
216941	none	0.666599	0.793539	0.411743
211383	none	0.60448	0.93202	0.139334
211445	none	0.371453	0.443438	0.435148
211501	none	0.450972	0.445632	0.511052
211568	none	0.519839	0.779886	0.275782
211623	none	0.557647	0.618407	0.438887
211688	none	0.799049	0.810118	0.438643
211936	none	0.908163	0.22117	0.951686
211971	none	0.786527	0.714628	0.563958
212063	none	0.0102854	0.332832	0.0731816
212190	none	0.238353	0.251402	0.509671
212297	none	0.952232	0.270337	0.968102
212412	none	0.727254	0.310565	0.814425
212700	none	0.88995	0.0531898	0.988257
212938	none	0.466908	0.185819	0.752418
212959	none	0.658387	0.485859	0.643031
213130	none	0.0148386	0.572085	0.0333604
213428	none	0.805553	0.709346	0.58785
213481	none	0.19152	0.355912	0.354368
213780	none	0.154281	0.638236	0.134295
213844	none	0.611554	0.293661	0.756319
214003	none	0.673673	0.0713125	0.940959
214023	none	0.131677	0.4692	0.211581
214075	none	0.276161	0.981755	0.0110118
214336	none	0.00451256	0.511621	0.0230394
214356	none	0.32771	0.577529	0.304307
214496	none	0.897675	0.697318	0.711703
214573	none	0.117936	0.405811	0.232385
214844	none	0.00410602	0.363064	0.0362048
214876	none	0.486828	0.478789	0.523893
214904	none	0.461542	0.78972	0.227834
214946	none	0.888162	0.238236	0.938277
215374	none	0.706765	0.479846	0.686022
215692	none	0.185828	0.75193	0.0972369
215698	none	0.939954	0.540065	0.877408
215751	none	0.16916	0.295449	0.38525
215892	none	0.995813	0.931451	0.868874
216076	none	0.31966	0.82182	0.123974
216147	none	0.424059	0.0206014	0.940634
216280	none	0.867184	0.675945	0.688135
216357	none	0.542849	0.857822	0.198253
216407	none	0.257216	0.305933	0.49488
216522	none	0.563745	0.67245	0.403454
216602	none	0.819619	0.62434	0.675213
216904	none	0.651882	0.358106	0.735758
211303	none	0.996138	0.549248	0.983218
211366	none	0.314294	0.478302	0.369972
211448	none	0.0732986	0.187119	0.349573
211458	none	0.640987	0.494799	0.625071
211465	none	0.0248394	0.175823	0.228403
211533	none	0.790755	0.283096	0.865868
211548	none	0.120701	0.953799	0.00906136
211668	none	0.83954	0.799797	0.519992
211927	none	0.5796	0.786225	0.316822
212030	none	0.547321	0.7282	0.328444
212059	none	0.756281	0.241731	0.8705
212067	none	0.304618	0.354449	0.468793
212128	none	0.64554	0.45319	0.657172
212219	none	0.48073	0.558594	0.410687
212514	none	0.422351	0.761113	0.214019
212815	none	0.612367	0.342503	0.714709
212910	none	0.809375	0.199472	0.918041
213052	none	0.976462	0.168509	0.991508
213077	none	0.681966	0.313247	0.789151
213394	none	0.145256	0.15323	0.523974
213809	none	0.711806	0.901788	0.228322
213820	none	0.606025	0.133645	0.872857
213924	none	0.876291	0.15705	0.958188
214106	none	0.343239	0.744372	0.186225
214455	none	0.473006	0.993214	0.0142625
214460	none	0.104358	0.512028	0.152743
214545	none	0.421213	0.390939	0.544697
214747	none	0.631393	0.621008	0.488054
215085	none	0.969713	0.710077	0.86668
215086	none	0.955565	0.161601	0.985412
215111	none	0.851492	0.961195	0.238887
215143	none	0.846288	0.771759	0.569078
215301	none	0.881169	0.8987	0.398334
215338	none	0.550167	0.414506	0.617676
215359	none	0.510082	0.858716	0.172897
215388	none	0.0976096	0.840268	0.0321414
215428	none	0.592772	0.337546	0.703332
215463	none	0.271607	0.613937	0.231166
215472	none	0.853118	0.462292	0.825721
215477	none	0.770185	0.865542	0.381837
215495	none	0.562525	0.664892	0.383543
215523	none	0.421294	0.459041	0.438399
215694	none	0.53171	0.824665	0.211662
215727	none	0.115579	0.822877	0.0427875
215958	none	0.751321	0.613369	0.61605
215973	none	0.295105	0.543316	0.303332
215976	none	0.287462	0.940796	0.0319789
216044	none	0.901252	0.839212	0.587038
216227	none	0.867022	0.597928	0.748598
216309	none	0.639442	0.962495	0.0839902
216330	none	0.943695	0.954693	0.427184
216446	none	0.16168	0.851889	0.0472572
216479	none	0.897837	0.131776	0.971759
216723	none	0.796366	0.294718	0.863186
216804	none	0.043784	0.252702	0.209549
211396	none	0.96394	0.277733	0.972653
211867	none	0.71579	0.105039	0.933239
211883	none	0.111432	0.191101	0.42369
212003	none	0.440076	0.201097	0.739821
212153	none	0.284291	0.376717	0.443519
212200	none	0.41788	0.0960179	0.826534
212477	none	0.343971	0.60638	0.285534
212504	none	0.915074	0.748517	0.713084
212556	none	0.560411	0.247664	0.752662
212617	none	0.478616	0.259529	0.698131
212678	none	0.25811	0.713328	0.161195
212706	none	0.354785	0.925274	0.0612353
212741	none	0.111676	0.870419	0.0283218
212747	none	0.338361	0.927712	0.0521333
212784	none	0.451866	0.785656	0.222714
212884	none	0.803927	0.140065	0.941284
212904	none	0.339093	0.801503	0.153312
213174	none	0.136962	0.141365	0.552011
213292	none	0.831897	0.363876	0.851483
213329	none	0.0497195	0.864405	0.0141812
213404	none	0.57277	0.332995	0.703169
213431	none	0.0903732	0.103657	0.534051
213610	none	0.249329	0.426453	0.35835
213997	none	0.620823	0.273425	0.771272
214081	none	0.238109	0.308777	0.432548
214135	none	0.00654525	0.0900041	0.191264
214281	none	0.245508	0.404348	0.36924
214322	none	0.706114	0.171191	0.892036
214338	none	0.895317	0.705282	0.705526
214369	none	0.8097	0.62182	0.668468
214438	none	0.354378	0.477733	0.397846
214749	none	0.907838	0.50707	0.851727
214903	none	0.679445	0.244982	0.826128
214945	none	0.979958	0.907639	0.72503
214954	none	0.468127	0.692605	0.296262
215016	none	0.777177	0.00337261	0.996952
215083	none	0.321286	0.241406	0.582974
215090	none	0.204285	0.196709	0.569728
215252	none	0.73945	0.0497765	0.966558
215339	none	0.447557	0.651889	0.331776
215623	none	0.476665	0.728362	0.270012
215757	none	0.894178	0.222633	0.945104
215810	none	0.994837	0.807599	0.927143
215826	none	0.714733	0.719586	0.487403
215920	none	0.730263	0.753149	0.517391
216002	none	0.692455	0.703413	0.489598
216214	none	0.348524	0.696018	0.222145
216233	none	0.0407757	0.47562	0.0923608
216268	none	0.478128	0.836449	0.189963
216291	none	0.816936	0.803779	0.490573
216428	none	0.365436	0.687078	0.249451
216463	none	0.713676	0.505851	0.6692
216494	none	0.27299	0.79614	0.123324
216513	none	0.867103	0.0785453	0.979236
216705	none	0.781405	0.605079	0.654165
216733	none	0.252338	0.194839	0.594677
216838	none	0.677738	0.188419	0.864649
216902	none	0.135743	0.526656	0.176879
211443	none	0.196317	0.408086	0.315035
211886	none	0.918245	0.0292158	0.995571
211900	none	0.788397	0.714384	0.55835
212308	none	0.995569	0.454978	0.988988
212530	none	0.0822425	0.645307	0.0785453
212827	none	0.237458	0.0119057	0.914791
212900	none	0.301122	0.275863	0.572978
[truncated: 209,696+ more rows]
