# Supplementary material for: Parallel CRISPR screens reveal pathways controlling the cell surface levels of the attractant receptor FPR1
Source: Commun Biol. 2026 Mar 25;9:668. doi: 10.1038/s42003-026-09878-3 (PMC13181108; doi:10.1038/s42003-026-09878-3)
Supplement: Supplementary file 3 — Supplementary Data 2 [file 42003_2026_9878_MOESM3_ESM.xlsx]

## Sheet: P value
Ensemble ID	Gene Name	Basal Surface FPR1 Screen	Post-stim Surface FPR1 Screen	Integrated Analysis (FPR1 Endocytosis)
ENSG00000000003	TSPAN6	0.613225	0.161987	0.202327
ENSG00000000005	TNMD	0.96658	0.823771	0.376133
ENSG00000000419	DPM1	1	0.987952	0.00934296
ENSG00000000457	SCYL3	0.0813697	0.0515689	0.626277
ENSG00000000460	C1orf112	0.102391	0.279805	0.399037
ENSG00000000938	FGR	0.500354	0.53554	0.767676
ENSG00000000971	CFH	0.188303	0.184037	0.264779
ENSG00000001036	FUCA2	0.1615	0.522507	0.927889
ENSG00000001084	GCLC	1	0.999988	0.0486824
ENSG00000001167	NFYA	0.695761	0.00538668	0.00659952
ENSG00000001460	STPG1	0.465047	0.750801	0.635113
ENSG00000001461	NIPAL3	0.90581	0.952644	0.641953
ENSG00000001497	LAS1L	0.896636	0.513924	0.174828
ENSG00000001561	ENPP4	0.860166	0.844112	0.784117
ENSG00000001617	SEMA3F	0.711159	0.607214	0.73006
ENSG00000001626	CFTR	0.671551	0.431783	0.730722
ENSG00000001629	ANKIB1	0.506453	0.0634425	0.0453046
ENSG00000001630	CYP51A1	0.175387	0.102202	0.585726
ENSG00000001631	KRIT1	2.58802e-14	0.0177653	0.993734
ENSG00000002016	RAD52	0.0998673	0.0286399	0.341145
ENSG00000002330	BAD	0.581706	0.43348	0.265606
ENSG00000002549	LAP3	0.999971	0.994369	0.603983
ENSG00000002586	CD99	0.344074	0.166423	0.118813
ENSG00000002587	HS3ST1	0.962588	0.804532	0.115575
ENSG00000002726	AOC1	0.505466	0.0795386	0.236484
ENSG00000002745	WNT16	0.737417	0.622211	0.218347
ENSG00000002746	HECW1	0.92105	0.492898	0.160006
ENSG00000002822	MAD1L1	0.958259	0.6451	0.0876464
ENSG00000002834	LASP1	0.517822	0.135611	0.0826692
ENSG00000002919	SNX11	0.383382	0.765051	0.814029
ENSG00000002933	TMEM176A	0.788153	0.625941	0.311595
ENSG00000003056	M6PR	0.407503	0.339364	0.284622
ENSG00000003096	KLHL13	0.879654	0.0248904	0.0273732
ENSG00000003137	CYP26B1	0.127233	0.205008	0.323238
ENSG00000003147	ICA1	0.0905535	0.464232	0.591764
ENSG00000003249	DBNDD1	0.80802	0.407456	0.335808
ENSG00000003393	ALS2	0.854233	0.970883	0.849691
ENSG00000003400	CASP10	0.622155	0.336771	0.182044
ENSG00000003402	CFLAR	0.534492	0.733412	0.459074
ENSG00000003436	TFPI	0.285499	0.815079	0.584747
ENSG00000003509	NDUFAF7	0.375046	0.969386	0.995374
ENSG00000003756	RBM5	0.994497	0.998872	0.900993
ENSG00000003987	MTMR7	0.414417	0.160081	0.357945
ENSG00000003989	SLC7A2	0.999031	0.81016	0.180491
ENSG00000004059	ARF5	0.691829	0.209448	0.097076
ENSG00000004139	SARM1	0.138577	0.272665	0.79276
ENSG00000004142	POLDIP2	0.922967	0.871985	0.279601
ENSG00000004399	PLXND1	0.225537	0.0433387	0.19544
ENSG00000004455	AK2	0.999157	0.90175	0.0287923
ENSG00000004468	CD38	0.0342164	0.397629	0.948588
ENSG00000004478	FKBP4	0.964772	0.255427	0.105736
ENSG00000004487	KDM1A	0.641737	0.883169	0.7993
ENSG00000004534	RBM6	0.306235	0.254426	0.278462
ENSG00000004660	CAMKK1	0.269107	0.244419	0.401385
ENSG00000004700	RECQL	0.740755	0.802998	0.765577
ENSG00000004766	CCDC132	0.922242	0.0549911	0.000802083
ENSG00000004776	HSPB6	0.51359	0.256816	0.395931
ENSG00000004777	ARHGAP33	0.242529	0.11818	0.483717
ENSG00000004779	NDUFAB1	0.785067	0.918605	0.601673
ENSG00000004799	PDK4	0.561436	0.921561	0.903199
ENSG00000004809	SLC22A16	0.708575	0.115159	0.136715
ENSG00000004838	ZMYND10	0.578702	0.699349	0.778595
ENSG00000004846	ABCB5	0.914074	0.889746	0.139339
ENSG00000004848	ARX	0.720303	0.239621	0.373628
ENSG00000004864	SLC25A13	0.782623	0.584293	0.429368
ENSG00000004866	ST7	0.00231903	7.79974e-06	0.0607709
ENSG00000004897	CDC27	0.236121	0.429224	0.622417
ENSG00000004939	SLC4A1	0.473678	0.760856	0.638992
ENSG00000004948	CALCR	0.0314378	0.762689	0.971373
ENSG00000004961	HCCS	0.89999	0.71509	0.369857
ENSG00000004975	DVL2	0.000467801	0.708449	0.2785
ENSG00000005001	PRSS22	0.25729	0.196276	0.343461
ENSG00000005007	UPF1	0.883543	0.883391	0.477156
ENSG00000005020	SKAP2	0.751228	0.113503	0.157779
ENSG00000005022	SLC25A5	0.368197	0.956059	0.957455
ENSG00000005059	CCDC109B	0.803374	0.334267	0.114802
ENSG00000005073	HOXA11	0.906652	0.259454	0.111578
ENSG00000005075	POLR2J	0.9307	0.920897	0.324195
ENSG00000005100	DHX33	0.986979	0.663469	0.0706113
ENSG00000005102	MEOX1	0.993765	0.772308	0.298425
ENSG00000005108	THSD7A	0.721059	0.528497	0.248788
ENSG00000005156	LIG3	0.984073	0.999999	0.998845
ENSG00000005175	RPAP3	0.91184	0.43765	0.135006
ENSG00000005187	ACSM3	0.706007	0.299519	0.151676
ENSG00000005189	AC004381.6	0.648563	0.966011	0.887521
ENSG00000005194	CIAPIN1	0.97752	0.385816	0.114585
ENSG00000005238	FAM214B	0.42013	0.653866	0.372187
ENSG00000005243	COPZ2	0.552201	0.343299	0.2603
ENSG00000005249	PRKAR2B	0.450833	0.322499	0.48837
ENSG00000005302	MSL3	1.88954e-06	0.00030144	0.559282
ENSG00000005339	CREBBP	0.995567	0.99862	0.649344
ENSG00000005379	BZRAP1	0.618991	0.237737	0.430045
ENSG00000005381	MPO	0.105175	0.0785683	0.513923
ENSG00000005421	PON1	0.427927	0.869591	0.821735
ENSG00000005436	GCFC2	0.307682	0.203141	0.380837
ENSG00000005448	WDR54	0.0101764	0.534764	0.973561
ENSG00000005469	CROT	0.992927	0.943778	0.607741
ENSG00000005471	ABCB4	0.603679	0.28902	0.0337776
ENSG00000005483	KMT2E	7.31339e-05	2.01627e-06	0.0186472
ENSG00000005486	RHBDD2	0.725526	0.103183	0.12564
ENSG00000005513	SOX8	0.477203	0.467277	0.735211
ENSG00000005700	IBTK	0.981734	0.876867	0.45126
ENSG00000005801	ZNF195	0.402853	0.698476	0.779231
ENSG00000005810	MYCBP2	0.921942	0.960991	0.736762
ENSG00000005812	FBXL3	0.271908	0.307793	0.107939
ENSG00000005844	ITGAL	0.899855	0.0903767	0.00823371
ENSG00000005882	PDK2	0.83389	0.142767	0.226594
ENSG00000005884	ITGA3	0.347902	0.475348	0.154941
ENSG00000005889	ZFX	1	1	0.778733
ENSG00000005893	LAMP2	0.770257	0.347969	0.451258
ENSG00000005955	GGNBP2	0.707312	0.0529479	0.118092
ENSG00000005961	ITGA2B	0.153773	0.0732072	0.306027
ENSG00000005981	ASB4	0.728041	0.600983	0.51187
ENSG00000006007	GDE1	0.440346	0.457628	0.329798
ENSG00000006015	C19orf60	0.191466	0.0392685	0.187856
ENSG00000006016	CRLF1	0.329644	0.804327	0.839114
ENSG00000006025	OSBPL7	0.457404	0.627509	0.833441
ENSG00000006042	TMEM98	0.0250677	0.765407	0.976148
ENSG00000006047	YBX2	0.63705	0.162134	0.217869
ENSG00000006059	KRT33A	0.319233	0.545932	0.711249
ENSG00000006071	ABCC8	0.086934	0.315981	0.432466
ENSG00000006074	CCL18	0.564398	0.893522	0.907448
ENSG00000006075	CCL3	0.273932	0.0346564	0.0312375
ENSG00000006114	SYNRG	0.868862	0.109604	0.0635326
ENSG00000006116	CACNG3	0.496181	0.54413	0.835599
ENSG00000006118	TMEM132A	0.190414	0.962006	0.89192
ENSG00000006125	AP2B1	2.74327e-13	0.400216	0.99987
ENSG00000006128	TAC1	0.607013	0.45026	0.0382528
ENSG00000006194	ZNF263	0.700538	0.456321	0.288312
ENSG00000006210	CX3CL1	0.773917	0.118355	0.168217
ENSG00000006282	SPATA20	0.607948	0.806424	0.743182
ENSG00000006283	CACNA1G	0.533775	0.719041	0.841116
ENSG00000006327	TNFRSF12A	0.547209	0.627434	0.749558
ENSG00000006377	DLX6	0.438423	0.302698	0.518402
ENSG00000006432	MAP3K9	0.485421	0.535136	0.485749
ENSG00000006451	RALA	0.0391824	0.998344	0.999478
ENSG00000006453	BAIAP2L1	0.285307	0.0176483	0.0551666
ENSG00000006459	KDM7A	0.623819	0.0446335	0.0199729
ENSG00000006468	ETV1	0.614289	0.759935	0.763523
ENSG00000006530	AGK	0.256338	0.0223682	0.0312673
ENSG00000006534	ALDH3B1	0.805859	0.59167	0.562921
ENSG00000006555	TTC22	0.566415	0.527038	0.216952
ENSG00000006576	PHTF2	0.0991598	0.785622	0.98288
ENSG00000006606	CCL26	0.631439	0.332053	0.217448
ENSG00000006607	FARP2	0.090166	0.659402	0.95258
ENSG00000006611	USH1C	0.780301	0.943533	0.327643
ENSG00000006625	GGCT	0.171369	0.167516	0.648629
ENSG00000006634	DBF4	0.00408885	0.00443972	0.59275
ENSG00000006638	TBXA2R	0.463898	0.0266852	0.13473
ENSG00000006652	IFRD1	0.601828	0.91053	0.870669
ENSG00000006659	LGALS14	0.419934	0.879139	0.351654
ENSG00000006695	COX10	0.367088	0.850823	0.808461
ENSG00000006704	GTF2IRD1	0.931554	0.243519	0.144219
ENSG00000006712	PAF1	0.928179	0.946572	0.360143
ENSG00000006715	VPS41	1	0.0236026	5.33448e-22
ENSG00000006740	ARHGAP44	0.731562	0.116629	0.245994
ENSG00000006744	ELAC2	0.788524	0.867945	0.163303
ENSG00000006747	SCIN	0.210927	0.0890699	0.19702
ENSG00000006756	ARSD	0.784327	0.344083	0.537137
ENSG00000006757	PNPLA4	0.402782	0.133065	0.456362
ENSG00000006788	MYH13	0.738578	0.865165	0.79581
ENSG00000006831	ADIPOR2	0.00343925	0.288429	0.93793
ENSG00000006837	CDKL3	0.744461	0.194293	0.200767
ENSG00000007001	UPP2	0.196521	0.759194	0.68499
ENSG00000007038	PRSS21	0.602717	0.186416	0.237726
ENSG00000007047	MARK4	0.527955	0.756887	0.531023
ENSG00000007062	PROM1	0.594019	0.104442	0.205228
ENSG00000007080	CCDC124	0.997638	0.990913	0.0946132
ENSG00000007129	CEACAM21	0.448408	0.159579	0.533041
ENSG00000007168	PAFAH1B1	0.510793	0.589177	0.0811073
ENSG00000007171	NOS2	0.442674	0.0422384	0.247107
ENSG00000007174	DNAH9	0.541312	0.571358	0.483892
ENSG00000007202	KIAA0100	0.665998	0.496402	0.399652
ENSG00000007216	SLC13A2	0.282162	0.820362	0.876202
ENSG00000007237	GAS7	0.508216	0.950791	0.889544
ENSG00000007255	TRAPPC6A	0.120592	0.52507	0.647743
ENSG00000007264	MATK	0.360321	0.0119584	0.205394
ENSG00000007306	CEACAM7	0.31362	0.900519	0.815323
ENSG00000007312	CD79B	0.168114	0.236513	0.42657
ENSG00000007314	SCN4A	0.758013	0.926841	0.650823
ENSG00000007341	ST7L	0.333586	0.00328201	0.164459
ENSG00000007350	TKTL1	0.476811	0.727062	0.283449
ENSG00000007372	PAX6	0.601936	0.562167	0.29817
ENSG00000007376	RPUSD1	0.0424396	0.629715	0.965465
ENSG00000007384	RHBDF1	0.162571	0.191208	0.215938
ENSG00000007392	LUC7L	0.785877	0.59192	0.384795
ENSG00000007402	CACNA2D2	0.0141931	0.0692005	0.445291
ENSG00000007516	BAIAP3	0.0489125	0.354548	0.900751
ENSG00000007520	TSR3	0.000268008	0.0464775	0.882425
ENSG00000007541	PIGQ	0.590242	0.879958	0.631357
ENSG00000007545	CRAMP1L	1	1	0.256651
ENSG00000007866	TEAD3	0.371294	0.298808	0.347077
ENSG00000007908	SELE	0.739155	0.966863	0.576504
ENSG00000007923	DNAJC11	0.79766	0.56537	0.371712
ENSG00000007933	FMO3	0.588252	0.595313	0.754349
ENSG00000007944	MYLIP	0.99913	6.41956e-08	4.70213e-14
ENSG00000007952	NOX1	0.424173	0.482856	0.0868435
ENSG00000007968	E2F2	0.11977	0.759499	0.849995
ENSG00000008018	PSMB1	0.400306	0.336902	0.147292
ENSG00000008056	SYN1	0.953385	0.822894	0.434342
ENSG00000008083	JARID2	0.994242	0.996245	0.255495
ENSG00000008086	CDKL5	0.172814	0.239774	0.548549
ENSG00000008118	CAMK1G	0.894929	0.386619	0.355854
ENSG00000008128	CDK11A	0.493648	0.0183293	0.0709902
ENSG00000008130	NADK	0.533292	0.766584	0.356498
ENSG00000008196	TFAP2B	0.455183	0.811562	0.862994
ENSG00000008197	TFAP2D	0.167928	0.702902	0.572379
ENSG00000008226	DLEC1	0.38959	0.537834	0.485045
ENSG00000008256	CYTH3	0.651186	0.464194	0.633931
ENSG00000008277	ADAM22	0.943948	0.617713	0.108315
ENSG00000008282	SYPL1	0.409311	0.013252	0.112431
ENSG00000008283	CYB561	0.750452	0.662555	0.711648
ENSG00000008294	SPAG9	0.339974	0.810963	0.638982
ENSG00000008300	CELSR3	0.129339	0.128523	0.790879
ENSG00000008311	AASS	0.330138	0.548847	0.715468
ENSG00000008323	PLEKHG6	0.654424	0.6953	0.670556
ENSG00000008324	SS18L2	0.531107	0.42263	0.562596
ENSG00000008382	MPND	0.535613	0.724179	0.831396
ENSG00000008394	MGST1	0.100198	0.612627	0.981524
ENSG00000008405	CRY1	0.1514	0.86403	0.928942
ENSG00000008438	PGLYRP1	0.8539	0.906726	0.843641
ENSG00000008441	NFIX	0.382317	0.356659	0.550557
ENSG00000008513	ST3GAL1	0.49604	0.243856	0.315862
ENSG00000008516	MMP25	0.662961	0.159359	0.0521603
ENSG00000008517	IL32	0.921776	0.439112	0.18711
ENSG00000008710	PKD1	0.138301	0.632645	0.251952
ENSG00000008735	MAPK8IP2	0.535602	0.20063	0.121599
ENSG00000008838	MED24	0.423467	0.68406	0.877324
ENSG00000008853	RHOBTB2	0.959034	0.998522	0.997327
ENSG00000008869	HEATR5B	0.630952	0.00106184	0.00174558
ENSG00000008952	SEC62	0.0324889	0.181021	0.849149
ENSG00000008988	RPS20	0.18374	0.159816	0.330997
ENSG00000009307	CSDE1	0.992054	0.999891	0.804073
ENSG00000009335	UBE3C	0.999294	0.497971	0.100585
ENSG00000009413	REV3L	0.938879	0.788689	0.1097
ENSG00000009694	TENM1	0.187158	0.542085	0.779634
ENSG00000009709	PAX7	0.101466	0.560186	0.911581
ENSG00000009724	MASP2	0.119709	0.0193629	0.363302
ENSG00000009765	IYD	0.638102	0.842601	0.868676
ENSG00000009780	FAM76A	0.505726	0.917213	0.852538
ENSG00000009790	TRAF3IP3	3.70774e-08	0.0121943	0.849759
ENSG00000009830	POMT2	0.656278	0.779344	0.765922
ENSG00000009844	VTA1	0.0100786	0.0203804	0.478182
ENSG00000009950	MLXIPL	0.858158	0.523791	0.278069
ENSG00000009954	BAZ1B	0.0841409	0.00163374	0.118046
ENSG00000010017	RANBP9	0.866149	0.880103	0.822636
ENSG00000010030	ETV7	0.292421	0.113465	0.393359
ENSG00000010072	SPRTN	0.415395	0.48933	0.450821
ENSG00000010165	METTL13	0.820123	0.184043	0.0896166
ENSG00000010219	DYRK4	0.344632	0.337352	0.280967
ENSG00000010244	ZNF207	0.996123	0.999908	0.880484
ENSG00000010256	UQCRC1	0.701216	0.96793	0.924225
ENSG00000010270	STARD3NL	0.423011	0.0677293	0.0580521
ENSG00000010278	CD9	0.588165	0.146666	0.116465
ENSG00000010282	HHATL	0.56212	0.504537	0.38835
ENSG00000010292	NCAPD2	0.876201	0.255136	0.122005
ENSG00000010295	IFFO1	0.696773	0.7716	0.707294
ENSG00000010310	GIPR	0.194261	0.555337	0.892091
ENSG00000010318	PHF7	0.0783002	0.21231	0.15164
ENSG00000010319	SEMA3G	0.174419	0.0764203	0.29642
ENSG00000010322	NISCH	0.519872	0.333243	0.506963
ENSG00000010327	STAB1	0.532406	0.147556	0.177465
ENSG00000010361	FUZ	0.357368	0.8574	0.850973
ENSG00000010379	SLC6A13	0.494379	0.0801977	0.181395
ENSG00000010404	IDS	0.803558	0.916177	0.613576
ENSG00000010438	PRSS3	0.409549	0.218819	0.565227
ENSG00000010539	ZNF200	0.457057	0.309467	0.35627
ENSG00000010610	CD4	0.21169	0.818253	0.821392
ENSG00000010626	LRRC23	0.597846	0.0755231	0.0331627
ENSG00000010671	BTK	0.836337	0.98312	0.613728
ENSG00000010704	HFE	0.143959	0.500414	0.767976
ENSG00000010803	SCMH1	0.367769	0.545819	0.463392
ENSG00000010810	FYN	0.207363	0.128921	0.276591
ENSG00000010818	HIVEP2	0.0252163	0.630253	0.909726
ENSG00000010932	FMO1	0.173067	0.22064	0.485887
ENSG00000011007	TCEB3	0.889488	0.837773	0.574873
ENSG00000011009	LYPLA2	0.482596	0.546071	0.461239
ENSG00000011021	CLCN6	0.713289	0.873628	0.896094
ENSG00000011028	MRC2	0.962988	0.115562	0.04423
ENSG00000011052	NME2	0.706208	0.00360398	0.0058351
ENSG00000011083	SLC6A7	0.638143	0.403085	0.246264
ENSG00000011105	TSPAN9	0.644444	0.76723	0.771014
ENSG00000011114	BTBD7	0.770477	0.178671	0.0838123
ENSG00000011132	APBA3	0.0934904	0.703399	0.946389
ENSG00000011143	MKS1	0.341024	0.41162	0.328874
ENSG00000011198	ABHD5	0.0152253	0.748488	0.984742
ENSG00000011201	KAL1	0.316998	0.663713	0.448914
ENSG00000011243	AKAP8L	0.00620834	5.8633e-05	0.193651
ENSG00000011258	MBTD1	0.209171	0.998513	0.999676
ENSG00000011260	UTP18	0.753766	0.50092	0.226754
ENSG00000011275	RNF216	0.331319	0.766697	0.787919
ENSG00000011295	TTC19	0.731278	0.474799	0.492939
ENSG00000011304	PTBP1	1	1	0.0539115
ENSG00000011332	DPF1	0.564399	0.377506	0.42119
ENSG00000011347	SYT7	0.654809	0.859139	0.734874
ENSG00000011376	LARS2	0.937692	0.950089	0.93037
ENSG00000011405	PIK3C2A	0.548827	0.965463	0.902786
ENSG00000011422	PLAUR	0.0407355	0.201925	0.960277
ENSG00000011426	ANLN	0.0889413	0.126635	0.490962
ENSG00000011451	WIZ	0.996462	0.999969	0.41446
ENSG00000011454	RABGAP1	0.998779	0.997353	0.742025
ENSG00000011465	DCN	0.12824	0.362883	0.809822
ENSG00000011478	QPCTL	0.983539	0.858703	0.457318
ENSG00000011485	PPP5C	0.976622	0.962863	0.889258
ENSG00000011523	CEP68	0.0847025	0.267003	0.836896
ENSG00000011566	MAP4K3	0.238055	0.395433	0.201899
ENSG00000011590	ZBTB32	0.967782	0.383062	0.0391698
ENSG00000011600	TYROBP	0.118766	0.853958	0.954777
ENSG00000011638	TMEM159	0.000440782	0.175227	0.733928
ENSG00000011677	GABRA3	0.930029	0.299455	0.104162
ENSG00000012048	BRCA1	0.631523	0.0802849	0.0693771
ENSG00000012061	ERCC1	0.0953757	0.148512	0.626062
ENSG00000012124	CD22	0.658593	0.576972	0.595361
ENSG00000012174	MBTPS2	0.640998	0.406899	0.382882
ENSG00000012211	PRICKLE3	0.446415	0.7665	0.329739
ENSG00000012223	LTF	0.368824	0.387547	0.637907
ENSG00000012232	EXTL3	0.0200342	0.728834	0.959881
ENSG00000012504	NR1H4	0.188307	0.415869	0.699954
ENSG00000012660	ELOVL5	0.903394	0.99974	0.991494
ENSG00000012779	ALOX5	0.415878	0.719721	0.821161
ENSG00000012817	KDM5D	0.0628112	0.738792	0.942703
ENSG00000012822	CALCOCO1	0.565046	0.400265	0.154634
ENSG00000012963	UBR7	0.999603	0.914445	0.111005
ENSG00000012983	MAP4K5	0.148637	0.171893	0.278114
ENSG00000013016	EHD3	0.698417	0.130287	0.217617
ENSG00000013275	PSMC4	0.431791	0.566495	0.774718
ENSG00000013288	MAN2B2	0.782289	0.43838	0.428128
ENSG00000013293	SLC7A14	0.564794	0.298055	0.201718
ENSG00000013297	CLDN11	0.0314125	0.652362	0.915432
ENSG00000013306	SLC25A39	0.231979	0.244845	0.385591
ENSG00000013364	MVP	0.238215	0.769959	0.942174
ENSG00000013374	NUB1	0.902249	0.205859	0.0319628
ENSG00000013375	PGM3	0.70004	0.249575	0.0672031
ENSG00000013392	RWDD2A	0.543431	0.547184	0.41388
ENSG00000013441	CLK1	0.914375	0.686761	0.420989
ENSG00000013503	POLR3B	0.244669	0.5822	0.396624
ENSG00000013523	ANGEL1	0.722966	0.906603	0.916701
ENSG00000013561	RNF14	0.550773	0.464186	0.0147921
ENSG00000013563	DNASE1L1	0.0217993	0.0374379	0.499289
ENSG00000013573	DDX11	0.0270674	0.0191995	0.368987
ENSG00000013583	HEBP1	0.380873	0.410674	0.514288
ENSG00000013588	GPRC5A	0.2574	0.106106	0.301645
ENSG00000013619	MAMLD1	0.118203	0.0194347	0.0952854
ENSG00000013725	CD6	0.377756	0.131708	0.0963216
ENSG00000013810	TACC3	0.587645	0.0434228	0.114393
ENSG00000014123	UFL1	0.977726	0.999923	0.999094
ENSG00000014138	POLA2	0.620271	0.0537757	0.0921591
ENSG00000014164	ZC3H3	0.240595	0.606901	0.744642
ENSG00000014216	CAPN1	0.330248	0.168972	0.337216
ENSG00000014257	ACPP	0.949219	0.0227374	0.00857642
ENSG00000014641	MDH1	0.999788	0.984281	0.202887
ENSG00000014824	SLC30A9	0.326679	0.890967	0.850291
ENSG00000014914	MTMR11	0.671218	0.335378	0.0919382
ENSG00000014919	COX15	0.339631	0.203444	0.49368
ENSG00000015133	CCDC88C	0.731313	0.0704923	0.14651
ENSG00000015153	YAF2	0.414825	0.182618	0.377825
ENSG00000015171	ZMYND11	0.0700368	0.122385	0.574841
ENSG00000015285	WAS	1	0.684965	0.000731524
ENSG00000015413	DPEP1	0.128304	0.122506	0.547567
ENSG00000015475	BID	0.152676	0.229516	0.681467
ENSG00000015479	MATR3	0.0139387	0.00178819	0.221278
ENSG00000015520	NPC1L1	0.593216	0.692843	0.521114
ENSG00000015532	XYLT2	0.084787	0.0101762	0.23479
ENSG00000015568	RGPD5	0.811818	0.354287	0.450975
ENSG00000015592	STMN4	0.244915	0.20746	0.344532
ENSG00000015676	NUDCD3	0.995761	0.4935	0.082107
ENSG00000016082	ISL1	0.487244	0.52669	0.740015
ENSG00000016391	CHDH	0.182947	0.34832	0.71128
ENSG00000016402	IL20RA	0.796255	0.856915	0.461394
ENSG00000016490	CLCA1	0.791121	0.312259	0.205858
ENSG00000016602	CLCA4	0.770094	0.575788	0.435924
ENSG00000016864	GLT8D1	0.975931	0.827813	0.258627
ENSG00000017260	ATP2C1	0.995151	0.245336	0.00583452
ENSG00000017373	SRCIN1	0.0176446	0.122984	0.198521
ENSG00000017427	IGF1	0.135525	0.388225	0.957811
ENSG00000017483	SLC38A5	0.999157	0.852068	0.166924
ENSG00000017621	MAGIX	0.529531	0.964932	0.679752
ENSG00000017797	RALBP1	0.111637	0.718482	0.684514
ENSG00000018189	RUFY3	0.940558	0.0229514	0.00485049
ENSG00000018236	CNTN1	0.529154	0.0460222	0.0236946
ENSG00000018280	SLC11A1	0.134345	0.0224747	0.0960627
ENSG00000018408	WWTR1	0.767409	0.00978326	0.00473373
ENSG00000018510	AGPS	0.594411	0.999991	0.999997
ENSG00000018610	CXorf56	0.211096	0.261514	0.51524
ENSG00000018625	ATP1A2	0.439033	0.291025	0.486895
ENSG00000018699	TTC27	0.894647	0.793836	0.674997
ENSG00000018869	ZNF582	0.780483	0.841218	0.662466
ENSG00000019102	VSIG2	0.297334	0.449356	0.74821
ENSG00000019144	PHLDB1	0.321939	0.30071	0.462739
ENSG00000019169	MARCO	0.691494	0.0249877	0.0216553
ENSG00000019186	CYP24A1	0.419675	0.318797	0.144304
ENSG00000019485	PRDM11	0.90405	0.736821	0.616115
ENSG00000019505	SYT13	0.399821	0.551813	0.545987
ENSG00000019549	SNAI2	0.412794	0.264693	0.417609
ENSG00000019582	CD74	0.118742	0.239299	0.506513
ENSG00000019991	HGF	0.131153	0.475027	0.572138
ENSG00000019995	ZRANB1	0.991294	0.999791	0.336814
ENSG00000020129	NCDN	0.0199061	0.432004	0.851717
ENSG00000020181	GPR124	0.421959	0.34421	0.330846
ENSG00000020256	ZFP64	0.00348346	0.235006	0.824049
ENSG00000020426	MNAT1	0.360558	0.0925915	0.322079
ENSG00000020577	SAMD4A	0.926572	0.0889836	0.0270233
ENSG00000020633	RUNX3	0.970948	0.643386	0.163788
ENSG00000020922	MRE11A	0.533736	0.291355	0.552946
ENSG00000021300	PLEKHB1	0.944239	0.374356	0.266658
ENSG00000021355	SERPINB1	0.737397	0.434905	0.244179
ENSG00000021461	CYP3A43	0.906933	0.415043	0.168846
ENSG00000021488	SLC7A9	0.695243	0.989146	0.95869
ENSG00000021574	SPAST	0.336823	0.00278094	0.045297
ENSG00000021645	NRXN3	0.669435	0.95447	0.727139
ENSG00000021762	OSBPL5	0.916824	0.484187	0.233165
ENSG00000021776	AQR	0.530584	0.483339	0.675806
ENSG00000021826	CPS1	0.916994	0.92998	0.838632
ENSG00000021852	C8B	0.884197	0.858618	0.550251
ENSG00000022267	FHL1	0.365185	0.464162	0.252149
ENSG00000022277	RTFDC1	0.877806	0.783014	0.437831
ENSG00000022355	GABRA1	0.307277	0.779061	0.976658
ENSG00000022556	NLRP2	0.391639	0.559996	0.482171
ENSG00000022567	SLC45A4	2.31298e-09	0.106872	0.999491
ENSG00000022840	RNF10	0.216569	0.575722	0.797835
ENSG00000022976	ZNF839	0.123125	0.0722858	0.236422
ENSG00000023041	ZDHHC6	0.805265	0.0817751	0.0660098
ENSG00000023171	GRAMD1B	0.121533	0.0289722	0.0273574
ENSG00000023191	RNH1	0.984896	0.892988	0.309918
ENSG00000023228	NDUFS1	0.41326	1	0.999986
ENSG00000023287	RB1CC1	0.531931	0.840029	0.869074
ENSG00000023318	ERP44	0.402538	0.0791517	0.419959
ENSG00000023330	ALAS1	0.521531	0.696697	0.536533
ENSG00000023445	BIRC3	0.319626	0.12067	0.349394
ENSG00000023516	AKAP11	0.129615	0.157683	0.503264
ENSG00000023572	GLRX2	0.850338	0.0467518	0.0571872
ENSG00000023608	SNAPC1	0.625809	0.392553	0.325864
ENSG00000023697	DERA	0.916939	0.793836	0.688231
ENSG00000023734	STRAP	0.984255	0.98345	0.207817
ENSG00000023839	ABCC2	0.15949	0.0781981	0.58917
ENSG00000023892	DEF6	0.831608	0.97921	0.943775
ENSG00000023902	PLEKHO1	0.919194	0.648658	0.51332
ENSG00000023909	GCLM	0.999365	0.767085	0.0236557
ENSG00000024048	UBR2	0.985532	0.0151414	0.0017017
ENSG00000024422	EHD2	0.578266	0.868547	0.677874
ENSG00000024526	DEPDC1	0.873601	0.851316	0.688393
ENSG00000024862	CCDC28A	0.625477	0.644916	0.594132
ENSG00000025039	RRAGD	0.766979	0.732576	0.42209
ENSG00000025156	HSF2	0.706193	0.829095	0.729981
ENSG00000025293	PHF20	0.775051	0.434612	0.264845
ENSG00000025423	HSD17B6	0.909102	0.466173	0.3299
ENSG00000025434	NR1H3	0.798421	0.94164	0.881639
ENSG00000025708	TYMP	0.796893	0.941181	0.837514
ENSG00000025770	NCAPH2	0.116773	0.0790648	0.729353
ENSG00000025772	TOMM34	0.165524	0.336134	0.31645
ENSG00000025796	SEC63	8.00288e-07	1.2272e-11	0.018629
ENSG00000025800	KPNA6	0.752748	0.99151	0.973522
ENSG00000026025	VIM	0.999999	0.349485	3.07377e-05
ENSG00000026103	FAS	0.895733	0.786823	0.422403
ENSG00000026297	RNASET2	0.911776	0.558196	0.270981
ENSG00000026508	CD44	0.185059	0.358552	0.457128
ENSG00000026559	KCNG1	0.414973	0.852955	0.901916
ENSG00000026652	AGPAT4	0.959229	0.872303	0.424149
ENSG00000026751	SLAMF7	0.246465	0.881457	0.831356
ENSG00000026950	BTN3A1	0.26937	0.0358097	0.27123
ENSG00000027001	MIPEP	0.994663	0.978518	0.499774
ENSG00000027075	PRKCH	0.408835	0.238083	0.745993
ENSG00000027644	INSRR	0.953182	0.464135	0.36252
ENSG00000027697	IFNGR1	0.495002	0.859359	0.946959
ENSG00000027847	B4GALT7	0.358399	0.131189	0.0385812
ENSG00000027869	SH2D2A	0.210202	0.180746	0.360287
ENSG00000028116	VRK2	0.0230845	0.447494	0.848585
ENSG00000028137	TNFRSF1B	0.881089	0.855946	0.742401
ENSG00000028203	VEZT	0.530169	0.431233	0.427673
ENSG00000028277	POU2F2	0.882799	0.888838	0.641738
ENSG00000028310	BRD9	2.09078e-05	0.881718	0.999248
ENSG00000028528	SNX1	0.158725	0.328896	0.843613
ENSG00000028839	TBPL1	7.77845e-06	0.597275	0.992959
ENSG00000029153	ARNTL2	0.851514	0.268511	0.0571803
ENSG00000029363	BCLAF1	0.999803	0.999744	0.711645
ENSG00000029364	SLC39A9	1	0.999989	6.46217e-05
ENSG00000029534	ANK1	0.0432439	0.144577	0.59609
ENSG00000029559	IBSP	0.00269293	0.702202	0.990958
ENSG00000029639	TFB1M	0.946207	0.983274	0.719114
ENSG00000029725	RABEP1	0.140902	7.8789e-05	0.0202245
ENSG00000029993	HMGB3	0.259342	0.509836	0.8378
ENSG00000030066	NUP160	0.680296	0.881707	0.606487
ENSG00000030110	BAK1	0.626005	0.901537	0.771218
ENSG00000030304	MUSK	0.264881	0.442789	0.817462
ENSG00000030419	IKZF2	0.0195304	0.576279	0.91909
ENSG00000030582	GRN	0.294813	3.83946e-06	0.000272099
ENSG00000031003	FAM13B	0.0443047	0.654564	0.84565
ENSG00000031081	ARHGAP31	0.166844	0.0444167	0.31135
ENSG00000031691	CENPQ	0.000141854	0.00433085	0.495736
ENSG00000031698	SARS	0.866181	0.64103	0.230782
ENSG00000031823	RANBP3	0.899879	0.998598	0.799382
ENSG00000032219	ARID4A	0.983978	0.858868	0.378028
ENSG00000032389	TSSC1	0.78193	0.0166878	0.000918323
ENSG00000032444	PNPLA6	0.0931954	0.24386	0.605125
ENSG00000032742	IFT88	0.233927	0.363921	0.546817
ENSG00000033011	ALG1	0.846556	0.934591	0.709644
ENSG00000033030	ZCCHC8	3.15787e-10	2.27196e-08	0.855907
ENSG00000033050	ABCF2	0.999999	0.999957	0.743367
ENSG00000033100	CHPF2	0.844585	0.310302	0.197982
ENSG00000033122	LRRC7	0.524968	0.672819	0.685408
ENSG00000033170	FUT8	0.999063	0.953951	0.0372152
ENSG00000033178	UBA6	1.15024e-11	0.731938	0.999986
ENSG00000033327	GAB2	0.647195	0.00174739	0.0258349
ENSG00000033627	ATP6V0A1	0.768171	0.66768	0.538722
ENSG00000033800	PIAS1	0.989453	0.996798	0.220887
ENSG00000033867	SLC4A7	0.972455	0.999986	0.984495
ENSG00000034053	APBA2	0.593081	0.442624	0.237805
ENSG00000034152	MAP2K3	0.992274	0.901962	0.195766
ENSG00000034239	EFCAB1	0.574506	0.187285	0.163821
ENSG00000034510	TMSB10	0.521533	0.452833	0.406524
ENSG00000034533	ASTE1	0.3875	0.344814	0.271702
ENSG00000034677	RNF19A	0.241835	0.40804	0.545125
ENSG00000034693	PEX3	0.343592	0.676816	0.739849
ENSG00000034713	GABARAPL2	0.698111	0.342452	0.375703
ENSG00000034971	MYOC	0.553001	0.646477	0.453522
ENSG00000035115	SH3YL1	0.0313279	0.000569234	0.00963793
ENSG00000035141	FAM136A	0.74687	0.686017	0.594667
ENSG00000035403	VCL	0.781516	0.293245	0.209505
ENSG00000035499	DEPDC1B	0.994083	0.514922	0.124341
ENSG00000035664	DAPK2	0.108667	0.340664	0.51288
ENSG00000035681	NSMAF	0.836632	0.171558	0.148526
ENSG00000035687	ADSS	0.947084	0.112399	0.0266553
ENSG00000035720	STAP1	0.0456856	0.102468	0.560352
ENSG00000035862	TIMP2	0.45822	0.522854	0.805254
ENSG00000035928	RFC1	0.0108818	0.175796	0.549589
ENSG00000036054	TBC1D23	0.676953	0.0488923	0.00594134
ENSG00000036257	CUL3	8.106e-08	0.0115816	0.660427
ENSG00000036448	MYOM2	0.398529	0.295328	0.270267
ENSG00000036473	OTC	0.486744	0.567429	0.298938
ENSG00000036530	CYP46A1	0.777081	0.425021	0.337313
ENSG00000036549	ZZZ3	0.485482	0.296763	0.0967974
ENSG00000036565	SLC18A1	0.131618	0.563975	0.874635
ENSG00000036672	USP2	0.400059	0.51599	0.568519
ENSG00000036828	CASR	0.0978535	0.107415	0.654923
ENSG00000037042	TUBG2	0.36124	0.353201	0.347114
ENSG00000037241	RPL26L1	0.40592	0.0149486	0.0532665
ENSG00000037280	FLT4	0.481844	0.484971	0.713345
ENSG00000037474	NSUN2	0.998488	0.665055	0.0593239
ENSG00000037637	FBXO42	0.999993	0.999921	0.0135239
ENSG00000037749	MFAP3	0.922404	0.449172	0.26108
ENSG00000037757	MRI1	0.162028	0.366359	0.772788
ENSG00000037897	METTL1	0.999678	0.998567	0.12537
ENSG00000037965	HOXC8	0.0961705	0.00486079	0.10802
ENSG00000038002	AGA	0.598254	0.565633	0.21155
ENSG00000038210	PI4K2B	0.310632	0.830748	0.883951
ENSG00000038219	BOD1L1	0.999983	1	0.038589
ENSG00000038274	MAT2B	0.0423694	0.0956142	0.788341
ENSG00000038295	TLL1	0.114796	0.738621	0.993465
ENSG00000038358	EDC4	0.999143	1	0.473281
ENSG00000038382	TRIO	0.256126	0.849016	0.925337
ENSG00000038427	VCAN	0.407689	0.0694774	0.19909
ENSG00000038532	CLEC16A	0.996514	0.0497333	4.72391e-05
ENSG00000038945	MSR1	0.269046	0.0134854	0.0177576
ENSG00000039068	CDH1	0.138033	0.393134	0.798691
ENSG00000039123	SKIV2L2	0.498805	0.78503	0.656912
ENSG00000039139	DNAH5	0.540451	0.181922	0.318604
ENSG00000039319	ZFYVE16	0.408341	0.00588167	0.211543
ENSG00000039523	FAM65A	0.582808	0.511661	0.489411
ENSG00000039537	C6	0.23812	0.551409	0.362028
ENSG00000039560	RAI14	0.470534	0.271636	0.479568
ENSG00000039600	SOX30	0.680378	0.913188	0.495663
ENSG00000039650	PNKP	0.0343334	0.03234	0.508652
ENSG00000039987	BEST2	0.553583	0.0853936	0.216678
ENSG00000040199	PHLPP2	0.254219	0.550715	0.498596
ENSG00000040275	SPDL1	0.229777	0.255317	0.240873
ENSG00000040341	STAU2	0.311761	0.526036	0.375407
ENSG00000040487	PQLC2	0.99881	0.644661	0.0102815
ENSG00000040531	CTNS	0.864391	0.726988	0.396332
ENSG00000040608	RTN4R	0.472127	0.155926	0.208834
ENSG00000040633	PHF23	0.450143	0.0210421	0.0443691
ENSG00000040731	CDH10	0.0957323	0.0131657	0.512337
ENSG00000040933	INPP4A	0.0543993	0.530485	0.983323
ENSG00000041353	RAB27B	0.115658	0.041651	0.0519531
ENSG00000041357	PSMA4	0.944419	0.879993	0.372535
ENSG00000041515	MYO16	0.794323	0.153156	0.0845082
ENSG00000041802	LSG1	0.186846	0.178217	0.545925
ENSG00000041880	PARP3	0.557865	0.229379	0.478534
ENSG00000041982	TNC	0.683711	0.27319	0.587819
ENSG00000041988	THAP3	0.725643	0.0899585	0.0316815
ENSG00000042062	FAM65C	0.69171	0.704581	0.495628
ENSG00000042088	TDP1	0.124945	0.164831	0.818811
ENSG00000042286	AIFM2	0.00803444	0.348336	0.804284
ENSG00000042304	C2orf83	0.995608	0.61218	0.0647496
ENSG00000042317	SPATA7	0.357314	0.980245	0.994405
ENSG00000042429	MED17	0.940179	0.231117	0.0650409
ENSG00000042445	RETSAT	0.0897283	0.0988414	0.476245
ENSG00000042493	CAPG	0.330709	0.0984406	0.129468
ENSG00000042753	AP2S1	0.0813246	0.390494	0.593046
ENSG00000042781	USH2A	0.575598	0.852633	0.670979
ENSG00000042813	ZPBP	0.940813	0.83053	0.461598
ENSG00000042832	TG	0.648213	0.134466	0.168596
ENSG00000042980	ADAM28	0.910858	0.354912	0.0884959
ENSG00000043039	BARX2	0.604412	0.802884	0.838108
ENSG00000043093	DCUN1D1	1.59982e-06	2.23334e-13	0.000967595
ENSG00000043143	JADE2	0.000268023	0.0688114	0.814413
ENSG00000043355	ZIC2	0.934642	0.561623	0.183955
ENSG00000043462	LCP2	0.709961	0.692238	0.562744
ENSG00000043514	TRIT1	0.940593	0.987333	0.876009
ENSG00000043591	ADRB1	0.174345	0.920562	0.995761
ENSG00000044012	GUCA2B	0.646078	0.136601	0.133131
ENSG00000044090	CUL7	0.976568	0.310287	0.0702441
ENSG00000044115	CTNNA1	0.14385	0.520162	0.9108
ENSG00000044446	PHKA2	0.924335	1	0.999621
ENSG00000044459	CNTLN	0.242448	0.562707	0.637889
ENSG00000044524	EPHA3	0.378288	0.206884	0.661837
ENSG00000044574	HSPA5	0.731651	0.610119	0.13642
ENSG00000046604	DSG2	0.129034	0.227652	0.835124
ENSG00000046647	GEMIN8	0.158222	0.141834	0.373731
ENSG00000046651	OFD1	0.940913	0.0591851	0.0114048
ENSG00000046653	GPM6B	0.984115	0.836337	0.199186
ENSG00000046774	MAGEC2	0.984175	0.65644	0.125799
ENSG00000046889	PREX2	0.309228	0.0238217	0.319083
ENSG00000047056	WDR37	0.999709	0.753702	0.100751
ENSG00000047188	YTHDC2	0.111393	0.00787757	0.125817
ENSG00000047230	CTPS2	0.925174	0.764292	0.13922
ENSG00000047249	ATP6V1H	0.93287	0.991353	0.999095
ENSG00000047315	POLR2B	0.495126	0.708866	0.470158
ENSG00000047346	FAM214A	0.803677	0.653391	0.1589
ENSG00000047365	ARAP2	0.347339	0.621661	0.738695
ENSG00000047410	TPR	0.999833	0.920653	0.108711
ENSG00000047457	CP	0.777437	0.0848818	0.0583604
ENSG00000047578	KIAA0556	0.819529	0.410515	0.0958827
ENSG00000047579	DTNBP1	0.427849	0.732065	0.581176
ENSG00000047597	XK	0.176995	0.183596	0.29669
ENSG00000047617	ANO2	0.290975	0.102376	0.174382
ENSG00000047621	C12orf4	0.084104	5.6193e-05	0.0248948
ENSG00000047634	SCML1	0.0979644	0.244361	0.827243
ENSG00000047644	WWC3	0.794483	0.826303	0.320983
ENSG00000047648	ARHGAP6	0.522725	0.76837	0.694146
ENSG00000047662	FAM184B	0.199549	0.0644515	0.500338
ENSG00000047849	MAP4	0.733061	0.0807672	0.0527521
ENSG00000047932	GOPC	0.366221	0.829867	0.888731
ENSG00000047936	ROS1	0.363814	0.837764	0.983248
ENSG00000048028	USP28	0.99624	0.541584	0.183007
ENSG00000048052	HDAC9	0.998479	0.991992	0.613526
ENSG00000048140	TSPAN17	0.973415	0.738165	0.12405
ENSG00000048162	NOP16	0.132935	0.0267307	0.370307
ENSG00000048342	CC2D2A	0.523988	0.300291	0.527436
ENSG00000048392	RRM2B	0.760221	0.170621	0.198425
ENSG00000048405	ZNF800	0.999756	0.994643	0.150214
ENSG00000048462	TNFRSF17	0.991254	0.821611	0.381499
ENSG00000048471	SNX29	0.504106	0.316621	0.235525
ENSG00000048540	LMO3	0.570566	0.399358	0.316673
ENSG00000048544	MRPS10	0.571752	0.985574	0.941888
ENSG00000048545	GUCA1A	0.307071	0.927405	0.973253
ENSG00000048649	RSF1	0.00110593	0.018414	0.740883
ENSG00000048707	VPS13D	0.423063	0.823085	0.84705
ENSG00000048740	CELF2	0.973398	5.19607e-06	1.05026e-06
ENSG00000048828	FAM120A	0.999684	0.992784	0.18287
ENSG00000048991	R3HDM1	0.606576	0.673457	0.642754
ENSG00000049089	COL9A2	0.948593	0.499502	0.10302
ENSG00000049130	KITLG	0.156409	0.84476	0.946438
ENSG00000049167	ERCC8	0.747122	0.819871	0.687244
ENSG00000049192	ADAMTS6	0.0926612	0.561271	0.760168
ENSG00000049239	H6PD	0.273675	0.571266	0.732016
ENSG00000049245	VAMP3	0.154032	0.982856	0.996877
ENSG00000049246	PER3	0.677359	0.666772	0.658922
ENSG00000049247	UTS2	0.872617	0.220948	0.100529
ENSG00000049249	TNFRSF9	0.287031	0.529119	0.883112
ENSG00000049283	EPN3	0.168523	0.74203	0.895643
ENSG00000049323	LTBP1	0.872853	0.166889	0.160209
ENSG00000049449	RCN1	0.632851	0.159054	0.127225
ENSG00000049540	ELN	0.712398	0.365956	0.34795
ENSG00000049541	RFC2	0.43998	0.785855	0.739038
ENSG00000049618	ARID1B	0.00171977	0.331214	0.88924
ENSG00000049656	CLPTM1L	0.858348	0.0955725	0.10434
ENSG00000049759	NEDD4L	0.860626	0.182072	0.0845686
ENSG00000049768	FOXP3	0.4495	0.879118	0.958194
ENSG00000049769	PPP1R3F	0.186109	0.275792	0.675804
ENSG00000049860	HEXB	0.393806	0.847935	0.949577
ENSG00000049883	PTCD2	0.729125	0.852025	0.692204
ENSG00000050030	KIAA2022	0.966482	0.0189004	0.000757476
ENSG00000050130	JKAMP	0.999756	0.924018	0.116565
ENSG00000050165	DKK3	0.264557	0.717478	0.700852
ENSG00000050327	ARHGEF5	0.0700498	0.518699	0.770568
ENSG00000050344	NFE2L3	0.646997	0.320059	0.154708
ENSG00000050393	MCUR1	0.97304	0.0543723	0.00673448
ENSG00000050405	LIMA1	0.571558	0.937143	0.842942
ENSG00000050426	LETMD1	0.478409	0.993679	0.986277
ENSG00000050438	SLC4A8	0.17858	0.327969	0.185601
ENSG00000050555	LAMC3	0.175095	0.088959	0.468072
ENSG00000050628	PTGER3	0.28395	0.362384	0.777614
ENSG00000050730	TNIP3	0.219871	0.0888015	0.25237
ENSG00000050748	MAPK9	0.613296	0.962366	0.412034
ENSG00000050767	COL23A1	0.378779	0.733831	0.714195
ENSG00000050820	BCAR1	0.593197	0.608426	0.175148
ENSG00000051009	FAM160A2	0.0639808	0.0702593	0.159427
ENSG00000051108	HERPUD1	0.982859	0.27342	0.0403284
ENSG00000051128	HOMER3	0.661415	0.428464	0.371891
ENSG00000051180	RAD51	0.261631	0.00911142	0.133282
ENSG00000051341	POLQ	0.442259	0.259013	0.114696
ENSG00000051382	PIK3CB	0.123553	0.469657	0.664922
ENSG00000051523	CYBA	0.602054	0.000315489	0.0047506
ENSG00000051596	THOC3	0.0826412	0.223421	0.405839
ENSG00000051620	HEBP2	0.918466	0.0802173	0.020362
ENSG00000051825	MPHOSPH9	0.204539	0.323201	0.220445
ENSG00000052126	PLEKHA5	0.0228983	0.0930589	0.468823
ENSG00000052344	PRSS8	0.958478	0.60477	0.28451
ENSG00000052723	SIKE1	0.877745	0.49483	0.356263
ENSG00000052749	RRP12	0.439086	0.354247	0.364112
ENSG00000052795	FNIP2	0.913937	0.935901	0.734043
ENSG00000052802	MSMO1	0.961694	0.864882	0.540007
ENSG00000052841	TTC17	0.260222	0.081141	0.365446
ENSG00000052850	ALX4	0.904354	0.102252	0.0164755
ENSG00000053108	FSTL4	0.855196	0.312334	0.0484776
ENSG00000053254	FOXN3	0.981928	0.50647	0.100169
ENSG00000053328	METTL24	0.351058	0.412002	0.562642
ENSG00000053371	AKR7A2	0.0858154	0.34094	0.0535091
ENSG00000053372	MRTO4	0.417271	0.596691	0.826514
ENSG00000053438	NNAT	0.2337	0.593404	0.941047
ENSG00000053501	USE1	0.997533	0.996217	0.769186
ENSG00000053524	MCF2L2	0.228485	0.438913	0.55016
ENSG00000053702	NRIP2	0.940211	0.434091	0.224071
ENSG00000053747	LAMA3	0.0767434	0.245003	0.461484
ENSG00000053770	AP5M1	0.13294	0.919542	0.978339
ENSG00000053900	ANAPC4	0.256408	0.575306	0.826463
ENSG00000053918	KCNQ1	0.629114	0.726398	0.36048
ENSG00000054116	TRAPPC3	0.887425	0.568732	0.548965
ENSG00000054118	THRAP3	0.620197	0.162699	0.199462
ENSG00000054148	PHPT1	0.427856	0.648701	0.91896
ENSG00000054179	ENTPD2	0.362978	0.0700239	0.282913
ENSG00000054267	ARID4B	0.999936	0.999998	0.190805
ENSG00000054277	OPN3	0.0280882	0.614535	0.945853
ENSG00000054282	SDCCAG8	0.611933	0.108228	0.0171893
ENSG00000054356	PTPRN	0.596589	0.261862	0.593723
ENSG00000054392	HHAT	0.418169	0.0273098	0.13467
ENSG00000054523	KIF1B	0.662501	0.579047	0.468275
ENSG00000054598	FOXC1	0.00120993	0.644621	0.981008
ENSG00000054611	TBC1D22A	0.752634	0.98248	0.705793
ENSG00000054654	SYNE2	0.694835	0.322949	0.126838
ENSG00000054690	PLEKHH1	0.910208	0.289826	0.236986
ENSG00000054793	ATP9A	0.264603	0.286232	0.563321
ENSG00000054796	SPO11	0.356029	0.796283	0.782658
ENSG00000054803	CBLN4	0.241785	0.423188	0.344378
ENSG00000054938	CHRDL2	0.950334	0.685543	0.308591
ENSG00000054965	FAM168A	0.945977	0.87812	0.706664
ENSG00000054967	RELT	0.0446031	0.995598	0.999948
ENSG00000054983	GALC	0.751529	0.306478	0.0820674
ENSG00000055044	NOP58	0.138061	0.0302627	0.100689
ENSG00000055070	SZRD1	0.648755	0.877814	0.87635
ENSG00000055118	KCNH2	0.415525	0.580839	0.537691
ENSG00000055130	CUL1	0.195864	0.119992	0.0246849
ENSG00000055147	FAM114A2	0.0714501	0.365486	0.703612
ENSG00000055163	CYFIP2	0.618648	0.778786	0.323683
ENSG00000055208	TAB2	0.572813	0.378469	0.297596
ENSG00000055211	GINM1	0.802211	0.900337	0.937772
ENSG00000055332	EIF2AK2	0.380409	0.0691801	0.302517
ENSG00000055483	USP36	0.986116	0.857156	0.0704388
ENSG00000055609	KMT2C	1	0.99773	0.00570597
ENSG00000055732	MCOLN3	0.803601	0.710809	0.701658
ENSG00000055813	CCDC85A	0.356748	0.49991	0.316575
ENSG00000055917	PUM2	0.989396	0.855328	0.133918
ENSG00000055950	MRPL43	0.889849	0.81033	0.551632
ENSG00000055955	ITIH4	0.113825	0.32747	0.961706
ENSG00000055957	ITIH1	0.0810267	0.429738	0.522206
ENSG00000056050	C4orf27	0.516008	0.339128	0.532003
ENSG00000056097	ZFR	0.874793	0.0446188	0.00183852
ENSG00000056277	ZNF280C	0.016237	0.411565	0.925646
ENSG00000056291	NPFFR2	0.186096	0.606318	0.699313
ENSG00000056487	PHF21B	0.3132	0.15934	0.425734
ENSG00000056558	TRAF1	0.901375	0.56472	0.385088
ENSG00000056586	RC3H2	0.944141	0.977914	0.861493
ENSG00000056661	PCGF2	0.88188	0.448613	0.2174
ENSG00000056736	IL17RB	0.826901	0.345741	0.17131
ENSG00000056972	TRAF3IP2	0.049297	0.205348	0.356579
ENSG00000056998	GYG2	0.983376	0.485745	0.0970054
ENSG00000057019	DCBLD2	0.570544	0.665289	0.460254
ENSG00000057149	SERPINB3	0.570333	0.434919	0.298992
ENSG00000057252	SOAT1	0.502435	0.922865	0.77328
ENSG00000057294	PKP2	0.581133	0.554165	0.416145
ENSG00000057468	MSH4	0.169864	0.744885	0.792256
ENSG00000057593	F7	0.265105	0.143615	0.248368
ENSG00000057608	GDI2	0.906362	0.996853	0.7695
ENSG00000057657	PRDM1	0.760953	0.981519	0.91861
ENSG00000057663	ATG5	0.478386	0.999486	0.997739
ENSG00000057704	TMCC3	0.300956	0.622127	0.872035
ENSG00000057757	PITHD1	0.6348	0.191847	0.0658232
ENSG00000057935	MTA3	0.997103	0.482364	0.0780848
ENSG00000058056	USP13	0.368303	0.990649	0.833667
ENSG00000058063	ATP11B	0.000143595	0.270184	0.983476
ENSG00000058085	LAMC2	0.515991	0.833375	0.871966
ENSG00000058091	CDK14	0.135661	0.00340712	0.028039
ENSG00000058262	SEC61A1	0.233134	0.331098	0.0735116
ENSG00000058272	PPP1R12A	2.87591e-07	3.29912e-13	0.0131081
ENSG00000058335	RASGRF1	0.0429472	0.0490889	0.587243
ENSG00000058404	CAMK2B	0.711606	0.110116	0.21088
ENSG00000058453	CROCC	0.590831	0.536074	0.454192
ENSG00000058600	POLR3E	0.563585	0.0612189	0.057785
ENSG00000058668	ATP2B4	0.109334	0.225653	0.361245
ENSG00000058673	ZC3H11A	0.498557	0.716142	0.806795
ENSG00000058729	RIOK2	0.797455	0.75628	0.399127
ENSG00000058799	YIPF1	0.966256	0.488647	0.174517
ENSG00000058804	NDC1	0.451495	0.475132	0.304096
ENSG00000058866	DGKG	0.651085	0.322114	0.135749
ENSG00000059122	FLYWCH1	0.612978	0.301345	0.483745
ENSG00000059145	UNKL	0.78713	0.538865	0.72395
ENSG00000059377	TBXAS1	0.00901165	0.48279	0.741048
ENSG00000059378	PARP12	0.839893	0.06328	0.00675582
ENSG00000059573	ALDH18A1	0.245731	0.596257	0.903162
ENSG00000059588	TARBP1	0.00193683	0.370286	0.930864
ENSG00000059691	PET112	0.969946	0.66073	0.234054
ENSG00000059728	MXD1	0.29352	0.921739	0.844235
ENSG00000059758	CDK17	0.745129	0.551489	0.173976
ENSG00000059769	DNAJC25	0.0598385	0.222874	0.741186
ENSG00000059804	SLC2A3	0.989199	0.0730607	0.000227669
ENSG00000059915	PSD	0.436217	0.817185	0.846101
ENSG00000060069	CTDP1	0.584688	0.162405	0.129146
ENSG00000060138	YBX3	0.746035	0.693209	0.223896
ENSG00000060140	STYK1	0.820718	0.668035	0.364027
ENSG00000060237	WNK1	0.997577	0.999739	0.703527
ENSG00000060339	CCAR1	2.47383e-05	0.00717555	0.769044
ENSG00000060491	OGFR	0.871497	0.798998	0.507178
ENSG00000060558	GNA15	0.456953	0.424158	0.710724
ENSG00000060566	CREB3L3	0.142738	0.446442	0.848485
ENSG00000060642	PIGV	0.0749884	0.752145	0.789768
ENSG00000060656	PTPRU	0.368743	0.0321151	0.0718705
ENSG00000060688	SNRNP40	0.974614	0.829958	0.310089
ENSG00000060709	RIMBP2	0.935656	0.816684	0.584285
ENSG00000060718	COL11A1	0.881311	0.882649	0.800208
ENSG00000060749	QSER1	0.260231	0.930221	0.752738
ENSG00000060762	MPC1	0.979571	0.373756	0.0992917
ENSG00000060971	ACAA1	0.171371	0.0596552	0.283416
ENSG00000060982	BCAT1	0.391732	0.0563964	0.0662407
ENSG00000061273	HDAC7	0.876092	0.651024	0.531128
ENSG00000061337	LZTS1	0.757686	0.655439	0.761992
ENSG00000061455	PRDM6	0.524715	0.45909	0.545213
ENSG00000061492	WNT8A	0.0227771	0.0249877	0.624026
ENSG00000061656	SPAG4	0.0668665	0.524011	0.924488
ENSG00000061676	NCKAP1	0.160399	0.633126	0.501339
ENSG00000061794	MRPS35	0.84106	0.586185	0.278951
ENSG00000061918	GUCY1B3	0.355818	0.53702	0.454894
ENSG00000061936	SFSWAP	0.999325	0.990691	0.504197
ENSG00000061938	TNK2	0.802794	0.0554588	0.0465888
ENSG00000061987	MON2	1	0.999999	0.000710179
ENSG00000062038	CDH3	0.404742	0.601988	0.40903
ENSG00000062096	ARSF	0.837123	0.885996	0.82766
ENSG00000062194	GPBP1	0.477507	0.00292682	0.0117648
ENSG00000062282	DGAT2	0.677304	0.750297	0.641444
ENSG00000062370	ZNF112	0.868437	0.805565	0.131304
ENSG00000062485	CS	0.951942	0.798988	0.169573
ENSG00000062524	LTK	0.584698	0.822452	0.423356
ENSG00000062582	MRPS24	0.855534	0.968132	0.693354
ENSG00000062598	ELMO2	0.986826	0.0804909	0.00792851
ENSG00000062650	WAPAL	0.972756	0.62392	0.226452
ENSG00000062716	VMP1	0.989792	0.998421	0.489136
ENSG00000062725	APPBP2	0.502859	0.467199	0.555045
ENSG00000062822	POLD1	0.526183	0.168176	0.421385
ENSG00000063015	SEZ6	0.291531	0.00406917	0.0678847
ENSG00000063046	EIF4B	0.133723	0.00398831	0.183778
ENSG00000063127	SLC6A16	0.567224	0.232594	0.403836
ENSG00000063169	GLTSCR1	3.69632e-05	0.0465824	0.890923
ENSG00000063176	SPHK2	0.00622628	0.862343	0.990051
ENSG00000063177	RPL18	0.235066	0.37276	0.658845
ENSG00000063180	CA11	0.503649	0.945391	0.949279
ENSG00000063241	ISOC2	0.322085	0.248238	0.667711
ENSG00000063244	U2AF2	0.00119662	0.507547	0.97047
ENSG00000063245	EPN1	1.85038e-05	6.1442e-06	0.541222
ENSG00000063322	MED29	0.844972	0.933787	0.588245
ENSG00000063438	AHRR	0.992257	1	0.993164
ENSG00000063515	GSC2	0.164656	0.00157294	0.10621
ENSG00000063587	ZNF275	0.294505	0.447323	0.391005
ENSG00000063601	MTMR1	0.737611	0.948047	0.703991
ENSG00000063660	GPC1	0.135722	0.144405	0.633323
ENSG00000063761	ADCK1	0.9901	0.223681	0.0245447
ENSG00000063854	HAGH	0.877642	0.748382	0.0929575
ENSG00000063978	RNF4	0.996297	0.686161	0.0317428
ENSG00000064012	CASP8	0.0752428	0.191652	0.699221
ENSG00000064042	LIMCH1	0.0613552	0.127266	0.460075
ENSG00000064102	ASUN	1	1	0.737961
ENSG00000064115	TM7SF3	0.000845047	0.00089127	0.580442
ENSG00000064195	DLX3	0.771872	0.156485	0.0399312
ENSG00000064199	SPA17	0.633713	0.287865	0.126419
ENSG00000064201	TSPAN32	0.103852	0.0441659	0.367428
ENSG00000064205	WISP2	0.00571336	0.0754344	0.575377
ENSG00000064218	DMRT3	0.36363	0.157012	0.348543
ENSG00000064225	ST3GAL6	0.152197	0.83812	0.979853
ENSG00000064270	ATP2C2	0.503101	0.275679	0.454089
ENSG00000064300	NGFR	0.960684	0.578614	0.31954
ENSG00000064309	CDON	0.774741	0.590837	0.211204
ENSG00000064313	TAF2	0.421067	0.517353	0.887376
ENSG00000064393	HIPK2	0.724649	0.447145	0.628404
ENSG00000064419	TNPO3	0.434587	0.550394	0.809662
ENSG00000064489	MEF2BNB-MEF2B	0.352123	0.834677	0.819103
ENSG00000064490	RFXANK	0.0295215	0.31897	0.640763
ENSG00000064545	TMEM161A	0.253557	0.0858024	0.297884
ENSG00000064547	LPAR2	0.570585	0.248363	0.451062
ENSG00000064601	CTSA	0.491142	0.919567	0.873583
ENSG00000064607	SUGP2	0.55363	0.929364	0.477546
ENSG00000064651	SLC12A2	0.673634	0.336302	0.120497
ENSG00000064652	SNX24	0.237067	0.125667	0.182221
ENSG00000064655	EYA2	0.637466	0.0503802	0.0984553
ENSG00000064666	CNN2	0.979671	0.0139263	0.00117527
ENSG00000064687	ABCA7	0.954365	0.566073	0.198776
ENSG00000064692	SNCAIP	0.614697	0.32567	0.393792
ENSG00000064703	DDX20	0.487917	0.865288	0.802834
ENSG00000064726	BTBD1	0.855823	0.620963	0.363473
ENSG00000064763	FAR2	0.09678	0.0973953	0.362162
ENSG00000064787	BCAS1	0.985974	0.42862	0.0897994
ENSG00000064835	POU1F1	0.418923	0.593255	0.224581
ENSG00000064886	CHI3L2	0.45968	0.281738	0.0709965
ENSG00000064932	SBNO2	1	0.847161	1.68954e-05
ENSG00000064933	PMS1	0.0342627	0.809475	0.799834
ENSG00000064961	HMG20B	0.998208	0.989857	0.43592
ENSG00000064989	CALCRL	0.807842	0.555319	0.438824
ENSG00000064995	TAF11	0.00948276	4.62231e-05	0.293369
ENSG00000064999	ANKS1A	0.432115	0.406355	0.321701
ENSG00000065000	AP3D1	0.968745	0.00200191	6.7826e-07
ENSG00000065029	ZNF76	0.677432	0.594841	0.577847
ENSG00000065054	SLC9A3R2	0.475644	0.024618	0.0646907
ENSG00000065057	NTHL1	0.551351	0.491444	0.438722
ENSG00000065060	UHRF1BP1	0.0605927	0.398947	0.766076
ENSG00000065135	GNAI3	0.0491289	0.597215	0.764523
ENSG00000065150	IPO5	0.987532	0.998992	0.275527
ENSG00000065154	OAT	0.528984	0.122243	0.217279
ENSG00000065183	WDR3	0.821285	0.206033	0.0855833
ENSG00000065243	PKN2	0.0336211	0.704397	0.915475
ENSG00000065268	WDR18	0.345356	0.718302	0.926076
ENSG00000065308	TRAM2	0.290149	0.0821026	0.534134
ENSG00000065320	NTN1	0.523593	0.00525636	0.130422
ENSG00000065325	GLP2R	0.891771	0.715551	0.515165
ENSG00000065328	MCM10	0.323919	0.266227	0.160777
ENSG00000065357	DGKA	0.471726	0.57259	0.26913
ENSG00000065361	ERBB3	0.884123	0.878405	0.574496
ENSG00000065371	ROPN1	0.539886	0.0716356	0.0986445
ENSG00000065413	ANKRD44	0.998315	0.999991	0.988143
ENSG00000065427	KARS	0.0691103	0.36927	0.531462
ENSG00000065457	ADAT1	0.0489966	0.152465	0.785909
ENSG00000065485	PDIA5	0.00634671	0.891359	0.998965
ENSG00000065491	TBC1D22B	0.615231	0.850906	0.799689
ENSG00000065518	NDUFB4	0.748417	0.936256	0.90795
ENSG00000065526	SPEN	1.02078e-12	5.30011e-09	0.755581
ENSG00000065534	MYLK	0.568061	0.189978	0.385101
ENSG00000065548	ZC3H15	0.962062	0.995419	0.786785
ENSG00000065559	MAP2K4	0.6905	0.972438	0.73682
ENSG00000065600	TMEM206	0.0643053	0.0537358	0.693495
ENSG00000065609	SNAP91	0.689315	0.0631111	0.0350182
ENSG00000065613	SLK	0.999958	0.999023	0.476576
ENSG00000065615	CYB5R4	0.172063	0.994932	0.99389
ENSG00000065618	COL17A1	0.901278	0.577866	0.540249
ENSG00000065621	GSTO2	0.854898	0.302371	0.0669711
ENSG00000065665	SEC61A2	0.690269	0.709292	0.616542
ENSG00000065675	PRKCQ	0.783725	0.383158	0.0302494
ENSG00000065717	TLE2	0.0179133	0.100232	0.363301
ENSG00000065802	ASB1	0.307641	0.962211	0.973526
ENSG00000065809	FAM107B	0.247756	0.233025	0.278079
ENSG00000065833	ME1	0.859972	0.659069	0.306326
ENSG00000065882	TBC1D1	0.0102899	0.26352	0.680506
ENSG00000065883	CDK13	0.999999	1	0.955768
ENSG00000065911	MTHFD2	0.807241	0.806605	0.0945982
ENSG00000065923	SLC9A7	0.397132	0.0951737	0.219022
ENSG00000065970	FOXJ2	0.109226	0.70219	0.790236
ENSG00000065978	YBX1	0.00377548	0.0730198	0.75653
ENSG00000065989	PDE4A	0.707414	0.489405	0.205162
ENSG00000066027	PPP2R5A	0.214635	4.23842e-11	5.93417e-08
ENSG00000066032	CTNNA2	0.914598	0.561584	0.369749
ENSG00000066044	ELAVL1	1.66992e-07	1.22717e-09	0.237529
ENSG00000066056	TIE1	0.702088	0.885335	0.397348
ENSG00000066084	DIP2B	0.0495762	0.148102	0.508482
ENSG00000066117	SMARCD1	0.671785	0.404098	0.193248
ENSG00000066135	KDM4A	0.0395734	0.011554	0.198622
ENSG00000066136	NFYC	0.308436	0.0265897	0.122045
ENSG00000066185	ZMYND12	0.51039	0.0953087	0.0859907
ENSG00000066230	SLC9A3	0.701923	0.151031	0.040832
ENSG00000066248	NGEF	0.0712594	0.0218728	0.31124
ENSG00000066279	ASPM	0.760496	0.12143	0.400589
ENSG00000066294	CD84	0.0758535	0.0439097	0.562852
ENSG00000066322	ELOVL1	0.988661	0.686165	0.161979
ENSG00000066336	SPI1	1	1	0.23588
ENSG00000066379	ZNRD1	0.479345	0.632337	0.643372
ENSG00000066382	MPPED2	0.705963	0.949871	0.917522
ENSG00000066405	CLDN18	0.965538	0.85394	0.375408
ENSG00000066422	ZBTB11	0.998996	0.822003	0.301082
ENSG00000066427	ATXN3	0.398311	0.8795	0.984316
ENSG00000066455	GOLGA5	0.943118	0.999488	0.647196
ENSG00000066468	FGFR2	0.637524	0.555347	0.5995
ENSG00000066557	LRRC40	0.0226055	0.681262	0.951709
ENSG00000066583	ISOC1	0.319841	0.749034	0.820878
ENSG00000066629	EML1	0.294067	0.100655	0.0912649
ENSG00000066651	TRMT11	0.979767	0.93655	0.106648
ENSG00000066654	THUMPD1	0.123264	0.574134	0.50739
ENSG00000066697	MSANTD3	0.420843	0.101196	0.0939475
ENSG00000066735	KIF26A	0.0298232	0.0877982	0.779641
ENSG00000066739	ATG2B	0.38164	0.288508	0.0337506
ENSG00000066777	ARFGEF1	0.0178395	0.851329	0.969575
ENSG00000066813	ACSM2B	0.384628	0.449673	0.68198
ENSG00000066827	ZFAT	0.0858314	1.609e-12	1.69215e-09
ENSG00000066855	MTFR1	0.874434	0.167234	0.250138
ENSG00000066923	STAG3	0.32575	0.806853	0.781849
ENSG00000066926	FECH	0.505089	0.379442	0.290363
ENSG00000066933	MYO9A	0.876604	0.704869	0.595921
ENSG00000067048	DDX3Y	0.69499	0.945701	0.706409
ENSG00000067057	PFKP	0.607834	0.971968	0.950266
ENSG00000067064	IDI1	0.198491	0.225958	0.576624
ENSG00000067066	SP100	0.173083	0.430726	0.829373
ENSG00000067082	KLF6	1	0.75192	1.79933e-08
ENSG00000067113	PPAP2A	0.838789	0.444007	0.330345
ENSG00000067141	NEO1	0.323207	0.540872	0.432374
ENSG00000067167	TRAM1	0.942458	0.585597	0.286156
ENSG00000067177	PHKA1	0.213613	0.469559	0.951408
ENSG00000067182	TNFRSF1A	0.197693	0.71593	0.5002
ENSG00000067191	CACNB1	0.629176	0.434279	0.544396
ENSG00000067208	EVI5	0.519749	0.974754	0.785732
ENSG00000067221	STOML1	0.463694	0.201927	0.217111
ENSG00000067225	PKM	0.532939	0.976142	0.949691
ENSG00000067248	DHX29	0.175413	0.664691	0.763634
ENSG00000067334	DNTTIP2	0.595474	0.268147	0.466359
ENSG00000067365	METTL22	0.444522	0.0167973	0.0159927
ENSG00000067369	TP53BP1	0.406333	0.192216	0.298595
ENSG00000067445	TRO	0.0400094	0.181605	0.842704
ENSG00000067533	RRP15	0.945062	0.440579	0.133145
ENSG00000067560	RHOA	0.968926	0.364857	0.196953
ENSG00000067596	DHX8	0.538098	0.185594	0.130517
ENSG00000067606	PRKCZ	0.603984	0.111713	0.208494
ENSG00000067646	ZFY	0.636655	0.860762	0.788476
ENSG00000067704	IARS2	0.793112	0.80283	0.41133
ENSG00000067715	SYT1	0.383388	0.399741	0.248976
ENSG00000067798	NAV3	0.0216906	0.469077	0.794642
ENSG00000067829	IDH3G	0.113178	0.486181	0.78021
ENSG00000067836	ROGDI	0.531876	0.950067	0.881557
ENSG00000067840	PDZD4	0.442866	0.794603	0.792086
ENSG00000067842	ATP2B3	0.0285682	0.00502183	0.474525
ENSG00000067900	ROCK1	1	0.997918	1.80584e-27
ENSG00000067955	CBFB	0.99058	0.75833	0.171197
ENSG00000067992	PDK3	0.737775	0.667396	0.301099
ENSG00000068001	HYAL2	0.00864963	0.126545	0.257461
ENSG00000068024	HDAC4	0.999997	0.999936	0.676514
ENSG00000068028	RASSF1	0.00247767	0.034709	0.390482
ENSG00000068078	FGFR3	0.345612	0.0766601	0.377671
ENSG00000068079	IFI35	0.371446	0.693366	0.593171
ENSG00000068097	HEATR6	0.722359	0.998685	0.975817
ENSG00000068120	COASY	0.787605	0.396027	0.00264972
ENSG00000068137	PLEKHH3	0.70005	0.547005	0.414811
ENSG00000068305	MEF2A	0.677051	0.597074	0.582559
ENSG00000068308	OTUD5	4.07442e-07	5.53472e-07	0.405859
ENSG00000068323	TFE3	0.512971	0.941154	0.427778
ENSG00000068354	TBC1D25	0.165877	0.509407	0.790269
ENSG00000068366	ACSL4	1	0.998067	0.133956
ENSG00000068383	INPP5A	0.200633	0.999082	0.995058
ENSG00000068394	GPKOW	0.318938	0.285996	0.351507
ENSG00000068400	GRIPAP1	0.929568	0.55111	0.234671
ENSG00000068438	FTSJ1	0.621649	0.77179	0.843855
ENSG00000068489	PRR11	0.858112	0.270485	0.0747475
ENSG00000068615	REEP1	0.113525	0.950315	0.991671
ENSG00000068650	ATP11A	0.912774	0.384473	0.0846153
ENSG00000068654	POLR1A	0.88656	0.149786	0.0876076
ENSG00000068697	LAPTM4A	0.210398	0.893267	0.835106
ENSG00000068724	TTC7A	0.34441	0.314823	0.64461
ENSG00000068745	IP6K2	0.00804693	0.029105	0.618602
ENSG00000068781	STON1-GTF2A1L	0.898284	0.837914	0.476791
ENSG00000068784	SRBD1	0.51872	0.0393057	0.356015
ENSG00000068793	CYFIP1	0.991226	0.74403	0.315428
ENSG00000068796	KIF2A	0.592901	0.438454	0.597618
ENSG00000068831	RASGRP2	0.228844	0.473924	0.559634
ENSG00000068878	PSME4	1.20257e-05	0.0251611	0.884653
ENSG00000068885	IFT80	0.229387	0.125017	0.624077
ENSG00000068903	SIRT2	0.58311	0.911203	0.712993
ENSG00000068912	ERLEC1	0.391764	0.718162	0.293607
ENSG00000068971	PPP2R5B	0.798617	0.0733544	0.0193116
ENSG00000068976	PYGM	0.138081	0.429889	0.751913
ENSG00000068985	PAGE1	0.274844	0.248786	0.278421
ENSG00000069011	PITX1	0.411737	0.198761	0.442872
ENSG00000069018	TRPC7	0.0536131	0.1547	0.0779905
ENSG00000069020	MAST4	0.163433	0.982028	0.977168
ENSG00000069122	GPR116	0.63765	0.252939	0.319399
ENSG00000069188	SDK2	0.429347	0.513219	0.466407
ENSG00000069206	ADAM7	0.681692	0.046967	0.582538
ENSG00000069248	NUP133	0.157513	0.790997	0.710865
ENSG00000069275	NUCKS1	0.856071	0.0146859	0.0122085
ENSG00000069329	VPS35	1	0.986816	8.72579e-23
ENSG00000069345	DNAJA2	0.535668	0.902564	0.621413
ENSG00000069399	BCL3	0.977343	0.555471	0.0466411
ENSG00000069424	KCNAB2	0.607397	0.174012	0.327921
ENSG00000069431	ABCC9	0.0156074	0.254438	0.829127
ENSG00000069482	GAL	0.13023	0.0634917	0.195051
ENSG00000069493	CLEC2D	0.105567	0.0538494	0.30211
ENSG00000069509	FUNDC1	0.799159	0.311332	0.212946
ENSG00000069535	MAOB	0.901497	0.346107	0.207739
ENSG00000069667	RORA	0.394308	0.363837	0.691642
ENSG00000069696	DRD4	0.68854	0.0663143	0.0361039
ENSG00000069702	TGFBR3	0.193089	0.894035	0.929648
ENSG00000069712	KIAA1107	0.458292	0.500964	0.162454
ENSG00000069764	PLA2G10	0.0495297	0.686438	0.991415
ENSG00000069812	HES2	0.588856	0.531189	0.35535
ENSG00000069849	ATP1B3	0.612148	0.385051	0.0710693
ENSG00000069869	NEDD4	0.676716	0.282418	0.324214
ENSG00000069943	PIGB	0.755483	0.342756	0.159067
ENSG00000069956	MAPK6	0.104966	0.0874054	0.58447
ENSG00000069966	GNB5	0.207189	0.434011	0.941614
ENSG00000069974	RAB27A	0.121752	0.0117342	0.178652
ENSG00000069998	CECR5	0.0614297	0.227685	0.786941
ENSG00000070010	UFD1L	0.820904	0.355611	0.197394
ENSG00000070018	LRP6	0.0570133	0.781889	0.989061
ENSG00000070019	GUCY2C	0.751993	0.28185	0.0692486
ENSG00000070031	SCT	0.00767411	0.000795494	0.034592
ENSG00000070047	PHRF1	0.0711254	0.29352	0.266399
ENSG00000070061	IKBKAP	0.991711	0.999147	0.381018
ENSG00000070081	NUCB2	0.226807	0.399375	0.856204
ENSG00000070087	PFN2	0.834841	0.0108788	0.00462865
ENSG00000070159	PTPN3	0.321006	0.0548123	0.416907
ENSG00000070182	SPTB	0.23416	0.527032	0.783739
ENSG00000070190	DAPP1	0.467439	0.0633903	0.0402254
ENSG00000070193	FGF10	0.0100737	0.0131381	0.69481
ENSG00000070214	SLC44A1	0.211013	0.994911	0.985448
ENSG00000070269	TMEM260	0.383893	0.0133189	0.074577
ENSG00000070366	SMG6	0.0548072	0.0060067	0.301574
ENSG00000070367	EXOC5	0.914375	0.870545	0.391277
ENSG00000070371	CLTCL1	0.647311	0.450064	0.434696
ENSG00000070388	FGF22	0.216095	0.799992	0.941537
ENSG00000070404	FSTL3	0.00503743	0.221914	0.710819
ENSG00000070413	DGCR2	0.523429	0.650834	0.762832
ENSG00000070423	RNF126	0.999521	0.570322	0.156486
ENSG00000070444	MNT	1	1	0.813075
ENSG00000070476	ZXDC	0.464709	0.520335	0.354905
ENSG00000070495	JMJD6	0.999998	0.99999	0.832977
ENSG00000070501	POLB	0.76268	0.966882	0.397625
ENSG00000070526	ST6GALNAC1	0.34498	0.933316	0.626735
ENSG00000070540	WIPI1	0.0197039	0.00514389	0.0217779
ENSG00000070601	FRMPD1	0.0509048	0.430946	0.891583
ENSG00000070610	GBA2	0.993479	0.209325	0.0221923
ENSG00000070614	NDST1	0.198101	0.253092	0.665721
ENSG00000070669	ASNS	0.138981	0.634867	0.663289
ENSG00000070718	AP3M2	0.381654	0.578855	0.589274
ENSG00000070729	CNGB1	0.464378	0.811105	0.405071
ENSG00000070731	ST6GALNAC2	0.793219	0.983009	0.967219
ENSG00000070748	CHAT	0.22697	0.0480814	0.354627
ENSG00000070756	PABPC1	0.498138	0.844218	0.996351
ENSG00000070759	TESK2	0.0201296	0.142318	0.361779
ENSG00000070761	C16orf80	0.217095	0.0161589	0.273542
ENSG00000070770	CSNK2A2	0.0245401	0.000732295	0.218415
ENSG00000070778	PTPN21	0.236249	0.625077	0.719427
ENSG00000070785	EIF2B3	0.901055	0.677451	0.392612
ENSG00000070808	CAMK2A	0.684303	0.0131263	0.0109216
ENSG00000070814	TCOF1	0.414771	0.398363	0.656581
ENSG00000070831	CDC42	0.156277	0.554912	0.845706
ENSG00000070882	OSBPL3	0.885898	0.81776	0.509549
ENSG00000070886	EPHA8	0.561307	0.550471	0.84274
ENSG00000070915	SLC12A3	0.856893	0.776296	0.741099
ENSG00000070950	RAD18	0.738391	0.460112	0.242784
ENSG00000070961	ATP2B1	0.996591	0.990969	0.0597775
ENSG00000070985	TRPM5	0.802936	0.841841	0.758659
ENSG00000071051	NCK2	0.738552	0.493644	0.444845
ENSG00000071054	MAP4K4	0.0382404	0.000447228	0.0926244
ENSG00000071073	MGAT4A	0.962497	0.498577	0.0153055
ENSG00000071082	RPL31	0.647477	0.809242	0.86891
ENSG00000071127	WDR1	0.564056	0.328879	0.209774
ENSG00000071189	SNX13	0.637905	0.939797	0.611248
ENSG00000071203	MS4A12	0.498003	0.109037	0.158595
ENSG00000071205	ARHGAP10	0.231139	0.385474	0.613522
ENSG00000071242	RPS6KA2	0.0385406	0.158987	0.506951
ENSG00000071243	ING3	0.766163	0.706486	0.0421355
ENSG00000071246	VASH1	0.0363114	0.105395	0.407033
ENSG00000071282	LMCD1	0.0275009	0.0663047	0.569384
ENSG00000071462	WBSCR22	0.661423	0.86368	0.501544
ENSG00000071537	SEL1L	0.999999	0.999019	0.000671
ENSG00000071539	TRIP13	0.711349	0.0906873	0.0447678
ENSG00000071553	ATP6AP1	0.760728	0.996819	0.829252
ENSG00000071564	TCF3	1.60625e-16	3.42358e-11	0.514644
ENSG00000071575	TRIB2	0.92024	0.485162	0.32746
ENSG00000071626	DAZAP1	1	1	0.998676
ENSG00000071655	MBD3	1	1	0.119069
ENSG00000071677	PRLH	0.828893	0.760398	0.683013
ENSG00000071794	HLTF	0.741746	0.671207	0.463361
ENSG00000071859	FAM50A	0.967926	0.708608	0.213226
ENSG00000071889	FAM3A	1.40973e-11	5.16125e-26	5.24311e-09
ENSG00000071894	CPSF1	0.817869	0.0889879	0.151371
ENSG00000071909	MYO3B	0.727835	0.486365	0.502039
ENSG00000071967	CYBRD1	0.543513	0.984395	0.995601
ENSG00000071991	CDH19	0.693987	0.510052	0.359346
ENSG00000071994	PDCD2	0.61577	0.452775	0.222332
ENSG00000072041	SLC6A15	0.00981717	0.000451813	0.330989
ENSG00000072042	RDH11	0.443561	0.323337	0.232428
ENSG00000072062	PRKACA	0.383286	0.835375	0.447823
ENSG00000072071	LPHN1	0.0899793	0.910954	0.921678
ENSG00000072080	SPP2	0.503023	0.347629	0.201019
ENSG00000072110	ACTN1	0.514384	0.520226	0.625192
ENSG00000072121	ZFYVE26	0.916179	0.637661	0.0451707
ENSG00000072133	RPS6KA6	0.0965598	0.0945148	0.456847
ENSG00000072134	EPN2	0.00967851	0.0599544	0.699769
ENSG00000072135	PTPN18	0.26316	0.407718	0.400161
ENSG00000072163	LIMS2	0.371779	0.585699	0.191273
ENSG00000072182	ASIC4	0.0864717	0.39901	0.88551
ENSG00000072195	SPEG	0.579124	0.0696579	0.287921
ENSG00000072201	LNX1	0.91223	0.84227	0.675175
ENSG00000072210	ALDH3A2	0.444734	0.887292	0.876724
ENSG00000072274	TFRC	0.400777	0.373309	0.4926
ENSG00000072310	SREBF1	0.527307	0.484863	0.41962
ENSG00000072315	TRPC5	0.66416	0.0787768	0.0749657
ENSG00000072364	AFF4	0.990846	0.976301	0.209185
ENSG00000072401	UBE2D1	0.842639	0.748587	0.222412
ENSG00000072415	MPP5	0.516337	0.727067	0.606203
ENSG00000072422	RHOBTB1	0.647606	0.124337	0.224488
ENSG00000072444	ASAH2C	0.857638	0.550267	0.340062
ENSG00000072501	SMC1A	0.720103	0.763236	0.685079
ENSG00000072506	HSD17B10	0.413025	0.995708	0.899066
ENSG00000072518	MARK2	1.11105e-19	0.00088519	0.998595
ENSG00000072571	HMMR	0.820181	0.121467	0.0201883
ENSG00000072609	CHFR	0.527055	0.282101	0.193537
ENSG00000072657	TRHDE	0.940848	0.512772	0.316924
ENSG00000072682	P4HA2	0.642864	0.620502	0.659501
ENSG00000072694	FCGR2B	0.732521	0.773013	0.127071
ENSG00000072736	NFATC3	0.00831993	0.00558091	0.507133
ENSG00000072756	TRNT1	0.715217	0.478423	0.2219
ENSG00000072778	ACADVL	0.234799	0.70385	0.854265
ENSG00000072786	STK10	1	1	0.000365198
ENSG00000072803	FBXW11	0.707704	0.7393	0.238062
ENSG00000072818	ACAP1	0.927549	0.284412	0.384171
ENSG00000072832	CRMP1	0.0218147	0.109054	0.810377
ENSG00000072840	EVC	0.17929	0.958299	0.942026
ENSG00000072849	DERL2	0.999781	0.921627	0.065628
ENSG00000072858	SIDT1	0.349387	0.293431	0.418927
ENSG00000072864	NDE1	0.724289	0.546561	0.331213
ENSG00000072952	MRVI1	0.397221	0.870118	0.738712
ENSG00000072954	TMEM38A	0.328381	0.0175978	0.150752
ENSG00000072958	AP1M1	0.104951	0.000103843	0.0226155
ENSG00000073008	PVR	0.141276	0.699262	0.887838
ENSG00000073009	IKBKG	0.0462671	0.615394	0.614817
ENSG00000073050	XRCC1	0.721337	0.229508	0.206117
ENSG00000073060	SCARB1	0.694044	0.39399	0.513194
ENSG00000073067	CYP2W1	0.305943	0.956608	0.707734
ENSG00000073111	MCM2	0.636971	0.0131992	0.00321629
ENSG00000073146	MOV10L1	0.173869	0.165296	0.383377
ENSG00000073150	PANX2	0.114356	0.312938	0.828712
ENSG00000073169	SELO	0.324973	0.28278	0.274715
ENSG00000073282	TP63	0.489884	0.280511	0.195431
ENSG00000073331	ALPK1	0.475397	0.0418926	0.0258044
ENSG00000073350	LLGL2	0.204657	0.578204	0.85306
ENSG00000073417	PDE8A	0.620472	0.10895	0.151351
ENSG00000073464	CLCN4	0.787294	0.586031	0.381044
ENSG00000073536	NLE1	0.933153	0.399144	0.0511272
ENSG00000073578	SDHA	0.578076	0.423543	0.431714
ENSG00000073584	SMARCE1	0.999921	0.999989	0.853133
ENSG00000073598	FNDC8	0.771852	0.501272	0.691502
ENSG00000073605	GSDMB	0.817696	0.799484	0.654561
ENSG00000073614	KDM5A	0.119705	0.0180113	0.10332
ENSG00000073670	ADAM11	0.609105	0.615282	0.701112
ENSG00000073711	PPP2R3A	0.666135	0.0178592	0.0327202
ENSG00000073712	FERMT2	0.317015	0.575499	0.216033
ENSG00000073734	ABCB11	0.17781	0.830409	0.983591
ENSG00000073737	DHRS9	0.422062	0.701563	0.636554
ENSG00000073754	CD5L	0.589273	0.204488	0.147601
ENSG00000073756	PTGS2	0.738723	0.252675	0.149558
ENSG00000073792	IGF2BP2	0.901521	0.58561	0.150656
ENSG00000073803	MAP3K13	0.366653	0.684286	0.591242
ENSG00000073849	ST6GAL1	0.0110786	0.0814399	0.68114
ENSG00000073861	TBX21	0.206236	0.514774	0.338884
ENSG00000073910	FRY	0.418876	0.155089	0.223017
ENSG00000073921	PICALM	0.0691593	0.498698	0.794501
ENSG00000073969	NSF	0.0592223	0.98471	0.968852
ENSG00000074047	GLI2	0.0542847	0.0250389	0.0642006
ENSG00000074054	CLASP1	0.0162424	0.326711	0.594886
ENSG00000074071	MRPS34	0.966625	0.999935	0.945912
ENSG00000074181	NOTCH3	0.409335	0.157677	0.142739
ENSG00000074201	CLNS1A	0.384843	0.992465	0.947132
ENSG00000074211	PPP2R2C	0.418041	0.0808773	0.460983
ENSG00000074219	TEAD2	0.0189537	0.218069	0.761028
ENSG00000074266	EED	1	1	0.469495
ENSG00000074276	CDHR2	0.173723	0.294014	0.716994
ENSG00000074317	SNCB	0.797588	0.702261	0.0761559
ENSG00000074319	TSG101	0.604156	0.682798	0.745844
ENSG00000074356	C17orf85	0.72133	0.723449	0.173714
ENSG00000074370	ATP2A3	0.17143	0.771753	0.88117
ENSG00000074410	CA12	0.713381	0.580449	0.155861
ENSG00000074416	MGLL	0.414685	0.356358	0.623615
ENSG00000074527	NTN4	0.241645	0.0433391	0.129029
ENSG00000074582	BCS1L	0.340347	0.730034	0.654464
ENSG00000074590	NUAK1	0.415075	0.0620681	0.249399
ENSG00000074603	DPP8	0.181072	0.188357	0.543302
ENSG00000074621	SLC24A1	0.292061	0.372349	0.731303
ENSG00000074657	ZNF532	0.868818	0.634534	0.32819
ENSG00000074660	SCARF1	0.73923	0.315178	0.26591
ENSG00000074695	LMAN1	0.115291	0.0128637	0.136232
ENSG00000074696	PTPLAD1	0.810453	0.780047	0.64759
ENSG00000074706	IPCEF1	0.945226	0.980993	0.42482
ENSG00000074755	ZZEF1	0.00308913	0.342747	0.72239
ENSG00000074771	NOX3	0.116706	0.435635	0.736095
ENSG00000074800	ENO1	0.982763	0.967422	0.326351
ENSG00000074803	SLC12A1	0.171528	0.732802	0.947734
ENSG00000074842	C19orf10	0.5077	0.282835	0.233771
ENSG00000074855	ANO8	0.999935	0.915196	0.0596167
ENSG00000074935	TUBE1	0.997119	0.226735	0.00366416
ENSG00000074964	ARHGEF10L	0.743599	0.433359	0.439132
ENSG00000074966	TXK	0.67491	0.406361	0.462302
ENSG00000075035	WSCD2	0.409065	0.182559	0.174226
ENSG00000075043	KCNQ2	0.376764	0.395247	0.314775
ENSG00000075073	TACR2	0.925597	0.17969	0.00331137
ENSG00000075089	ACTR6	0.997814	0.726518	0.420189
ENSG00000075131	TIPIN	0.621603	0.432851	0.39321
ENSG00000075142	SRI	0.740876	0.167475	0.317607
ENSG00000075151	EIF4G3	0.0998808	0.0514237	0.139339
ENSG00000075188	NUP37	0.999964	0.999175	0.771389
ENSG00000075213	SEMA3A	0.926645	0.454387	0.135128
ENSG00000075218	GTSE1	0.479745	0.142645	0.232793
ENSG00000075223	SEMA3C	0.382149	0.800147	0.632195
ENSG00000075234	TTC38	0.0901894	0.55991	0.655987
ENSG00000075239	ACAT1	0.0671327	0.294037	0.702281
ENSG00000075240	GRAMD4	0.733589	0.831619	0.635679
ENSG00000075275	CELSR1	0.0741012	0.313529	0.891815
ENSG00000075290	WNT8B	0.0915558	0.952993	0.978597
ENSG00000075292	ZNF638	0.999215	0.812505	0.0472048
ENSG00000075303	SLC25A40	0.958575	0.646743	0.0985297
ENSG00000075336	TIMM21	0.996972	0.998802	0.428265
ENSG00000075340	ADD2	0.0261454	0.109668	0.493245
ENSG00000075388	FGF4	0.892132	0.0113891	0.000194434
ENSG00000075391	RASAL2	0.822822	0.474955	0.202165
ENSG00000075399	VPS9D1	0.381282	0.0794503	0.144251
ENSG00000075407	ZNF37A	0.240788	0.213859	0.381215
ENSG00000075413	MARK3	3.01305e-10	2.55761e-09	0.16479
ENSG00000075415	SLC25A3	0.539688	0.558364	0.501094
ENSG00000075420	FNDC3B	0.991868	0.907313	0.0636889
ENSG00000075426	FOSL2	5.61196e-13	2.82451e-07	0.868577
ENSG00000075429	CACNG5	0.602269	0.726889	0.480422
ENSG00000075461	CACNG4	0.362053	0.105193	0.26514
ENSG00000075539	FRYL	9.0075e-09	3.93207e-15	0.00298678
ENSG00000075568	TMEM131	1.0798e-12	1.18905e-08	0.847321
ENSG00000075618	FSCN1	0.92249	0.487057	0.236211
ENSG00000075624	ACTB	0.00340041	2.36683e-10	0.00370077
ENSG00000075643	MOCOS	0.549691	0.647213	0.610852
ENSG00000075651	PLD1	0.478675	0.193174	0.285209
ENSG00000075673	ATP12A	0.388609	0.786585	0.855479
ENSG00000075702	WDR62	0.289514	0.433792	0.211996
ENSG00000075711	DLG1	0.705544	0.159936	0.0982394
ENSG00000075785	RAB7A	1	0.0956907	1.32941e-10
ENSG00000075790	BCAP29	0.645524	0.75973	0.659959
ENSG00000075826	SEC31B	0.688417	0.229636	0.255327
ENSG00000075856	SART3	0.999527	0.914665	0.2319
ENSG00000075884	ARHGAP15	0.657517	0.90497	0.582773
ENSG00000075886	TUBA3D	0.678504	0.0404841	0.0700304
ENSG00000075891	PAX2	0.353973	0.801333	0.947806
ENSG00000075914	EXOSC7	0.428971	0.44032	0.433729
ENSG00000075945	KIFAP3	0.132316	0.418254	0.618166
ENSG00000075975	MKRN2	0.796754	0.0955363	0.0270457
ENSG00000076003	MCM6	0.500208	0.879855	0.743896
ENSG00000076043	REXO2	0.463652	0.963217	0.990933
ENSG00000076053	RBM7	0.0218162	0.399452	0.994184
ENSG00000076067	RBMS2	0.523599	0.502183	0.557623
ENSG00000076108	BAZ2A	0.0203565	4.00557e-07	0.00328218
ENSG00000076201	PTPN23	0.410038	0.0526418	0.0270254
ENSG00000076242	MLH1	0.953123	0.952635	0.844533
ENSG00000076248	UNG	0.212012	0.0881626	0.0928824
ENSG00000076258	FMO4	0.992944	0.891875	0.204108
ENSG00000076321	KLHL20	0.773168	0.530665	0.25715
ENSG00000076344	RGS11	0.0310928	0.454045	0.743324
ENSG00000076351	SLC46A1	0.908034	0.639533	0.434925
ENSG00000076356	PLXNA2	0.76833	0.86347	0.894458
ENSG00000076382	SPAG5	0.0568216	0.390872	0.49008
ENSG00000076513	ANKRD13A	0.450945	0.0374203	0.113649
ENSG00000076554	TPD52	0.586641	0.366103	0.221004
ENSG00000076555	ACACB	0.60243	0.327372	0.174045
ENSG00000076604	TRAF4	0.728393	0.275785	0.0654868
ENSG00000076641	PAG1	0.778758	0.276719	0.215979
ENSG00000076650	GPATCH1	0.0831637	0.0194769	0.499593
ENSG00000076662	ICAM3	0.753028	0.67119	0.572762
ENSG00000076685	NT5C2	0.99913	0.0726337	6.54893e-06
ENSG00000076706	MCAM	0.0802323	0.559167	0.917965
ENSG00000076716	GPC4	0.517344	0.276291	0.531425
ENSG00000076770	MBNL3	0.592414	0.934583	0.94241
ENSG00000076826	CAMSAP3	0.279551	0.364401	0.500173
ENSG00000076864	RAP1GAP	0.570044	0.329754	0.323759
ENSG00000076924	XAB2	0.664735	0.342266	0.468772
ENSG00000076928	ARHGEF1	0.999975	0.327092	6.34104e-05
ENSG00000076944	STXBP2	0.448111	0.999898	0.999808
ENSG00000076984	MAP2K7	0.999778	0.871146	0.00190073
ENSG00000077009	NMRK2	0.74976	0.170542	0.176092
ENSG00000077044	DGKD	0.999995	0.999908	0.10193
ENSG00000077063	CTTNBP2	0.100807	0.604811	0.711845
ENSG00000077080	ACTL6B	0.117949	0.312148	0.891192
ENSG00000077092	RARB	0.613552	0.174967	0.274868
ENSG00000077097	TOP2B	0.000586368	4.08442e-05	0.0193741
ENSG00000077147	TM9SF3	1	1	0.538299
ENSG00000077150	NFKB2	0.0452762	0.018292	0.490294
ENSG00000077152	UBE2T	0.00165994	0.40717	0.985193
ENSG00000077157	PPP1R12B	0.878358	0.439567	0.577338
ENSG00000077232	DNAJC10	0.916117	0.776944	0.103308
ENSG00000077235	GTF3C1	0.532948	0.153997	0.339879
ENSG00000077238	IL4R	0.452963	0.196736	0.370944
ENSG00000077254	USP33	0.165975	0.910417	0.969701
ENSG00000077264	PAK3	0.585008	0.0440722	0.0304675
ENSG00000077274	CAPN6	0.520584	0.193633	0.155983
ENSG00000077279	DCX	0.287547	0.733595	0.547736
ENSG00000077312	SNRPA	1	1	0.336107
ENSG00000077327	SPAG6	0.533756	0.95277	0.819642
ENSG00000077348	EXOSC5	0.893072	0.507375	0.187826
ENSG00000077380	DYNC1I2	0.903889	0.366894	0.0936323
ENSG00000077420	APBB1IP	0.60256	0.391963	0.14811
ENSG00000077454	LRCH4	0.999523	0.819676	0.0197046
ENSG00000077458	FAM76B	0.997665	0.946048	0.386109
ENSG00000077463	SIRT6	1	1	0.919532
ENSG00000077498	TYR	0.36893	0.459391	0.729857
ENSG00000077514	POLD3	0.373454	0.305827	0.583264
ENSG00000077522	ACTN2	0.414061	0.556596	0.737549
ENSG00000077549	CAPZB	3.44038e-12	0.511601	0.999829
ENSG00000077585	GPR137B	0.0929687	1.00593e-06	0.00148023
ENSG00000077616	NAALAD2	0.152587	0.389902	0.778998
ENSG00000077684	JADE1	0.0025927	0.806675	0.993665
ENSG00000077713	SLC25A43	0.761403	0.228772	0.198988
ENSG00000077721	UBE2A	0.102593	6.28679e-06	0.00100273
ENSG00000077782	FGFR1	0.00363775	0.592925	0.949373
ENSG00000077800	FKBP6	0.878256	0.5493	0.191171
ENSG00000077809	GTF2I	0.993783	0.958749	0.456708
ENSG00000077935	SMC1B	0.402631	0.328685	0.446137
ENSG00000077942	FBLN1	0.655688	0.496686	0.318553
ENSG00000077943	ITGA8	0.843902	0.045459	0.0183354
ENSG00000077984	CST7	0.437457	0.42967	0.575078
ENSG00000078018	MAP2	0.657386	0.124363	0.0908346
ENSG00000078043	PIAS2	0.000373081	0.001311	0.45445
ENSG00000078053	AMPH	0.0966707	0.355468	0.819071
ENSG00000078061	ARAF	0.960518	0.888635	0.0127123
ENSG00000078070	MCCC1	0.168908	0.766999	0.93142
ENSG00000078081	LAMP3	0.711326	0.739727	0.418582
ENSG00000078098	FAP	0.714377	0.00922269	0.0274969
ENSG00000078114	NEBL	0.510137	0.0648551	0.263451
ENSG00000078124	ACER3	0.829157	0.439898	0.353529
ENSG00000078140	UBE2K	0.997886	0.766057	0.0755666
ENSG00000078142	PIK3C3	0.329501	0.223312	0.141557
ENSG00000078177	N4BP2	0.415075	0.166998	0.336784
ENSG00000078237	C12orf5	0.43826	0.423931	0.807001
ENSG00000078246	TULP3	0.457373	0.410562	0.304298
ENSG00000078269	SYNJ2	0.575724	0.598474	0.74298
ENSG00000078295	ADCY2	0.340492	0.188031	0.432442
ENSG00000078304	PPP2R5C	0.495256	0.114847	0.2428
ENSG00000078328	RBFOX1	0.613165	0.0857664	0.168074
ENSG00000078369	GNB1	0.0146121	0.0077557	0.312101
ENSG00000078399	HOXA9	0.230381	0.880594	0.925743
ENSG00000078401	EDN1	0.952848	0.742167	0.49868
ENSG00000078403	MLLT10	0.714158	0.000515173	0.000570539
ENSG00000078487	ZCWPW1	0.874278	0.178382	0.130347
ENSG00000078549	ADCYAP1R1	0.416565	0.0180485	0.239119
ENSG00000078579	FGF20	0.766598	0.215647	0.160601
ENSG00000078589	P2RY10	0.73753	0.362321	0.17399
ENSG00000078596	ITM2A	0.355978	0.0752797	0.245016
ENSG00000078618	NRD1	0.87683	0.998657	0.911461
ENSG00000078668	VDAC3	0.311214	0.161579	0.462658
ENSG00000078674	PCM1	0.297787	0.0680502	0.517139
ENSG00000078687	TNRC6C	0.848319	0.102439	0.0440636
ENSG00000078699	CBFA2T2	0.284471	0.291661	0.348077
ENSG00000078725	BRINP1	0.159944	0.480805	0.305792
ENSG00000078747	ITCH	0.618685	0.39638	0.346903
ENSG00000078795	PKD2L2	0.583487	0.768506	0.796088
ENSG00000078804	TP53INP2	0.656022	0.04416	0.0562799
ENSG00000078808	SDF4	0.116	0.627171	0.775704
ENSG00000078814	MYH7B	0.685931	0.9499	0.743407
ENSG00000078898	BPIFB2	0.519248	0.901979	0.801098
ENSG00000078900	TP73	0.34507	0.768833	0.773191
ENSG00000078902	TOLLIP	0.4952	0.861595	0.752261
ENSG00000078967	UBE2D4	0.883778	0.893219	0.598841
ENSG00000079101	CLUL1	0.309706	0.119032	0.150946
ENSG00000079102	RUNX1T1	0.746696	0.663712	0.449565
ENSG00000079112	CDH17	0.730769	0.98551	0.837166
ENSG00000079134	THOC1	0.082311	0.267133	0.034159
ENSG00000079150	FKBP7	0.106751	0.623249	0.935641
ENSG00000079156	OSBPL6	0.1161	0.122736	0.26427
ENSG00000079215	SLC1A3	0.342934	0.260636	0.62536
ENSG00000079246	XRCC5	0.437436	0.868681	0.776046
ENSG00000079257	LXN	0.820756	0.0286014	0.0251279
ENSG00000079263	SP140	0.484294	0.116874	0.285024
ENSG00000079277	MKNK1	0.424826	0.213968	0.375516
ENSG00000079308	TNS1	0.956634	0.679388	0.413295
ENSG00000079313	REXO1	0.476937	0.0953253	0.0284618
ENSG00000079332	SAR1A	0.998269	0.984095	0.0014893
ENSG00000079335	CDC14A	0.174104	0.761562	0.96074
ENSG00000079337	RAPGEF3	0.0581511	0.498852	0.889632
ENSG00000079385	CEACAM1	0.960691	0.560301	0.220846
ENSG00000079387	SENP1	1	1	0.47659
ENSG00000079393	DUSP13	0.193656	0.350969	0.773948
ENSG00000079432	CIC	0.966521	0.939043	0.39806
ENSG00000079435	LIPE	0.250053	0.169471	0.160562
ENSG00000079459	FDFT1	0.793394	0.0123713	0.0548095
ENSG00000079462	PAFAH1B3	0.606308	0.653035	0.672338
ENSG00000079482	OPHN1	0.6405	0.613526	0.161486
ENSG00000079557	AFM	0.0777579	0.183534	0.789759
ENSG00000079616	KIF22	0.530942	0.147045	0.106477
ENSG00000079689	SCGN	0.0580911	0.139239	0.632469
ENSG00000079691	LRRC16A	0.286852	0.803016	0.731824
ENSG00000079739	PGM1	0.0374494	0.425036	0.741011
ENSG00000079785	DDX1	0.130712	0.318163	0.812472
ENSG00000079805	DNM2	0.544539	0.959114	0.93635
ENSG00000079819	EPB41L2	0.345211	0.283591	0.706542
ENSG00000079841	RIMS1	0.50591	0.0584409	0.252182
ENSG00000079931	MOXD1	0.130925	0.931172	0.902016
ENSG00000079950	STX7	0.11111	0.774935	0.953294
ENSG00000079974	RABL2B	0.000198333	0.105727	0.868379
ENSG00000079999	KEAP1	1.63995e-13	3.52942e-10	0.908076
ENSG00000080007	DDX43	0.815129	0.688816	0.58307
ENSG00000080031	PTPRH	0.759483	0.526864	0.518027
ENSG00000080166	DCT	0.0945324	0.576635	0.95109
ENSG00000080189	SLC35C2	0.921656	0.810398	0.431329
ENSG00000080200	CRYBG3	0.981845	0.345525	0.05407
ENSG00000080224	EPHA6	0.799756	0.717031	0.547274
ENSG00000080293	SCTR	0.0441801	0.13008	0.85916
ENSG00000080298	RFX3	0.0307387	0.90909	0.956198
ENSG00000080345	RIF1	0.018143	0.000158011	0.0528983
ENSG00000080371	RAB21	0.980595	3.73077e-05	5.69515e-09
ENSG00000080493	SLC4A4	0.108977	0.99291	0.996838
ENSG00000080503	SMARCA2	0.255433	0.0876669	0.0285463
ENSG00000080511	RDH8	0.446329	0.28148	0.441258
ENSG00000080546	SESN1	0.237075	0.59849	0.692277
ENSG00000080561	MID2	0.972764	0.896274	0.505881
ENSG00000080572	PIH1D3	0.181678	0.832266	0.910461
ENSG00000080573	COL5A3	0.655956	0.119041	0.116235
ENSG00000080603	SRCAP	0.988158	0.932166	0.0642246
ENSG00000080608	KIAA0020	0.805729	0.0496004	0.0396106
ENSG00000080618	CPB2	0.956062	0.0508677	0.0115788
ENSG00000080644	CHRNA3	0.5421	0.154741	0.279687
ENSG00000080709	KCNN2	0.397552	0.761015	0.637936
ENSG00000080802	CNOT4	0.479928	9.19821e-05	0.000218888
ENSG00000080815	PSEN1	0.625793	0.62439	0.241946
ENSG00000080819	CPOX	0.205225	0.927155	0.919359
ENSG00000080822	CLDND1	0.976443	0.538853	0.00749543
ENSG00000080823	MOK	0.0275502	0.0518189	0.541537
ENSG00000080824	HSP90AA1	0.11423	0.133854	0.50109
ENSG00000080839	RBL1	0.997761	0.971144	0.263918
ENSG00000080845	DLGAP4	0.914019	0.664046	0.524002
ENSG00000080854	IGSF9B	0.455339	0.832952	0.830135
ENSG00000080910	CFHR2	0.126512	0.315353	0.280498
ENSG00000080986	NDC80	0.213982	0.801722	0.830023
ENSG00000081014	AP4E1	0.879613	0.367631	0.12918
ENSG00000081019	RSBN1	0.0205994	0.00336387	0.323172
ENSG00000081026	MAGI3	0.652415	0.0205712	0.00874103
ENSG00000081041	CXCL2	0.428279	0.618215	0.121843
ENSG00000081051	AFP	0.22427	0.744093	0.943396
ENSG00000081052	COL4A4	0.962195	0.38642	0.251751
ENSG00000081059	TCF7	0.0607654	0.0326751	0.185328
ENSG00000081087	OSTM1	0.566907	0.0401427	0.0691085
ENSG00000081138	CDH7	0.326663	0.317693	0.412762
ENSG00000081148	IMPG2	0.822193	0.365704	0.101059
ENSG00000081154	PCNP	0.999762	0.679169	0.016912
ENSG00000081177	EXD2	0.965069	0.400289	0.185015
ENSG00000081181	ARG2	0.268401	0.831928	0.940624
ENSG00000081189	MEF2C	0.403018	0.738064	0.863306
ENSG00000081237	PTPRC	0.941125	0.245574	0.143745
ENSG00000081248	CACNA1S	0.883234	0.801207	0.421133
ENSG00000081277	PKP1	0.466672	0.630411	0.776701
ENSG00000081307	UBA5	0.249146	0.990047	0.99121
ENSG00000081320	STK17B	0.994491	0.08371	0.00345956
ENSG00000081377	CDC14B	0.26123	0.254614	0.434171
ENSG00000081386	ZNF510	0.00567021	0.286361	0.554063
ENSG00000081479	LRP2	0.242925	0.34401	0.491768
ENSG00000081665	ZNF506	0.0690301	0.0167051	0.325119
ENSG00000081692	JMJD4	0.172032	0.503064	0.74916
ENSG00000081721	DUSP12	0.598476	0.510438	0.59805
ENSG00000081760	AACS	0.983864	0.407433	0.140494
ENSG00000081791	KIAA0141	0.163937	0.310411	0.335443
ENSG00000081800	SLC13A1	0.54121	0.104433	0.0735759
ENSG00000081803	CADPS2	0.252514	0.20556	0.373649
ENSG00000081818	PCDHB4	0.0331724	0.34042	0.901724
ENSG00000081842	PCDHA6	0.214805	0.0397168	0.0429979
ENSG00000081853	PCDHGA2	0.232317	0.659679	0.903213
ENSG00000081870	HSPB11	0.364264	0.969673	0.934219
ENSG00000081913	PHLPP1	0.628502	0.795992	0.294117
ENSG00000081923	ATP8B1	0.222692	0.0155129	0.0983172
ENSG00000081985	IL12RB2	0.575014	0.451887	0.217451
ENSG00000082014	SMARCD3	0.00524704	0.450217	0.981912
ENSG00000082068	WDR70	0.056282	0.142464	0.641627
ENSG00000082074	FYB	0.653531	0.330332	0.492975
ENSG00000082126	MPP4	0.00972613	0.633618	0.945297
ENSG00000082146	STRADB	0.0861823	0.225619	0.46176
ENSG00000082153	BZW1	0.849355	0.613084	0.249459
ENSG00000082175	PGR	0.693756	0.116844	0.0755879
ENSG00000082196	C1QTNF3	0.449159	0.569211	0.223536
ENSG00000082212	ME2	0.734291	0.0282601	0.0127296
ENSG00000082213	C5orf22	0.180438	0.0889082	0.639543
ENSG00000082258	CCNT2	0.0357286	0.20077	0.479213
ENSG00000082269	FAM135A	0.972599	0.784073	0.375202
ENSG00000082293	COL19A1	0.410298	0.84085	0.628768
ENSG00000082397	EPB41L3	0.309666	0.845273	0.776131
ENSG00000082438	COBLL1	0.47749	0.143257	0.0846204
ENSG00000082458	DLG3	0.224364	0.280903	0.549197
ENSG00000082482	KCNK2	0.998113	0.903631	0.235842
ENSG00000082497	SERTAD4	0.849065	0.859206	0.784919
ENSG00000082512	TRAF5	0.481938	0.0247346	0.0547825
ENSG00000082515	MRPL22	0.788039	0.998946	0.790695
ENSG00000082516	GEMIN5	0.770286	0.438034	0.29004
ENSG00000082556	OPRK1	0.147538	0.0178854	0.176282
ENSG00000082641	NFE2L1	1	0.999994	0.285652
ENSG00000082684	SEMA5B	0.222326	0.565146	0.882988
ENSG00000082701	GSK3B	1.40601e-11	2.61397e-12	0.540432
ENSG00000082781	ITGB5	0.379387	0.73825	0.945769
ENSG00000082805	ERC1	0.975473	0.865186	0.188323
ENSG00000082898	XPO1	0.437548	0.199812	0.144881
ENSG00000082929	C4orf6	0.448164	0.193326	0.0438472
ENSG00000082996	RNF13	0.625665	0.71058	0.282317
ENSG00000083067	TRPM3	0.755969	0.339627	0.510883
ENSG00000083093	PALB2	0.522429	0.496615	0.308957
ENSG00000083097	DOPEY1	0.26938	0.773721	0.87659
ENSG00000083099	LYRM2	0.980813	0.518558	0.0196184
ENSG00000083123	BCKDHB	0.28066	0.138707	0.0630038
ENSG00000083168	KAT6A	3.41694e-24	3.79912e-15	0.951453
ENSG00000083223	ZCCHC6	0.0221221	0.00350908	0.0337
ENSG00000083290	ULK2	0.0137841	0.980241	0.983197
ENSG00000083307	GRHL2	0.53274	0.728008	0.740211
ENSG00000083312	TNPO1	8.29396e-06	0.0978611	0.953232
ENSG00000083444	PLOD1	0.465038	0.371535	0.727491
ENSG00000083454	P2RX5	0.0634088	0.296089	0.726147
ENSG00000083457	ITGAE	0.645767	0.36468	0.227083
ENSG00000083520	DIS3	0.0116903	0.521213	0.641846
ENSG00000083535	PIBF1	0.505768	0.928771	0.912898
ENSG00000083544	TDRD3	0.573757	0.604558	0.562911
ENSG00000083635	NUFIP1	0.973624	0.400499	0.117187
ENSG00000083642	PDS5B	0.999999	0.979971	0.169075
ENSG00000083720	OXCT1	0.937503	0.430464	0.0820591
ENSG00000083750	RRAGB	0.267714	0.215515	0.301765
ENSG00000083782	EPYC	0.714079	0.277735	0.208311
ENSG00000083799	CYLD	3.55933e-06	0.0247869	0.964315
ENSG00000083807	SLC27A5	0.733978	0.582891	0.539074
ENSG00000083812	ZNF324	0.0202694	0.0475024	0.457549
ENSG00000083814	ZNF671	0.857349	0.543867	0.273809
ENSG00000083817	ZNF416	0.570418	0.734439	0.568204
ENSG00000083828	ZNF586	0.481078	0.25066	0.289931
ENSG00000083838	ZNF446	0.523582	0.256762	0.137978
ENSG00000083844	ZNF264	0.601219	0.457145	0.290577
ENSG00000083845	RPS5	0.601996	0.976781	0.865095
ENSG00000083857	FAT1	0.296779	0.230703	0.621618
ENSG00000083896	YTHDC1	0.837672	0.0775283	0.0310031
ENSG00000083937	CHMP2B	0.11661	0.0271497	0.131506
ENSG00000084070	SMAP2	0.222483	0.749559	0.769891
ENSG00000084072	PPIE	0.239252	0.113287	0.198439
ENSG00000084073	ZMPSTE24	0.0980478	0.0212946	0.433643
ENSG00000084090	STARD7	0.999329	0.999714	0.8338
ENSG00000084092	NOA1	0.990511	0.999999	0.99735
ENSG00000084093	REST	2.90068e-07	5.86866e-06	0.671475
ENSG00000084110	HAL	0.960082	0.139538	0.00927189
ENSG00000084112	SSH1	0.388839	0.321434	0.490078
ENSG00000084207	GSTP1	0.67674	0.561503	0.0632708
ENSG00000084234	APLP2	0.349683	0.0685872	0.0565365
ENSG00000084444	KIAA1467	0.360486	0.60313	0.305312
ENSG00000084453	SLCO1A2	0.305198	0.666084	0.81086
ENSG00000084463	WBP11	0.792984	0.454352	0.149127
ENSG00000084623	EIF3I	0.724335	0.751702	0.554839
ENSG00000084628	NKAIN1	0.146788	0.588213	0.91183
ENSG00000084636	COL16A1	0.488649	0.000734637	0.0333285
ENSG00000084652	TXLNA	0.899006	0.671472	0.0645958
ENSG00000084674	APOB	0.844927	0.166033	0.0519927
ENSG00000084676	NCOA1	0.0504785	0.154856	0.786798
ENSG00000084693	AGBL5	0.971865	0.967628	0.345364
ENSG00000084710	EFR3B	0.511719	0.673956	0.570896
ENSG00000084731	KIF3C	0.688263	0.879546	0.688218
ENSG00000084733	RAB10	0.999817	0.974731	0.00742548
ENSG00000084734	GCKR	0.827093	0.991215	0.855287
ENSG00000084754	HADHA	0.598929	0.0528718	0.0342049
ENSG00000084764	MAPRE3	0.486839	0.0678906	0.114658
ENSG00000084774	CAD	0.454615	0.965811	0.858512
ENSG00000085063	CD59	0.644184	0.851014	0.89181
ENSG00000085117	CD82	0.447499	0.967995	0.94165
ENSG00000085185	BCORL1	0.997049	0.99738	0.707885
ENSG00000085224	ATRX	7.03621e-08	1.26508e-06	0.432011
ENSG00000085231	TAF9	0.996963	0.989878	0.358761
ENSG00000085265	FCN1	0.974932	0.28259	0.139459
ENSG00000085274	MYNN	0.0154117	0.100178	0.734614
ENSG00000085276	MECOM	0.716465	0.487309	0.455587
ENSG00000085365	SCAMP1	0.837408	0.94812	0.758818
ENSG00000085377	PREP	0.0992616	0.00388726	0.228948
ENSG00000085382	HACE1	0.815987	1	0.999973
ENSG00000085415	SEH1L	0.99999	0.999966	0.757596
ENSG00000085433	WDR47	0.127633	0.545598	0.484348
ENSG00000085449	WDFY1	0.0130358	0.977546	0.994165
ENSG00000085465	OVGP1	0.981651	0.633173	0.184339
ENSG00000085491	SLC25A24	0.942284	0.735546	0.72203
ENSG00000085511	MAP3K4	0.998834	0.948809	0.162249
ENSG00000085514	PILRA	0.789846	0.970087	0.47243
ENSG00000085552	IGSF9	0.477856	0.380917	0.773042
ENSG00000085563	ABCB1	0.476938	0.0691994	0.114828
ENSG00000085644	ZNF213	0.980628	0.913366	0.242142
ENSG00000085662	AKR1B1	0.229724	0.377686	0.740582
ENSG00000085719	CPNE3	0.323312	0.405693	0.755229
ENSG00000085721	RRN3	0.487051	0.0262068	0.107312
ENSG00000085733	CTTN	0.138479	0.799311	0.866089
ENSG00000085741	WNT11	0.978757	0.229143	0.0449393
ENSG00000085760	MTIF2	0.785832	0.999998	0.999948
ENSG00000085788	DDHD2	0.686571	0.954844	0.430227
ENSG00000085831	TTC39A	0.393401	0.882415	0.938293
ENSG00000085832	EPS15	0.0341043	0.0591075	0.306305
ENSG00000085840	ORC1	0.555987	0.944337	0.955994
ENSG00000085871	MGST2	0.219808	0.578	0.729197
ENSG00000085872	CHERP	0.465571	0.51449	0.462708
ENSG00000085978	ATG16L1	0.516638	0.853009	0.87211
ENSG00000085982	USP40	0.00507757	0.229188	0.929572
ENSG00000085998	POMGNT1	0.36422	0.41826	0.409645
ENSG00000085999	RAD54L	0.581633	0.565482	0.849311
ENSG00000086015	MAST2	0.486193	0.999873	0.998652
ENSG00000086061	DNAJA1	0.999938	0.998037	0.132074
ENSG00000086062	B4GALT1	0.404319	2.6195e-05	0.00707437
ENSG00000086065	CHMP5	0.191162	0.123985	0.231266
ENSG00000086102	NFX1	0.966438	0.55737	0.221044
ENSG00000086159	AQP6	0.429157	0.589733	0.396885
ENSG00000086189	DIMT1	0.0116894	0.327727	0.650174
ENSG00000086200	IPO11	1	1	0.277982
ENSG00000086205	FOLH1	0.0127681	0.164478	0.578497
ENSG00000086232	EIF2AK1	0.676827	0.568931	0.593131
ENSG00000086288	NME8	0.358579	0.417899	0.42172
ENSG00000086289	EPDR1	0.624134	0.160799	0.292043
ENSG00000086300	SNX10	0.329239	0.37962	0.453907
ENSG00000086475	SEPHS1	2.70288e-19	1.11458e-20	0.10214
ENSG00000086504	MRPL28	0.957714	0.693916	0.386585
ENSG00000086506	HBQ1	0.907779	0.544003	0.20926
ENSG00000086544	ITPKC	0.998259	0.969999	0.381594
ENSG00000086548	CEACAM6	0.312246	0.881678	0.937854
ENSG00000086570	FAT2	0.183871	0.774946	0.908919
ENSG00000086589	RBM22	0.634265	0.356049	0.179267
ENSG00000086598	TMED2	0.78939	0.000588176	0.00126058
ENSG00000086619	ERO1LB	0.176985	0.000173248	0.00446129
ENSG00000086666	ZFAND6	0.406684	0.591256	0.413458
ENSG00000086696	HSD17B2	0.666784	0.315648	0.542766
ENSG00000086712	TXLNG	0.18116	0.618528	0.641469
ENSG00000086717	PPEF1	0.512761	0.551382	0.882284
ENSG00000086730	LAT2	0.906291	0.448992	0.274587
ENSG00000086758	HUWE1	0.38562	0.99099	0.825886
ENSG00000086827	ZW10	0.564796	0.976807	0.947439
ENSG00000086848	ALG9	1	1	0.470053
ENSG00000086967	MYBPC2	0.803607	0.95312	0.854062
ENSG00000086991	NOX4	0.960013	0.277201	0.101836
ENSG00000087008	ACOX3	0.0627391	0.779105	0.649611
ENSG00000087053	MTMR2	0.332639	0.0856004	0.0214398
ENSG00000087074	PPP1R15A	0.245498	0.138706	0.502254
ENSG00000087076	HSD17B14	0.59719	0.0121562	0.00205687
ENSG00000087077	TRIP6	0.56615	0.363637	0.384242
ENSG00000087085	ACHE	0.399489	0.777225	0.572193
ENSG00000087086	FTL	0.243761	0.845907	0.842316
ENSG00000087087	SRRT	0.991443	0.989012	0.553119
ENSG00000087088	BAX	0.0757298	0.613045	0.902841
ENSG00000087095	NLK	0.020833	8.84795e-05	0.127167
ENSG00000087111	PIGS	0.974414	0.999445	0.953197
ENSG00000087116	ADAMTS2	0.72943	0.272089	0.174018
ENSG00000087128	TMPRSS11E	0.522348	0.305373	0.234745
ENSG00000087152	ATXN7L3	1	1	0.0673429
ENSG00000087157	PGS1	0.73241	0.26525	0.0894476
ENSG00000087191	PSMC5	0.178628	0.404779	0.202994
ENSG00000087206	UIMC1	0.745937	0.574228	0.735299
ENSG00000087237	CETP	0.977774	0.919957	0.341998
ENSG00000087245	MMP2	0.887363	0.729003	0.424594
ENSG00000087250	MT3	0.0735522	0.866183	0.977784
ENSG00000087253	LPCAT2	0.918508	0.0794938	0.00585166
ENSG00000087258	GNAO1	0.0377633	0.0262054	0.473553
ENSG00000087263	OGFOD1	0.222577	0.0404695	0.0840527
ENSG00000087266	SH3BP2	0.374494	0.379399	0.322005
ENSG00000087269	NOP14	0.478718	0.0735655	0.130084
ENSG00000087274	ADD1	0.740155	0.794234	0.464824
ENSG00000087299	L2HGDH	0.94847	0.989048	0.69022
ENSG00000087301	TXNDC16	0.84887	0.659585	0.450765
ENSG00000087302	C14orf166	0.686676	0.531441	0.429271
ENSG00000087303	NID2	0.123832	0.347845	0.303674
ENSG00000087338	GMCL1	0.126221	0.0247527	0.0615909
ENSG00000087365	SF3B2	0.378054	0.102544	0.221479
ENSG00000087448	KLHL42	0.875641	0.0976113	0.0771073
ENSG00000087460	GNAS	0.195795	0.92388	0.992746
ENSG00000087470	DNM1L	0.997748	0.852126	0.0825845
ENSG00000087494	PTHLH	0.902494	0.0179841	0.00680273
ENSG00000087495	PHACTR3	0.110137	0.339878	0.720725
ENSG00000087502	ERGIC2	0.586309	0.0171131	0.0163013
ENSG00000087510	TFAP2C	0.198615	0.612264	0.924624
ENSG00000087586	AURKA	0.0970092	0.0020904	0.0229596
ENSG00000087589	CASS4	0.450711	0.490762	0.172388
ENSG00000087842	PIR	0.766943	0.873279	0.811071
ENSG00000087884	AAMDC	0.998078	0.845325	0.204735
ENSG00000087903	RFX2	0.606805	0.036651	0.209807
ENSG00000087916	SLC6A14	0.147648	0.250313	0.515649
ENSG00000087995	METTL2A	0.307393	0.430408	0.588156
ENSG00000088002	SULT2B1	0.32596	0.530752	0.680715
ENSG00000088035	ALG6	0.00104491	2.12544e-08	0.0395547
ENSG00000088038	CNOT3	0.00100976	0.0664624	0.830196
ENSG00000088053	GP6	0.00718157	0.132159	0.516201
ENSG00000088179	PTPN4	0.284882	0.595282	0.939554
ENSG00000088205	DDX18	0.152915	0.789281	0.977683
ENSG00000088247	KHSRP	0.999634	0.999869	0.525017
ENSG00000088256	GNA11	0.585189	0.453058	0.472337
ENSG00000088280	ASAP3	0.895415	0.0554594	0.0269663
ENSG00000088298	EDEM2	0.999678	0.999999	0.995173
ENSG00000088305	DNMT3B	0.213301	0.248911	0.586391
ENSG00000088320	REM1	0.229369	0.635642	0.750209
ENSG00000088325	TPX2	0.999338	0.351686	0.00866257
ENSG00000088356	PDRG1	0.959204	0.272321	0.174616
ENSG00000088367	EPB41L1	0.979454	0.294346	0.120504
ENSG00000088386	SLC15A1	0.777091	0.722076	0.695811
ENSG00000088387	DOCK9	0.426831	0.826388	0.904319
ENSG00000088448	ANKRD10	1.04257e-05	0.407	0.843638
ENSG00000088451	TGDS	2.87939e-20	9.84657e-21	0.00144858
ENSG00000088538	DOCK3	0.0710439	0.645898	0.923843
ENSG00000088543	C3orf18	0.479281	0.567311	0.797427
ENSG00000088682	COQ9	0.769157	0.861547	0.796442
ENSG00000088726	TMEM40	0.838242	0.217539	0.0989552
ENSG00000088727	KIF9	0.727923	0.130676	0.292997
ENSG00000088756	ARHGAP28	0.992072	0.603322	0.118807
ENSG00000088766	CRLS1	0.711139	0.856911	0.458433
ENSG00000088782	DEFB127	0.46544	0.153345	0.328989
ENSG00000088808	PPP1R13B	0.289146	0.269419	0.756825
ENSG00000088812	ATRN	0.898688	0.156865	0.0512475
ENSG00000088826	SMOX	0.608922	0.00980682	0.0170665
ENSG00000088827	SIGLEC1	0.806497	0.436632	0.453147
ENSG00000088832	FKBP1A	0.00399254	0.087786	0.29683
ENSG00000088833	NSFL1C	0.999924	0.348709	0.000827562
ENSG00000088836	SLC4A11	0.26956	0.572071	0.917315
ENSG00000088854	C20orf194	0.375798	0.903925	0.984126
ENSG00000088876	ZNF343	0.629764	0.434333	0.409912
ENSG00000088881	EBF4	0.260143	0.450645	0.823391
ENSG00000088882	CPXM1	0.458386	0.0191115	0.153953
ENSG00000088888	MAVS	0.815983	0.624298	0.441279
ENSG00000088899	LZTS3	0.801257	0.0997823	0.0978863
ENSG00000088926	F11	0.649963	0.541279	0.661575
ENSG00000088930	XRN2	0.859516	0.415063	0.18009
ENSG00000088986	DYNLL1	3.64838e-05	2.6948e-07	0.0522153
ENSG00000088992	TESC	0.741914	0.887605	0.809511
ENSG00000089006	SNX5	0.801289	0.384209	0.349118
ENSG00000089009	RPL6	0.135198	0.518326	0.852601
ENSG00000089012	SIRPG	0.701285	0.730442	0.760552
ENSG00000089022	MAPKAPK5	0.991252	0.999968	0.85793
ENSG00000089041	P2RX7	0.120205	0.1014	0.660063
ENSG00000089048	ESF1	0.290558	0.148577	0.375934
ENSG00000089050	RBBP9	0.160915	0.134002	0.663828
ENSG00000089053	ANAPC5	0.598739	0.50173	0.379615
ENSG00000089057	SLC23A2	0.99058	0.965459	0.317041
ENSG00000089060	SLC8B1	0.738904	0.945171	0.861999
ENSG00000089063	TMEM230	0.801904	0.0650349	0.0468746
ENSG00000089091	DZANK1	0.771958	0.551972	0.354049
ENSG00000089094	KDM2B	2.21868e-07	5.16858e-05	0.244712
ENSG00000089101	C20orf26	0.530344	0.750396	0.478293
ENSG00000089116	LHX5	0.684751	0.570032	0.492168
ENSG00000089123	TASP1	0.999944	1	0.998091
ENSG00000089127	OAS1	0.0261284	0.0905538	0.85854
ENSG00000089154	GCN1L1	0.999967	1	0.976969
ENSG00000089157	RPLP0	0.862504	0.954481	0.849818
ENSG00000089159	PXN	0.650446	0.429214	0.562135
ENSG00000089163	SIRT4	0.633054	0.880355	0.75047
ENSG00000089169	RPH3A	0.296635	0.0911478	0.0549716
ENSG00000089177	KIF16B	0.979637	0.196864	0.074103
ENSG00000089195	TRMT6	0.735823	0.739602	0.315639
ENSG00000089199	CHGB	0.115775	0.222868	0.697588
ENSG00000089220	PEBP1	0.461178	0.601829	0.657365
ENSG00000089225	TBX5	0.119821	0.65853	0.847286
ENSG00000089234	BRAP	0.999998	0.230143	0.000100569
ENSG00000089248	ERP29	0.3996	0.273631	0.436972
ENSG00000089250	NOS1	0.395109	0.26884	0.467345
ENSG00000089280	FUS	4.92659e-06	8.08736e-08	0.366367
ENSG00000089289	IGBP1	0.869173	0.387588	0.0570329
ENSG00000089327	FXYD5	0.176055	0.25124	0.389784
ENSG00000089335	ZNF302	0.758418	0.503152	0.52273
ENSG00000089351	GRAMD1A	0.447562	0.0988193	0.374362
ENSG00000089356	FXYD3	0.488163	0.399607	0.594331
ENSG00000089472	HEPH	0.0936267	0.473804	0.846783
ENSG00000089486	CDIP1	0.435444	0.414071	0.407574
ENSG00000089505	CMTM1	0.578777	0.131738	0.209837
ENSG00000089558	KCNH4	0.554106	0.52537	0.594154
ENSG00000089597	GANAB	1	1	0.179644
ENSG00000089639	GMIP	0.185267	0.067117	0.508452
ENSG00000089682	RBM41	0.198982	0.0684085	0.246514
ENSG00000089685	BIRC5	0.697707	0.0648808	0.351317
ENSG00000089692	LAG3	0.807391	0.519186	0.225433
ENSG00000089693	MLF2	0.999991	0.999971	0.868962
ENSG00000089723	OTUB2	0.0382809	0.17094	0.662376
ENSG00000089737	DDX24	0.655017	0.86517	0.700862
ENSG00000089775	ZBTB25	0.890773	0.888957	0.742628
ENSG00000089818	NECAP1	0.806461	0.34041	0.219684
ENSG00000089820	ARHGAP4	0.671164	0.934383	0.930238
ENSG00000089847	ANKRD24	0.561107	0.321644	0.629061
ENSG00000089876	DHX32	0.175041	0.186146	0.260182
ENSG00000089902	RCOR1	1	1	0.418522
ENSG00000089916	GPATCH2L	0.676666	0.708186	0.36213
ENSG00000090006	LTBP4	0.617692	0.844465	0.645153
ENSG00000090013	BLVRB	0.0434359	0.189084	0.535115
ENSG00000090020	SLC9A1	0.515628	1	1
ENSG00000090054	SPTLC1	0.536451	5.20827e-09	2.50113e-06
ENSG00000090060	PAPOLA	1	1	0.139437
ENSG00000090061	CCNK	0.999996	0.969609	0.258478
ENSG00000090097	PCBP4	0.18379	0.0886834	0.590019
ENSG00000090104	RGS1	0.0452124	0.286263	0.543522
ENSG00000090238	YPEL3	0.842029	0.269241	0.0882697
ENSG00000090263	MRPS33	0.9709	0.997314	0.890804
ENSG00000090266	NDUFB2	0.662615	0.537513	0.573743
ENSG00000090273	NUDC	0.996912	0.866161	0.169967
ENSG00000090316	MAEA	1	1	0.981443
ENSG00000090339	ICAM1	0.880154	0.996252	0.878849
ENSG00000090372	STRN4	0.512253	0.801382	0.825275
ENSG00000090376	IRAK3	0.474315	0.734417	0.77684
ENSG00000090382	LYZ	0.510935	0.911934	0.883304
ENSG00000090402	SI	0.869081	0.975962	0.546906
ENSG00000090432	MUL1	0.66126	0.0615402	0.00719239
ENSG00000090447	TFAP4	1.20527e-26	9.86965e-10	0.999999
ENSG00000090470	PDCD7	0.915268	0.350362	0.0346112
ENSG00000090487	SPG21	0.979749	0.902985	0.314125
ENSG00000090512	FETUB	0.414884	0.147286	0.375715
ENSG00000090520	DNAJB11	0.656863	0.339773	0.371139
ENSG00000090530	LEPREL1	0.263089	0.802378	0.811166
ENSG00000090534	THPO	0.58248	0.965994	0.869012
ENSG00000090539	CHRD	0.252665	0.653885	0.591766
ENSG00000090554	FLT3LG	0.320436	0.270958	0.268942
ENSG00000090565	RAB11FIP3	0.271426	0.337328	0.597502
ENSG00000090581	GNPTG	0.892538	0.965972	0.611239
ENSG00000090612	ZNF268	0.418155	0.0158246	0.0133227
ENSG00000090615	GOLGA3	0.0517686	0.153814	0.423987
ENSG00000090621	PABPC4	0.453788	0.474422	0.466106
ENSG00000090659	CD209	0.654523	0.231356	0.219506
ENSG00000090661	CERS4	0.305772	0.0158579	0.0451771
ENSG00000090674	MCOLN1	0.178173	0.0886678	0.224494
ENSG00000090686	USP48	1.21547e-05	3.91032e-12	0.000491856
ENSG00000090776	EFNB1	0.302938	0.181897	0.283973
ENSG00000090857	PDPR	0.847782	0.56925	0.369736
ENSG00000090861	AARS	0.641748	0.692467	0.607121
ENSG00000090863	GLG1	0.470573	0.62341	0.916235
ENSG00000090889	KIF4A	0.294039	0.357195	0.703542
ENSG00000090905	TNRC6A	0.0438994	0.11484	0.425074
ENSG00000090920	FCGBP	0.132637	0.487081	0.678378
ENSG00000090924	PLEKHG2	0.858437	0.214199	0.220305
ENSG00000090932	DLL3	0.692388	0.485768	0.313849
ENSG00000090971	NAT14	0.741755	0.510901	0.655551
ENSG00000090975	PITPNM2	0.0182481	0.155511	0.793789
ENSG00000090989	EXOC1	0.847311	0.971067	0.977544
ENSG00000091009	RBM27	0.674879	0.712851	0.783559
ENSG00000091010	POU4F3	0.896138	0.331941	0.132911
ENSG00000091039	OSBPL8	0.595132	0.342427	0.350274
ENSG00000091073	DTX2	0.979623	0.000114105	3.12476e-07
ENSG00000091106	NLRC4	0.149058	0.430874	0.821043
ENSG00000091127	PUS7	0.791476	0.246681	0.0728363
ENSG00000091128	LAMB4	0.8911	0.795805	0.276892
ENSG00000091129	NRCAM	0.270642	0.756625	0.710993
ENSG00000091136	LAMB1	0.276251	0.265395	0.43321
ENSG00000091137	SLC26A4	0.367677	0.519108	0.523643
ENSG00000091138	SLC26A3	0.962085	0.33074	0.0432505
ENSG00000091140	DLD	0.89843	0.0198808	0.0529526
ENSG00000091157	WDR7	0.999999	0.994614	0.278092
ENSG00000091164	TXNL1	0.0138437	0.766502	0.733748
ENSG00000091181	IL5RA	0.303661	0.156073	0.40193
ENSG00000091262	ABCC6	0.965304	0.998089	0.755736
ENSG00000091317	CMTM6	0.840534	0.999979	1
ENSG00000091409	ITGA6	0.493528	0.0181027	0.0270458
ENSG00000091428	RAPGEF4	0.312794	0.0188398	0.102094
ENSG00000091436	MLTK	0.50765	0.555136	0.0728298
ENSG00000091482	SMPX	0.0119451	0.0801118	0.55669
ENSG00000091483	FH	0.652344	0.0279156	0.0115949
ENSG00000091490	SEL1L3	0.257448	0.838471	0.86812
ENSG00000091513	TF	0.413192	0.864638	0.899088
ENSG00000091527	CDV3	0.35969	0.988484	0.990975
ENSG00000091536	MYO15A	0.235639	0.120305	0.394132
ENSG00000091542	ALKBH5	0.627584	0.00696403	0.0163215
ENSG00000091583	APOH	0.819226	0.858463	0.447724
ENSG00000091592	NLRP1	0.758588	0.719765	0.726892
ENSG00000091622	PITPNM3	0.0496994	0.523437	0.862908
ENSG00000091640	SPAG7	1	0.99841	0.0749728
ENSG00000091651	ORC6	0.721341	0.387208	0.324279
ENSG00000091656	ZFHX4	0.418324	0.92633	0.973965
ENSG00000091664	SLC17A6	0.507424	0.351196	0.526132
ENSG00000091704	CPA1	0.627153	0.971684	0.932193
ENSG00000091732	ZC3HC1	0.999552	0.984886	0.231431
ENSG00000091831	ESR1	0.801939	0.542947	0.477478
ENSG00000091844	RGS17	0.157933	0.0261945	0.130348
ENSG00000091879	ANGPT2	0.640808	0.85355	0.680104
ENSG00000091947	TMEM101	0.547407	0.085654	0.178329
ENSG00000091972	CD200	0.958883	0.974285	0.891222
ENSG00000091986	CCDC80	0.0833162	0.201144	0.792482
ENSG00000092009	CMA1	0.174255	0.343128	0.698332
ENSG00000092010	PSME1	0.903864	0.750421	0.539185
ENSG00000092020	PPP2R3C	0.995663	0.999274	0.876482
ENSG00000092036	HAUS4	0.0110598	0.872041	0.90448
ENSG00000092051	JPH4	0.559787	0.209813	0.144673
ENSG00000092054	MYH7	0.201533	0.538226	0.63107
ENSG00000092067	CEBPE	0.997757	0.977617	0.13266
ENSG00000092068	SLC7A8	0.426197	0.148092	0.119217
ENSG00000092094	OSGEP	0.265493	0.205454	0.479565
ENSG00000092096	SLC22A17	0.636202	0.976706	0.93862
ENSG00000092098	RNF31	0.913118	0.374558	0.0210318
ENSG00000092108	SCFD1	0.636248	0.224709	0.288031
ENSG00000092140	G2E3	0.98565	0.728044	0.306155
ENSG00000092148	HECTD1	0.99999	0.999998	0.708765
ENSG00000092199	HNRNPC	0.00944815	0.0397447	0.497736
ENSG00000092200	RPGRIP1	0.359466	0.381324	0.224491
ENSG00000092201	SUPT16H	0.999746	0.978968	0.456498
ENSG00000092203	TOX4	0.999108	0.971124	0.262628
ENSG00000092208	GEMIN2	0.0675312	0.224174	0.686583
ENSG00000092295	TGM1	0.925333	0.459748	0.231863
ENSG00000092330	TINF2	0.447098	0.289049	0.368161
ENSG00000092345	DAZL	0.537959	0.22224	0.355467
ENSG00000092377	TBL1Y	0.372206	0.591279	0.307995
ENSG00000092421	SEMA6A	0.711552	0.603673	0.426468
ENSG00000092439	TRPM7	0.950273	0.17928	0.0744691
ENSG00000092445	TYRO3	0.345265	0.425109	0.587758
ENSG00000092470	WDR76	0.801615	0.547889	0.302298
ENSG00000092529	CAPN3	0.407558	0.877961	0.845836
ENSG00000092531	SNAP23	0.999984	0.995762	0.00122636
ENSG00000092607	TBX15	0.193046	0.821293	0.97345
ENSG00000092621	PHGDH	0.640264	0.971094	0.912648
ENSG00000092758	COL9A3	0.532428	0.747987	0.518943
ENSG00000092820	EZR	0.859288	0.831805	0.638416
ENSG00000092841	MYL6	0.680899	0.0557879	0.0111106
ENSG00000092847	AGO1	0.716567	0.0949427	0.374413
ENSG00000092850	TEKT2	0.907168	0.220321	0.226395
ENSG00000092853	CLSPN	0.544243	0.732198	0.677033
ENSG00000092871	RFFL	0.5365	0.196548	0.109417
ENSG00000092929	UNC13D	0.499515	0.0972056	0.0809303
ENSG00000092931	MFSD11	0.631178	0.111314	0.0811329
ENSG00000092964	DPYSL2	0.524618	0.483458	0.290092
ENSG00000092969	TGFB2	0.364043	0.364149	0.364565
ENSG00000092978	GPATCH2	0.308262	0.664342	0.78315
ENSG00000093000	NUP50	0.952706	0.975523	0.480156
ENSG00000093009	CDC45	0.474242	0.295097	0.376891
ENSG00000093010	COMT	0.208161	0.758005	0.474946
ENSG00000093072	CECR1	0.39657	0.139294	0.520741
ENSG00000093134	VNN3	0.553894	0.834499	0.899053
ENSG00000093144	ECHDC1	0.413358	0.579547	0.77132
ENSG00000093167	LRRFIP2	0.748989	0.287386	0.0165207
ENSG00000093183	SEC22C	0.389139	0.872627	0.782857
ENSG00000093217	XYLB	0.764892	0.756308	0.600852
ENSG00000094631	HDAC6	0.975933	0.334094	0.0477352
[truncated: 18,534 more rows]

## Sheet: signed log P value
Ensemble ID	Gene Name	Basal Surface FPR1 Screen	Post-stim Surface FPR1 Screen	Integrated Analysis (FPR1 Endocytosis)
ENSG00000000003	TSPAN6	0.21238	0.790519	0.693946
ENSG00000000005	TNMD	-1.71258	-1.17557	0.424659
ENSG00000000419	DPM1	-24.1031	-21.241	2.02952
ENSG00000000457	SCYL3	1.08954	1.28761	0.203234
ENSG00000000460	C1orf112	0.989736	0.553145	-0.960182
ENSG00000000938	FGR	0.300723	-0.277581	-0.393936
ENSG00000000971	CFH	0.725142	0.735095	0.577117
ENSG00000001036	FUCA2	0.791826	0.281907	-0.284995
ENSG00000001084	GCLC	-8.21754	-3.58766	1.31263
ENSG00000001167	NFYA	-0.196956	2.26868	2.18049
ENSG00000001460	STPG1	0.332503	-0.456574	-0.523138
ENSG00000001461	NIPAL3	-0.85645	-1.01995	-0.433905
ENSG00000001497	LAS1L	-0.411069	-0.471465	0.757389
ENSG00000001561	ENPP4	-0.676959	-1.13083	-0.218903
ENSG00000001617	SEMA3F	0.148033	-0.244524	-0.173242
ENSG00000001626	CFTR	-0.39586	-1.25826	-0.422485
ENSG00000001629	ANKIB1	-0.39447	1.19762	1.34386
ENSG00000001630	CYP51A1	0.756003	0.990539	0.232306
ENSG00000001631	KRIT1	13.587	1.75043	-2.51379
ENSG00000002016	RAD52	1.00058	1.54303	0.467061
ENSG00000002330	BAD	0.235296	-0.770486	-1.05748
ENSG00000002549	LAP3	-3.53002	-3.24883	0.218975
ENSG00000002586	CD99	-0.669258	0.778786	0.925135
ENSG00000002587	HS3ST1	-1.96735	-0.667238	0.937137
ENSG00000002726	AOC1	0.296308	1.09942	0.626197
ENSG00000002745	WNT16	-0.81178	-0.218744	0.660854
ENSG00000002746	HECW1	-0.673053	-0.395397	0.795863
ENSG00000002822	MAD1L1	-1.6184	0.190373	1.05727
ENSG00000002834	LASP1	-0.662055	0.867705	1.08266
ENSG00000002919	SNX11	0.416368	-0.516191	-0.869965
ENSG00000002933	TMEM176A	-0.536442	0.203467	0.506409
ENSG00000003056	M6PR	-0.977012	0.469335	0.545732
ENSG00000003096	KLHL13	-0.194603	1.60397	1.56268
ENSG00000003137	CYP26B1	0.895399	0.68823	-0.50369
ENSG00000003147	ICA1	1.04309	0.333265	0.227852
ENSG00000003249	DBNDD1	-0.226254	0.389919	0.473908
ENSG00000003393	ALS2	-0.423588	-1.13927	-0.656659
ENSG00000003400	CASP10	-0.532487	0.472666	0.739823
ENSG00000003402	CFLAR	-0.517574	-0.416906	-0.486039
ENSG00000003436	TFPI	0.544395	-0.100648	-0.337111
ENSG00000003509	NDUFAF7	0.425916	-2.99235	-2.72823
ENSG00000003756	RBM5	-2.28788	-4.23146	-1.21751
ENSG00000003987	MTMR7	-0.500076	0.795661	0.446184
ENSG00000003989	SLC7A2	-1.60293	-0.462538	0.743544
ENSG00000004059	ARF5	-0.310872	0.678923	1.01289
ENSG00000004139	SARM1	0.85831	0.56437	-0.782881
ENSG00000004142	POLDIP2	-1.78985	-0.611911	0.553462
ENSG00000004399	PLXND1	0.646783	1.36312	0.708988
ENSG00000004455	AK2	-4.82762	-3.14386	1.54072
ENSG00000004468	CD38	1.46577	0.400522	-1.00373
ENSG00000004478	FKBP4	-0.447503	0.592733	0.975777
ENSG00000004487	KDM1A	-1.57842	-1.78329	-0.368674
ENSG00000004534	RBM6	0.513946	0.594438	-0.758864
ENSG00000004660	CAMKK1	0.570075	0.611864	0.396439
ENSG00000004700	RECQL	-0.156847	-0.188475	-0.184328
ENSG00000004766	CCDC132	-1.64311	1.25971	3.09578
ENSG00000004776	HSPB6	0.289384	0.590378	0.40238
ENSG00000004777	ARHGAP33	0.615236	0.927456	0.315409
ENSG00000004779	NDUFAB1	-0.769306	-0.381044	0.22064
ENSG00000004799	PDK4	0.2507	-0.356521	-0.49906
ENSG00000004809	SLC22A16	-0.379688	0.938701	0.864185
ENSG00000004838	ZMYND10	0.237545	-0.157304	-0.343467
ENSG00000004846	ABCB5	-2.36237	-0.921236	0.855927
ENSG00000004848	ARX	-0.198975	0.620474	0.427561
ENSG00000004864	SLC25A13	-0.511746	-0.261072	0.367171
ENSG00000004866	ST7	2.63469	5.10792	1.2163
ENSG00000004897	CDC27	0.626866	0.367316	-0.416814
ENSG00000004939	SLC4A1	-0.402963	-0.12111	0.194504
ENSG00000004948	CALCR	1.50255	-0.395745	-1.06446
ENSG00000004961	HCCS	-0.768428	-0.257627	0.431966
ENSG00000004975	DVL2	3.32994	0.149691	-0.839146
ENSG00000005001	PRSS22	0.589577	0.707133	0.464122
ENSG00000005007	UPF1	-0.645837	-0.513291	0.32134
ENSG00000005020	SKAP2	-1.09697	0.944994	0.801951
ENSG00000005022	SLC25A5	0.43392	-0.581849	-1.08615
ENSG00000005059	CCDC109B	-0.857802	0.475906	0.94005
ENSG00000005073	HOXA11	-0.763147	0.58594	0.952422
ENSG00000005075	POLR2J	-1.10565	-0.359312	0.489194
ENSG00000005100	DHX33	-1.50818	-0.18449	1.15113
ENSG00000005102	MEOX1	-1.09373	-0.474048	0.525165
ENSG00000005108	THSD7A	-0.521779	0.276957	0.60417
ENSG00000005156	LIG3	-2.55965	-7.09015	-1.92123
ENSG00000005175	RPAP3	-0.76318	0.358873	0.869648
ENSG00000005187	ACSM3	-0.271434	0.523576	0.819083
ENSG00000005189	AC004381.6	-0.600851	-0.746922	-0.429982
ENSG00000005194	CIAPIN1	-0.809119	-0.538108	0.940873
ENSG00000005238	FAM214B	-0.781766	-0.805558	-0.915231
ENSG00000005243	COPZ2	-0.835457	0.464327	0.584527
ENSG00000005249	PRKAR2B	-0.523932	0.491472	0.311251
ENSG00000005302	MSL3	5.72364	3.5208	-0.53434
ENSG00000005339	CREBBP	-3.77583	-4.07004	-0.641633
ENSG00000005379	BZRAP1	-0.554408	0.623903	0.366486
ENSG00000005381	MPO	0.978089	1.10475	0.289102
ENSG00000005421	PON1	-0.388674	-1.6071	-1.42879
ENSG00000005436	GCFC2	-0.666736	0.692203	0.419261
ENSG00000005448	WDR54	1.9924	0.271838	-1.23574
ENSG00000005469	CROT	-1.08739	-0.788864	0.216282
ENSG00000005471	ABCB4	-0.669509	0.539072	1.47137
ENSG00000005483	KMT2E	4.13588	5.69545	1.72939
ENSG00000005486	RHBDD2	-0.152449	0.986392	0.900873
ENSG00000005513	SOX8	0.321297	-0.647638	-0.617763
ENSG00000005700	IBTK	-1.9977	-0.821408	0.345573
ENSG00000005801	ZNF195	0.394853	-0.537467	-0.52965
ENSG00000005810	MYCBP2	-0.829622	-0.863225	-0.221715
ENSG00000005812	FBXL3	-0.698655	0.511742	0.96682
ENSG00000005844	ITGAL	-1.1896	1.04394	2.0844
ENSG00000005882	PDK2	-0.506174	0.845373	0.644752
ENSG00000005884	ITGA3	-1.14814	-0.684946	-0.847503
ENSG00000005889	ZFX	-11.0044	-13.031	-0.865834
ENSG00000005893	LAMP2	-0.396934	0.458459	0.345575
ENSG00000005955	GGNBP2	-0.159065	1.27615	0.927779
ENSG00000005961	ITGA2B	0.813121	1.13545	0.51424
ENSG00000005981	ASB4	-0.225666	-0.509584	-0.39845
ENSG00000006007	GDE1	-0.855733	0.339488	0.481752
ENSG00000006015	C19orf60	0.717909	1.40596	0.726175
ENSG00000006016	CRLF1	-0.671436	-0.679198	-0.289262
ENSG00000006025	OSBPL7	0.3397	-0.795576	-0.619057
ENSG00000006042	TMEM98	1.60088	-0.271249	-0.868498
ENSG00000006047	YBX2	-0.314821	0.790127	0.661805
ENSG00000006059	KRT33A	0.495892	-0.289537	-0.446031
ENSG00000006071	ABCC8	1.06081	0.500339	-0.913202
ENSG00000006074	CCL18	-0.464525	-1.05513	-0.551533
ENSG00000006075	CCL3	0.562357	1.46022	1.50532
ENSG00000006114	SYNRG	-0.539295	0.960172	1.197
ENSG00000006116	CACNG3	-0.563558	-1.20271	-0.489469
ENSG00000006118	TMEM132A	0.720301	-0.705907	-0.909788
ENSG00000006125	AP2B1	12.5617	0.397706	-6.0755
ENSG00000006128	TAC1	-1.08979	0.346536	1.41734
ENSG00000006194	ZNF263	-0.394814	0.340729	0.540137
ENSG00000006210	CX3CL1	0.111306	0.926812	0.774131
ENSG00000006282	SPATA20	-0.540662	-0.604846	-0.318982
ENSG00000006283	CACNA1G	0.272642	-0.283524	-0.304712
ENSG00000006327	TNFRSF12A	0.261846	-0.212687	-0.150448
ENSG00000006377	DLX6	0.358107	0.51899	0.285333
ENSG00000006432	MAP3K9	0.313881	0.271536	-0.466735
ENSG00000006451	RALA	1.40691	-2.12727	-3.53891
ENSG00000006453	BAIAP2L1	0.544688	1.7533	1.25832
ENSG00000006459	KDM7A	-0.301914	1.35034	1.69956
ENSG00000006468	ETV1	-0.656845	-0.679887	-0.276407
ENSG00000006530	AGK	0.591187	1.65037	1.50491
ENSG00000006534	ALDH3B1	-0.345277	-0.539167	0.249552
ENSG00000006555	TTC22	-0.49346	0.278158	0.663636
ENSG00000006576	PHTF2	1.00366	-0.543832	-0.632962
ENSG00000006606	CCL26	-0.219164	0.478793	0.662644
ENSG00000006607	FARP2	1.04496	-0.493549	-1.17447
ENSG00000006611	USH1C	-1.93614	-0.999178	-0.510899
ENSG00000006625	GGCT	0.766068	0.775943	0.188003
ENSG00000006634	DBF4	2.3884	2.35264	0.227128
ENSG00000006638	TBXA2R	0.333577	1.57373	0.870534
ENSG00000006652	IFRD1	-0.606231	-1.45909	-0.949189
ENSG00000006659	LGALS14	-0.755038	-0.599064	-0.909663
ENSG00000006695	COX10	0.43523	-0.433276	-0.493364
ENSG00000006704	GTF2IRD1	-0.414705	0.613467	0.840978
ENSG00000006712	PAF1	-2.3671	-1.24838	0.443525
ENSG00000006715	VPS41	-19.5096	1.62704	21.2729
ENSG00000006740	ARHGAP44	-0.36179	0.933193	0.609075
ENSG00000006744	ELAC2	-1.4083	-1.16898	-0.853543
ENSG00000006747	SCIN	0.675868	1.05027	0.705489
ENSG00000006756	ARSD	-0.37721	-0.937797	-0.311059
ENSG00000006757	PNPLA4	0.39493	0.875936	0.34069
ENSG00000006788	MYH13	-0.208474	-0.671485	-0.639911
ENSG00000006831	ADIPOR2	2.46354	0.539961	-1.2297
ENSG00000006837	CDKL3	-0.40542	0.711544	0.697308
ENSG00000007001	UPP2	0.706592	-0.37755	-0.778134
ENSG00000007038	PRSS21	-0.298364	0.729517	0.623923
ENSG00000007047	MARK4	-1.41399	-0.675744	0.274887
ENSG00000007062	PROM1	0.2262	0.981126	0.687763
ENSG00000007080	CCDC124	-4.92067	-3.68193	1.02405
ENSG00000007129	CEACAM21	0.348326	0.797024	0.273239
ENSG00000007168	PAFAH1B1	-0.956492	0.229754	1.09094
ENSG00000007171	NOS2	0.353916	1.37429	0.607115
ENSG00000007174	DNAH9	0.266552	0.243092	-0.31656
ENSG00000007202	KIAA0100	-0.178968	0.304166	0.398318
ENSG00000007216	SLC13A2	0.549501	-0.533203	-0.821677
ENSG00000007237	GAS7	0.293952	-0.412338	-0.557147
ENSG00000007255	TRAPPC6A	0.918681	-0.654252	-0.454638
ENSG00000007264	MATK	0.44331	1.92233	0.687412
ENSG00000007306	CEACAM7	0.503596	-0.278403	-0.412388
ENSG00000007312	CD79B	0.774395	0.626145	0.37001
ENSG00000007314	SCN4A	-0.979603	-0.778698	-0.344695
ENSG00000007341	ST7L	0.476792	2.48386	0.783942
ENSG00000007350	TKTL1	-0.936584	-0.306393	0.547526
ENSG00000007372	PAX6	-0.384158	0.250134	0.525536
ENSG00000007376	RPUSD1	1.37223	0.200856	-0.833702
ENSG00000007384	RHBDF1	0.788957	0.718494	0.665672
ENSG00000007392	LUC7L	-0.291656	-0.568906	-0.478733
ENSG00000007402	CACNA2D2	1.84792	1.15989	-0.826145
ENSG00000007516	BAIAP3	1.31058	0.450325	-0.466318
ENSG00000007520	TSR3	3.57185	1.33276	-0.788416
ENSG00000007541	PIGQ	-0.907108	-1.01604	-0.542538
ENSG00000007545	CRAMP1L	-16.219	-16.9406	0.590658
ENSG00000007866	TEAD3	0.430282	0.524607	0.459574
ENSG00000007908	SELE	-0.836978	-1.29002	-0.736368
ENSG00000007923	DNAJC11	-0.610463	0.247667	0.429794
ENSG00000007933	FMO3	0.230436	-0.631121	-0.59701
ENSG00000007944	MYLIP	-3.93216	7.19249	13.3277
ENSG00000007952	NOX1	-1.48989	0.316182	1.06126
ENSG00000007968	E2F2	0.921654	-0.199612	-0.626033
ENSG00000008018	PSMB1	-0.413621	0.472497	0.83182
ENSG00000008056	SYN1	-0.697532	-0.424761	0.362169
ENSG00000008083	JARID2	-5.38317	-2.80375	0.592617
ENSG00000008086	CDKL5	0.762422	0.620199	-0.602017
ENSG00000008118	CAMK1G	-0.350931	0.412716	0.448728
ENSG00000008128	CDK11A	0.306583	1.73685	1.1488
ENSG00000008130	NADK	-6.42949	-4.30347	0.447943
ENSG00000008196	TFAP2B	0.341814	-0.290773	-0.359773
ENSG00000008197	TFAP2D	0.774878	-0.234834	-0.727408
ENSG00000008226	DLEC1	0.409393	0.269352	-0.456743
ENSG00000008256	CYTH3	0.186295	0.3333	0.197958
ENSG00000008277	ADAM22	-1.28248	0.209213	0.965313
ENSG00000008282	SYPL1	0.387947	1.87772	0.949113
ENSG00000008283	CYB561	-0.165371	-0.275424	-0.205467
ENSG00000008294	SPAG9	-0.547385	-0.355011	-0.442401
ENSG00000008300	CELSR3	0.888269	0.89102	-0.252237
ENSG00000008311	AASS	0.481304	-0.6995	-0.737334
ENSG00000008323	PLEKHG6	-0.472791	-0.677325	-0.361954
ENSG00000008324	SS18L2	-0.624932	-0.379921	0.249803
ENSG00000008382	MPND	0.271149	0.140154	-0.159877
ENSG00000008394	MGST1	0.99914	-0.709365	-1.25728
ENSG00000008405	CRY1	0.819875	-0.59843	-0.623073
ENSG00000008438	PGLYRP1	-0.271174	-0.454947	-0.232182
ENSG00000008441	NFIX	0.417576	-0.545224	-0.672874
ENSG00000008513	ST3GAL1	0.304483	0.612866	0.500503
ENSG00000008516	MMP25	-0.326497	0.797624	1.28266
ENSG00000008517	IL32	-0.601257	-0.894258	0.727902
ENSG00000008710	PKD1	0.859174	-0.211652	-0.611536
ENSG00000008735	MAPK8IP2	0.271158	0.697605	0.91507
ENSG00000008838	MED24	0.373181	-0.956316	-1.24436
ENSG00000008853	RHOBTB2	-1.43612	-4.95367	-1.76673
ENSG00000008869	HEATR5B	-0.296737	2.97394	2.75806
ENSG00000008952	SEC62	1.48827	0.742272	-0.61127
ENSG00000008988	RPS20	0.735795	0.79638	0.480176
ENSG00000009307	CSDE1	-7.05775	-7.2724	-0.58333
ENSG00000009335	UBE3C	-1.57573	-1.05217	0.997465
ENSG00000009413	REV3L	-1.7432	-0.263419	0.959791
ENSG00000009694	TENM1	0.727791	0.265932	-0.310695
ENSG00000009709	PAX7	0.99368	-0.776688	-1.5561
ENSG00000009724	MASP2	0.921872	1.71303	0.439732
ENSG00000009765	IYD	-0.229838	-0.424654	-0.282291
ENSG00000009780	FAM76A	-1.1267	-0.967568	-0.331368
ENSG00000009790	TRAF3IP3	7.43089	1.91384	-1.78346
ENSG00000009830	POMT2	-0.207216	-0.236402	-0.236616
ENSG00000009844	VTA1	1.9966	1.69079	0.320407
ENSG00000009950	MLXIPL	-0.614455	0.280842	0.555848
ENSG00000009954	BAZ1B	1.07499	2.78682	0.927947
ENSG00000010017	RANBP9	-0.717643	-1.0324	-0.214849
ENSG00000010030	ETV7	0.533992	0.94514	-0.55021
ENSG00000010072	SPRTN	0.381538	0.310399	0.345996
ENSG00000010165	METTL13	-0.530677	0.735081	1.04761
ENSG00000010219	DYRK4	0.462644	0.471917	0.551345
ENSG00000010244	ZNF207	-2.83984	-4.99123	-1.1744
ENSG00000010256	UQCRC1	0.154148	-0.848905	-0.825739
ENSG00000010270	STARD3NL	0.373649	1.16922	1.23618
ENSG00000010278	CD9	-0.539841	0.83367	0.933803
ENSG00000010282	HHATL	-0.402192	0.297107	0.410777
ENSG00000010292	NCAPD2	-0.520567	0.593228	0.913623
ENSG00000010295	IFFO1	0.156908	-0.151526	-0.199086
ENSG00000010310	GIPR	0.711615	-0.702343	-0.857428
ENSG00000010318	PHF7	1.10624	0.67303	0.819186
ENSG00000010319	SEMA3G	0.758406	1.11679	0.528093
ENSG00000010322	NISCH	-0.302754	0.47724	0.295024
ENSG00000010327	STAB1	-0.345168	0.831042	0.750888
ENSG00000010361	FUZ	0.446884	-2.04513	-1.47092
ENSG00000010379	SLC6A13	0.30594	1.09584	0.741375
ENSG00000010404	IDS	-0.696514	-0.712887	-0.318825
ENSG00000010438	PRSS3	-0.435404	0.659914	-0.266211
ENSG00000010539	ZNF200	0.340029	0.509386	-0.486911
ENSG00000010610	CD4	0.674299	-0.331055	-0.839805
ENSG00000010626	LRRC23	-0.564332	1.12192	1.47935
ENSG00000010671	BTK	-1.87349	-1.67187	-0.569709
ENSG00000010704	HFE	0.841762	0.30067	-0.346692
ENSG00000010803	SCMH1	0.434424	0.262952	-0.517485
ENSG00000010810	FYN	0.68327	0.889675	0.558162
ENSG00000010818	HIVEP2	1.59832	-0.487123	-0.995523
ENSG00000010932	FMO1	0.761786	0.656315	-1.20333
ENSG00000011007	TCEB3	-0.572467	-0.827381	-0.489459
ENSG00000011009	LYPLA2	-0.599382	-0.420886	-0.406912
ENSG00000011021	CLCN6	-0.433171	-2.58468	-1.51055
ENSG00000011028	MRC2	-0.868939	0.937184	1.35428
ENSG00000011052	NME2	-0.445334	2.44322	2.23395
ENSG00000011083	SLC6A7	-0.551599	0.394604	0.6086
ENSG00000011105	TSPAN9	-0.225163	-0.731696	-0.370839
ENSG00000011114	BTBD7	-0.874739	0.747946	1.07669
ENSG00000011132	APBA3	1.02923	-0.362772	-1.39623
ENSG00000011143	MKS1	0.467214	-0.595688	-0.926396
ENSG00000011198	ABHD5	1.81744	-0.768073	-2.39184
ENSG00000011201	KAL1	-1.69757	-0.91534	0.347837
ENSG00000011243	AKAP8L	2.20702	4.23186	0.712979
ENSG00000011258	MBTD1	0.679499	-3.99379	-4.34408
ENSG00000011260	UTP18	-0.576081	0.300232	0.644445
ENSG00000011275	RNF216	-0.614336	-0.884921	-0.438389
ENSG00000011295	TTC19	-0.691473	0.32349	0.307207
ENSG00000011304	PTBP1	-12.7085	-7.17175	1.26832
ENSG00000011332	DPF1	-0.415836	0.423076	0.375522
ENSG00000011347	SYT7	-0.902056	-0.780514	-0.236204
ENSG00000011376	LARS2	-0.66476	-4.10286	-1.91445
ENSG00000011405	PIK3C2A	0.260564	-0.507156	-0.783029
ENSG00000011422	PLAUR	1.39003	0.694811	-0.572958
ENSG00000011426	ANLN	1.0509	0.897447	0.308952
ENSG00000011451	WIZ	-8.11588	-6.39009	0.382517
ENSG00000011454	RABGAP1	-2.76717	-3.44362	-0.423363
ENSG00000011465	DCN	0.891976	0.440234	-0.390154
ENSG00000011478	QPCTL	-0.819241	-0.240713	0.339781
ENSG00000011485	PPP5C	-0.909817	-4.02526	-1.82596
ENSG00000011523	CEP68	1.0721	0.573484	-0.324767
ENSG00000011566	MAP4K3	-0.637649	0.402927	0.694867
ENSG00000011590	ZBTB32	-0.927302	0.416731	1.40705
ENSG00000011600	TYROBP	0.925308	-0.26809	-0.724759
ENSG00000011638	TMEM159	3.35578	0.756398	-0.967704
ENSG00000011677	GABRA3	-1.11591	-0.753595	0.982291
ENSG00000012048	BRCA1	-0.209769	1.09537	1.15878
ENSG00000012061	ERCC1	1.02056	0.828238	-0.349318
ENSG00000012124	CD22	-0.220444	-0.539519	-0.514317
ENSG00000012174	MBTPS2	-0.53179	-0.640064	0.416935
ENSG00000012211	PRICKLE3	-0.644384	-0.173277	0.481829
ENSG00000012223	LTF	0.433181	0.411676	-0.390471
ENSG00000012232	EXTL3	1.69823	-1.01012	-1.50745
ENSG00000012504	NR1H4	0.725134	0.381043	-0.290057
ENSG00000012660	ELOVL5	-1.00144	-3.48751	-1.2641
ENSG00000012779	ALOX5	-0.730933	-0.382555	-0.168242
ENSG00000012817	KDM5D	1.20196	-0.287857	-1.12297
ENSG00000012822	CALCOCO1	-0.541744	0.397652	0.810694
ENSG00000012963	UBR7	-6.69409	-4.55148	0.954656
ENSG00000012983	MAP4K5	0.827873	0.764743	0.555777
ENSG00000013016	EHD3	-0.371252	0.885097	0.662306
ENSG00000013275	PSMC4	0.364727	0.246804	-0.377468
ENSG00000013288	MAN2B2	-0.140255	0.358149	0.368426
ENSG00000013293	SLC7A14	-0.353947	0.525703	0.695255
ENSG00000013297	CLDN11	1.5029	-0.292586	-1.14505
ENSG00000013306	SLC25A39	0.634552	-0.666826	-0.739991
ENSG00000013364	MVP	0.623031	-0.391393	-0.612406
ENSG00000013374	NUB1	-0.742259	0.68643	1.49536
ENSG00000013375	PGM3	-0.323297	0.602798	1.17261
ENSG00000013392	RWDD2A	-0.553044	-0.517603	0.383126
ENSG00000013441	CLK1	-0.463633	0.163194	0.375729
ENSG00000013503	POLR3B	0.611422	0.234928	0.401621
ENSG00000013523	ANGEL1	0.140882	-0.755339	-0.590463
ENSG00000013561	RNF14	-1.52641	0.333308	1.82997
ENSG00000013563	DNASE1L1	1.66156	1.42669	-0.520128
ENSG00000013573	DDX11	1.56755	1.71671	0.432989
ENSG00000013583	HEBP1	0.41922	0.386503	-0.292021
ENSG00000013588	GPRC5A	0.589392	0.974261	0.520504
ENSG00000013619	MAMLD1	0.927371	1.71142	1.02097
ENSG00000013725	CD6	0.422789	0.880387	1.01628
ENSG00000013810	TACC3	0.230885	1.36228	0.941601
ENSG00000014123	UFL1	-1.61394	-8.33401	-3.51886
ENSG00000014138	POLA2	0.207419	1.26941	1.03546
ENSG00000014164	ZC3H3	0.618713	-0.602595	-1.14612
ENSG00000014216	CAPN1	0.481159	0.772186	0.472091
ENSG00000014257	ACPP	-0.660263	1.64326	2.06669
ENSG00000014641	MDH1	-4.30247	-2.78301	0.692745
ENSG00000014824	SLC30A9	0.485878	-0.805811	-0.932689
ENSG00000014914	MTMR11	-0.649366	0.474466	1.0365
ENSG00000014919	COX15	0.468993	0.691555	-0.387473
ENSG00000015133	CCDC88C	-0.304879	1.15186	0.834133
ENSG00000015153	YAF2	-0.54815	0.738455	0.422709
ENSG00000015171	ZMYND11	1.15467	0.912272	0.240452
ENSG00000015285	WAS	-5.56404	-0.708154	3.13577
ENSG00000015413	DPEP1	0.89176	0.911844	-0.721734
ENSG00000015475	BID	0.816229	0.639187	-0.356621
ENSG00000015479	MATR3	1.85578	2.74759	0.655063
ENSG00000015520	NPC1L1	-0.58923	-0.298402	0.283067
ENSG00000015532	XYLT2	1.07167	1.99241	0.629321
ENSG00000015568	RGPD5	-0.194669	-0.671042	-0.377149
ENSG00000015592	STMN4	0.610985	0.683065	0.46277
ENSG00000015676	NUDCD3	-1.50265	-0.978575	1.08562
ENSG00000016082	ISL1	0.312253	0.278445	-0.172311
ENSG00000016391	CHDH	0.737676	0.458022	-0.331386
ENSG00000016402	IL20RA	-0.698547	-0.374673	0.335928
ENSG00000016490	CLCA1	-0.342305	0.505485	0.686432
ENSG00000016602	CLCA4	-1.05238	-0.982921	0.360589
ENSG00000016864	GLT8D1	-1.18001	-0.253152	0.587326
ENSG00000017260	ATP2C1	-2.89851	0.610238	2.234
ENSG00000017373	SRCIN1	1.75339	0.910151	0.702193
ENSG00000017427	IGF1	0.867981	0.410916	-0.607081
ENSG00000017483	SLC38A5	-2.44215	-2.28419	0.777481
ENSG00000017621	MAGIX	-0.540608	-1.27919	-1.3768
ENSG00000017797	RALBP1	0.952193	-0.178161	-0.661899
ENSG00000018189	RUFY3	-0.636403	1.63919	2.31421
ENSG00000018236	CNTN1	-0.856513	1.33703	1.62535
ENSG00000018280	SLC11A1	0.871777	1.64831	1.01745
ENSG00000018408	WWTR1	-0.512649	2.00952	2.3248
ENSG00000018510	AGPS	-0.818658	-7.20019	-4.29013
ENSG00000018610	CXorf56	0.67552	0.582506	0.28799
ENSG00000018625	ATP1A2	0.357502	0.53607	0.312565
ENSG00000018699	TTC27	-0.483005	-0.34078	0.170698
ENSG00000018869	ZNF582	-0.380157	-0.698793	-0.442666
ENSG00000019102	VSIG2	0.526755	0.347409	-0.208635
ENSG00000019144	PHLDB1	0.492227	0.521852	0.334664
ENSG00000019169	MARCO	-0.295537	1.60227	1.66443
ENSG00000019186	CYP24A1	-0.794176	0.496486	0.840723
ENSG00000019485	PRDM11	-0.479722	-1.85951	-0.609827
ENSG00000019505	SYT13	-0.433721	-0.570374	-0.370728
ENSG00000019549	SNAI2	0.384267	0.577258	0.37923
ENSG00000019582	CD74	0.925396	0.62106	0.29541
ENSG00000019991	HGF	0.882223	0.323282	-0.566793
ENSG00000019995	ZRANB1	-5.80396	-3.35823	0.47261
ENSG00000020129	NCDN	1.70101	0.364512	-0.565583
ENSG00000020181	GPR124	0.37473	0.463176	0.480375
ENSG00000020256	ZFP64	2.45799	0.628921	-0.822438
ENSG00000020426	MNAT1	-0.450446	1.03343	0.492037
ENSG00000020577	SAMD4A	-1.05023	1.05069	1.56826
ENSG00000020633	RUNX3	-1.12767	-0.214257	0.785717
ENSG00000020922	MRE11A	0.272673	0.535577	-0.270617
ENSG00000021300	PLEKHB1	-0.807901	-1.09786	0.574046
ENSG00000021355	SERPINB1	-0.307073	-0.612462	0.612292
ENSG00000021461	CYP3A43	-0.729015	0.381907	0.772508
ENSG00000021488	SLC7A9	-0.194947	-0.855178	-0.733769
ENSG00000021574	SPAST	0.472598	2.55581	1.34393
ENSG00000021645	NRXN3	-0.527379	-0.443449	-0.423226
ENSG00000021762	OSBPL5	-0.459693	0.314987	0.632337
ENSG00000021776	AQR	0.275246	0.315748	0.170178
ENSG00000021826	CPS1	-0.427898	-0.789108	-0.291476
ENSG00000021852	C8B	-0.414023	-0.418809	-0.274402
ENSG00000022267	FHL1	0.437487	0.33333	0.598342
ENSG00000022277	RTFDC1	-0.561516	-0.899217	-0.476932
ENSG00000022355	GABRA1	0.51247	-1.1299	-0.894778
ENSG00000022556	NLRP2	-0.521947	0.251815	0.316799
ENSG00000022567	SLC45A4	8.63583	0.971138	-2.69851
ENSG00000022840	RNF10	0.664405	0.239787	-0.574503
ENSG00000022976	ZNF839	0.909653	1.14095	0.626313
ENSG00000023041	ZDHHC6	-0.706198	1.08738	1.18039
ENSG00000023171	GRAMD1B	0.915307	1.53802	1.56293
ENSG00000023191	RNH1	-1.817	-1.57731	0.508753
ENSG00000023228	NDUFS1	0.383776	-5.5353	-5.62617
ENSG00000023287	RB1CC1	0.274144	-0.764996	-0.756483
ENSG00000023318	ERP44	0.395193	1.10154	0.376793
ENSG00000023330	ALAS1	-0.354566	-0.702429	-0.857841
ENSG00000023445	BIRC3	0.495357	0.918399	0.456684
ENSG00000023516	AKAP11	0.887346	0.802214	-0.53587
ENSG00000023572	GLRX2	-0.770805	1.3302	1.2427
ENSG00000023608	SNAPC1	-0.894766	-1.68551	-0.739551
ENSG00000023697	DERA	-0.284331	-0.457495	-0.184266
ENSG00000023734	STRAP	-4.29178	-2.27531	0.682319
ENSG00000023839	ABCC2	0.797267	1.1068	-0.316167
ENSG00000023892	DEF6	-0.76008	-2.64978	-1.10762
ENSG00000023902	PLEKHO1	-0.432515	-0.259066	0.289612
ENSG00000023909	GCLM	-3.35911	-0.770091	1.62606
ENSG00000024048	UBR2	-0.655203	1.81983	2.76912
ENSG00000024422	EHD2	-0.263001	-0.285717	-0.40933
ENSG00000024526	DEPDC1	-0.356942	-0.346622	-0.180506
ENSG00000024862	CCDC28A	0.203788	0.190497	0.226117
ENSG00000025039	RRAGD	-0.507385	-0.244556	0.374595
ENSG00000025156	HSF2	-0.47716	-0.491293	-0.403425
ENSG00000025293	PHF20	-0.405437	-0.567875	0.577009
ENSG00000025423	HSD17B6	-0.397392	-0.529894	0.481618
ENSG00000025434	NR1H3	-0.4724	-0.520457	-0.20553
ENSG00000025708	TYMP	-0.203811	-0.751175	-0.570997
ENSG00000025770	NCAPH2	0.932659	1.10202	-0.475721
ENSG00000025772	TOMM34	0.781139	0.473488	-0.560298
ENSG00000025796	SEC63	6.09675	10.9111	1.72981
ENSG00000025800	KPNA6	-0.767817	-2.19452	-0.940996
ENSG00000026025	VIM	-5.38942	0.456572	4.51233
ENSG00000026103	FAS	-0.340459	-0.435259	0.374273
ENSG00000026297	RNASET2	-0.587617	0.253213	0.567062
ENSG00000026508	CD44	0.732689	0.445448	0.339963
ENSG00000026559	KCNG1	0.38198	-0.486456	-0.58035
ENSG00000026652	AGPAT4	-1.01433	-0.688882	0.372482
ENSG00000026751	SLAMF7	0.608244	-0.51104	-1.09557
ENSG00000026950	BTN3A1	0.569651	1.446	0.566663
ENSG00000027001	MIPEP	-1.45404	-1.56026	0.301226
ENSG00000027075	PRKCH	0.388452	0.623272	-0.19944
ENSG00000027644	INSRR	-1.90128	0.333356	0.440668
ENSG00000027697	IFNGR1	0.305393	-0.88868	-0.811782
ENSG00000027847	B4GALT7	0.445633	0.882102	1.41362
ENSG00000027869	SH2D2A	0.677364	0.742931	0.443351
ENSG00000028116	VRK2	1.63668	0.349213	-0.60149
ENSG00000028137	TNFRSF1B	-0.386851	-0.500197	-0.258832
ENSG00000028203	VEZT	0.275586	0.365288	0.368888
ENSG00000028277	POU2F2	-0.357454	-0.277476	0.192642
ENSG00000028310	BRD9	4.67969	-0.517881	-3.68822
ENSG00000028528	SNX1	0.799355	0.482941	-0.153246
ENSG00000028839	TBPL1	5.10911	-0.311534	-1.62503
ENSG00000029153	ARNTL2	-0.589902	0.571038	1.24275
ENSG00000029363	BCLAF1	-2.55592	-2.32005	-0.23562
ENSG00000029364	SLC39A9	-22.3732	-15.4284	4.18962
ENSG00000029534	ANK1	1.36407	0.839902	-0.57814
ENSG00000029559	IBSP	2.56977	-0.840254	-1.57597
ENSG00000029639	TFB1M	-1.34408	-2.96227	-1.43024
ENSG00000029725	RABEP1	0.851084	4.10353	1.69412
ENSG00000029993	HMGB3	0.586127	0.29257	-0.291361
ENSG00000030066	NUP160	-0.504604	-0.354371	-0.272892
ENSG00000030110	BAK1	-0.506806	-0.641975	-0.345112
ENSG00000030304	MUSK	0.57695	-0.864184	-0.469381
ENSG00000030419	IKZF2	1.70929	0.239367	-1.14595
ENSG00000030582	GRN	0.530454	5.41573	3.56527
ENSG00000031003	FAM13B	1.35355	0.184048	-0.584518
ENSG00000031081	ARHGAP31	0.777689	1.35245	-0.846636
ENSG00000031691	CENPQ	3.84816	2.36343	-0.457862
ENSG00000031698	SARS	-0.965946	-0.293857	0.636798
ENSG00000031823	RANBP3	-1.60917	-2.51182	-0.599162
ENSG00000032219	ARID4A	-1.87988	-0.923573	0.422476
ENSG00000032389	TSSC1	-0.806003	1.7776	3.037
ENSG00000032444	PNPLA6	1.03061	0.612859	-0.662479
ENSG00000032742	IFT88	0.63092	0.438993	-0.328107
ENSG00000033011	ALG1	-2.70118	-2.62742	-0.318911
ENSG00000033030	ZCCHC8	9.50061	7.6436	-0.316375
ENSG00000033050	ABCF2	-6.1897	-8.58478	-1.3696
ENSG00000033100	CHPF2	-0.474337	0.508215	0.703374
ENSG00000033122	LRRC7	0.279867	-0.414667	-0.377237
ENSG00000033170	FUT8	-3.88355	-0.893177	1.42928
ENSG00000033178	UBA6	10.9392	-0.186273	-7.29512
ENSG00000033327	GAB2	0.188965	2.75761	1.58779
ENSG00000033627	ATP6V0A1	-0.936045	-2.47116	-1.1864
ENSG00000033800	PIAS1	-19.5184	-16.6972	0.65583
ENSG00000033867	SLC4A7	-1.52399	-3.91125	-1.47617
ENSG00000034053	APBA2	-0.527721	0.353965	0.62378
ENSG00000034152	MAP2K3	-2.19701	-0.866849	0.708262
ENSG00000034239	EFCAB1	0.240706	0.727497	0.78563
ENSG00000034510	TMSB10	0.282718	-0.845973	-0.869111
ENSG00000034533	ASTE1	0.411728	0.462415	0.565906
ENSG00000034677	RNF19A	0.616481	0.389298	0.263504
ENSG00000034693	PEX3	0.463957	-0.230725	-0.576665
ENSG00000034713	GABARAPL2	-0.279115	0.4654	0.425155
ENSG00000034971	MYOC	-0.566526	-0.821746	-0.370971
ENSG00000035115	SH3YL1	1.50407	3.24471	2.01602
ENSG00000035141	FAM136A	-0.26922	-0.257719	0.225726
ENSG00000035403	VCL	-0.808331	0.53277	0.678806
ENSG00000035499	DEPDC1B	-1.05301	-0.375052	0.905387
ENSG00000035664	DAPK2	0.963903	0.467674	-0.344745
ENSG00000035681	NSMAF	-0.233015	0.76559	0.828197
ENSG00000035687	ADSS	-2.64588	0.949238	1.57422
ENSG00000035720	STAP1	1.34022	0.989412	0.251539
ENSG00000035862	TIMP2	0.338926	0.281619	-0.320086
ENSG00000035928	RFC1	1.9633	0.754992	-0.324697
ENSG00000036054	TBC1D23	-0.972458	1.31076	2.22612
ENSG00000036257	CUL3	7.09119	1.93623	-2.17223
ENSG00000036448	MYOM2	0.39954	0.529696	0.568208
ENSG00000036473	OTC	-0.32492	0.246088	0.524419
ENSG00000036530	CYP46A1	-0.579563	-0.52235	0.471967
ENSG00000036549	ZZZ3	-0.712826	0.52759	1.01414
ENSG00000036565	SLC18A1	0.880685	-0.346645	-0.737514
ENSG00000036672	USP2	0.397876	0.287359	0.245255
ENSG00000036828	CASR	1.00942	0.968936	-0.390428
ENSG00000037042	TUBG2	-0.449389	0.451978	0.459528
ENSG00000037241	RPL26L1	0.39156	1.8254	1.27355
ENSG00000037280	FLT4	-0.354889	-1.02956	-0.488943
ENSG00000037474	NSUN2	-4.10864	-1.83205	1.22677
ENSG00000037637	FBXO42	-11.9992	-8.6529	1.8689
ENSG00000037749	MFAP3	-0.664875	0.347587	0.583227
ENSG00000037757	MRI1	0.790411	0.436093	-0.663118
ENSG00000037897	METTL1	-5.87522	-3.59418	0.901807
ENSG00000037965	HOXC8	1.01696	2.31329	0.966497
ENSG00000038002	AGA	-0.438412	0.247465	0.674587
ENSG00000038210	PI4K2B	0.507754	-0.507611	-0.663079
ENSG00000038219	BOD1L1	-20.8691	-19.0602	1.41354
ENSG00000038274	MAT2B	1.37295	1.01948	-0.316283
ENSG00000038295	TLL1	0.940074	-0.473255	-0.797568
ENSG00000038358	EDC4	-9.30971	-9.78801	-0.690116
ENSG00000038382	TRIO	0.591546	-0.542687	-0.600255
ENSG00000038427	VCAN	0.389671	1.15816	0.700951
ENSG00000038532	CLEC16A	-2.91507	1.30335	4.3257
ENSG00000038945	MSR1	0.570174	1.87014	1.75062
ENSG00000039068	CDH1	0.860018	-0.541552	-0.809077
ENSG00000039123	SKIV2L2	-0.322324	-0.428482	-0.499046
ENSG00000039139	DNAH5	0.267243	0.740116	0.496748
ENSG00000039319	ZFYVE16	0.388977	2.2305	0.674601
ENSG00000039523	FAM65A	-0.404595	-0.836226	-0.644607
ENSG00000039537	C6	0.623204	0.258526	-0.604002
ENSG00000039560	RAI14	0.327409	0.566013	-0.361916
ENSG00000039600	SOX30	-1.14881	-0.423127	-1.65812
ENSG00000039650	PNKP	1.46428	1.49026	0.293579
ENSG00000039987	BEST2	-0.261627	1.06857	0.664185
ENSG00000040199	PHLPP2	0.594793	-0.501189	-0.607744
ENSG00000040275	SPDL1	0.638694	0.59292	0.618211
ENSG00000040341	STAU2	0.506178	-0.473362	-0.933658
ENSG00000040487	PQLC2	-2.29241	-0.193153	1.98795
ENSG00000040531	CTNS	-0.725623	-1.52721	-0.766188
ENSG00000040608	RTN4R	0.325942	0.80708	0.680199
ENSG00000040633	PHF23	-0.377424	1.67691	1.35292
ENSG00000040731	CDH10	1.01894	1.88056	0.290444
ENSG00000040933	INPP4A	1.26441	-0.611753	-0.931248
ENSG00000041353	RAB27B	0.936825	1.38037	1.28439
ENSG00000041357	PSMA4	-1.46735	-0.786722	0.428833
ENSG00000041515	MYO16	-0.267076	0.814867	1.0731
ENSG00000041802	LSG1	0.728517	0.74905	-0.778369
ENSG00000041880	PARP3	0.253471	0.639447	0.320087
ENSG00000041982	TNC	0.165127	0.563535	0.230756
ENSG00000041988	THAP3	-0.672861	1.04596	1.49919
ENSG00000042062	FAM65C	-0.468134	-1.20724	-0.873021
ENSG00000042088	TDP1	0.903282	0.782962	-0.264841
ENSG00000042286	AIFM2	2.09504	0.458002	-0.789835
ENSG00000042304	C2orf83	-1.63664	0.213121	1.18876
ENSG00000042317	SPATA7	0.44695	-1.49598	-1.78569
ENSG00000042429	MED17	-0.774279	0.636168	1.18681
ENSG00000042445	RETSAT	1.04707	1.00506	-0.347733
ENSG00000042493	CAPG	0.480555	1.00683	0.887836
ENSG00000042753	AP2S1	1.08978	-0.496977	-0.960309
ENSG00000042781	USH2A	-0.631423	-0.605843	-0.406065
ENSG00000042813	ZPBP	-1.50805	-0.490148	0.335736
ENSG00000042832	TG	-0.251302	0.871387	0.773152
ENSG00000042980	ADAM28	-0.836125	0.44988	1.05308
ENSG00000043039	BARX2	0.218667	-0.943386	-0.594488
ENSG00000043093	DCUN1D1	5.79593	12.651	3.01431
ENSG00000043143	JADE2	3.57183	1.16234	-1.08739
ENSG00000043355	ZIC2	-0.704475	0.250555	0.73529
ENSG00000043462	LCP2	-1.50187	-1.31887	0.249689
ENSG00000043514	TRIT1	-0.815525	-3.27774	-1.50134
ENSG00000043591	ADRB1	0.758591	-1.02084	-1.15531
ENSG00000044012	GUCA2B	0.189715	0.864547	0.875722
ENSG00000044090	CUL7	-1.04212	-0.569853	1.15339
ENSG00000044115	CTNNA1	0.842091	0.283861	-0.362128
ENSG00000044446	PHKA2	-1.72574	-5.19842	-2.1557
ENSG00000044459	CNTLN	0.615381	0.249718	-0.426594
ENSG00000044524	EPHA3	0.422177	-0.741489	-0.391054
ENSG00000044574	HSPA5	-0.535891	0.214585	0.865123
ENSG00000046604	DSG2	0.889295	0.642728	-0.349881
ENSG00000046647	GEMIN8	0.800734	0.848219	0.427441
ENSG00000046651	OFD1	-0.896053	1.22779	1.94291
ENSG00000046653	GPM6B	-1.2096	-0.562543	0.700742
ENSG00000046774	MAGEC2	-0.919914	-0.356688	0.900324
ENSG00000046889	PREX2	0.509721	1.62303	0.496097
ENSG00000047056	WDR37	-2.02383	-0.386138	0.996752
ENSG00000047188	YTHDC2	0.953141	2.10361	0.90026
ENSG00000047230	CTPS2	-1.1892	-0.351737	0.856297
ENSG00000047249	ATP6V1H	-0.270537	-3.87758	-2.79485
ENSG00000047315	POLR2B	-0.396771	-0.770171	0.327757
ENSG00000047346	FAM214A	-0.907754	0.184827	0.798877
ENSG00000047365	ARAP2	0.459246	0.206446	-0.207129
ENSG00000047410	TPR	-2.83329	-1.91508	0.963726
ENSG00000047457	CP	-0.625244	1.07119	1.23388
ENSG00000047578	KIAA0556	-0.790679	0.386671	1.01826
ENSG00000047579	DTNBP1	-0.946724	-0.781045	-0.489389
ENSG00000047597	XK	0.752038	0.736137	0.527697
ENSG00000047617	ANO2	0.536145	0.989803	0.758498
ENSG00000047621	C12orf4	1.07518	4.25032	1.60389
ENSG00000047634	SCML1	1.00893	0.611968	-0.755806
ENSG00000047644	WWC3	-1.53638	-0.913762	0.493518
ENSG00000047648	ARHGAP6	-0.306692	-0.457062	-0.504024
ENSG00000047662	FAM184B	0.69995	1.19077	0.300737
ENSG00000047849	MAP4	-0.96076	1.09276	1.27776
ENSG00000047932	GOPC	0.436257	-0.382114	-0.62747
ENSG00000047936	ROS1	0.43912	-1.17468	-1.17422
ENSG00000048028	USP28	-0.897483	-0.662639	0.737532
ENSG00000048052	HDAC9	-1.73631	-1.05115	0.212167
ENSG00000048140	TSPAN17	-3.90846	-2.50704	0.906402
ENSG00000048162	NOP16	0.876361	1.57299	0.431438
ENSG00000048342	CC2D2A	-0.325346	0.522458	0.27783
ENSG00000048392	RRM2B	-0.271358	0.767968	0.702403
ENSG00000048405	ZNF800	-5.044	-2.41917	0.823289
ENSG00000048462	TNFRSF17	-1.15192	-0.715447	0.418506
ENSG00000048471	SNX29	-0.359307	0.49946	0.627963
ENSG00000048540	LMO3	-0.367174	0.398638	0.499389
ENSG00000048544	MRPS10	-0.720956	-1.51878	-0.716253
ENSG00000048545	GUCA1A	0.512761	-1.09611	-1.11549
ENSG00000048649	RSF1	2.95627	1.73485	-0.447757
ENSG00000048707	VPS13D	0.373595	-0.857146	-0.535913
ENSG00000048740	CELF2	-0.556958	5.28432	5.9787
ENSG00000048828	FAM120A	-3.58085	-1.75493	0.737856
ENSG00000048991	R3HDM1	-0.473493	-0.606639	-0.358957
ENSG00000049089	COL9A2	-0.840657	-0.569379	0.987078
ENSG00000049130	KITLG	0.805739	-0.255735	-0.5571
ENSG00000049167	ERCC8	-0.694468	-0.463223	0.162889
ENSG00000049192	ADAMTS6	1.0331	-0.266025	-0.621658
ENSG00000049239	H6PD	0.562765	0.243162	-0.375981
ENSG00000049245	VAMP3	0.812389	-1.47411	-1.35057
ENSG00000049246	PER3	-0.259321	-0.295675	-0.205031
ENSG00000049247	UTS2	-0.816386	-0.700235	0.997708
ENSG00000049249	TNFRSF9	0.542072	-0.645902	-0.685837
ENSG00000049283	EPN3	0.773342	-0.42005	-0.862562
ENSG00000049323	LTBP1	-0.712804	0.777573	0.795313
ENSG00000049449	RCN1	-0.662503	0.798456	0.895427
ENSG00000049540	ELN	-0.264853	-0.901974	-0.633952
ENSG00000049541	RFC2	0.356568	-0.180196	-0.263444
ENSG00000049618	ARID1B	2.76453	0.479891	-0.790674
ENSG00000049656	CLPTM1L	-0.291655	1.01967	0.981551
ENSG00000049759	NEDD4L	-0.749447	0.739757	1.07279
ENSG00000049768	FOXP3	0.34727	-1.2748	-0.994626
ENSG00000049769	PPP1R3F	0.730233	0.559419	-0.304447
ENSG00000049860	HEXB	0.404717	-0.908176	-0.672452
ENSG00000049883	PTCD2	-0.474347	-1.16275	-0.751281
ENSG00000050030	KIAA2022	-0.969489	1.72353	3.12063
ENSG00000050130	JKAMP	-3.67059	-1.3754	0.933431
ENSG00000050165	DKK3	0.577481	-0.204772	-0.664
ENSG00000050327	ARHGEF5	1.15459	0.285084	-0.992329
ENSG00000050344	NFE2L3	-0.705236	0.494769	0.810486
ENSG00000050393	MCUR1	-0.608698	1.26462	2.1717
ENSG00000050405	LIMA1	-0.770027	-0.411715	-0.288033
ENSG00000050426	LETMD1	-0.641619	-2.86403	-1.68193
ENSG00000050438	SLC4A8	0.748166	0.484167	0.731421
ENSG00000050555	LAMC3	0.756726	1.05081	0.329687
ENSG00000050628	PTGER3	-0.865958	-0.95563	-0.211478
ENSG00000050730	TNIP3	0.657832	1.05158	0.597963
ENSG00000050748	MAPK9	-1.20835	-1.1425	-0.935885
ENSG00000050767	COL23A1	-0.924717	-1.03383	-0.409027
ENSG00000050820	BCAR1	-0.62536	0.215792	0.756594
ENSG00000051009	FAM160A2	1.19395	1.1533	0.797438
ENSG00000051108	HERPUD1	-1.13409	0.56317	1.39439
ENSG00000051128	HOMER3	-0.208827	0.368085	0.429584
ENSG00000051180	RAD51	0.582311	2.04041	0.875229
ENSG00000051341	POLQ	-0.659081	0.586678	0.940451
ENSG00000051382	PIK3CB	0.908146	-0.344239	-0.379501
ENSG00000051523	CYBA	-0.354564	3.50102	2.32325
ENSG00000051596	THOC3	1.0828	0.650876	0.391646
ENSG00000051620	HEBP2	-0.451675	1.09573	1.69118
ENSG00000051825	MPHOSPH9	0.689224	0.490528	0.656701
ENSG00000052126	PLEKHA5	1.6402	1.03124	-0.777685
ENSG00000052344	PRSS8	-1.60792	-0.791934	0.545902
ENSG00000052723	SIKE1	-0.291084	0.305544	0.448229
ENSG00000052749	RRP12	0.35745	0.450693	0.438765
ENSG00000052795	FNIP2	-1.55674	-1.30372	-0.164878
ENSG00000052802	MSMO1	-0.653132	-1.6668	-0.799218
ENSG00000052841	TTC17	0.584655	1.09076	0.437177
ENSG00000052850	ALX4	-0.909021	0.990328	1.78316
ENSG00000053108	FSTL4	-0.629632	0.505381	1.31446
ENSG00000053254	FOXN3	-2.86033	-0.988374	0.999267
ENSG00000053328	METTL24	0.454621	-0.473483	-0.540072
ENSG00000053371	AKR7A2	-1.08187	0.467321	1.27157
ENSG00000053372	MRTO4	0.379582	-0.709527	-0.527226
ENSG00000053438	NNAT	0.631341	-0.453957	-0.54925
ENSG00000053501	USE1	-4.04382	-3.30921	-0.145801
ENSG00000053524	MCF2L2	0.641142	0.357622	0.259511
ENSG00000053702	NRIP2	-0.925301	-0.561482	0.649614
ENSG00000053747	LAMA3	1.11496	0.610829	-1.10788
ENSG00000053770	AP5M1	0.876345	-0.853447	-1.58151
ENSG00000053900	ANAPC4	0.591068	-0.250598	-0.174639
ENSG00000053918	KCNQ1	-0.566779	-1.32963	-1.13655
ENSG00000054116	TRAPPC3	-0.51136	0.245092	0.260455
ENSG00000054118	THRAP3	-0.267681	0.788616	0.700139
ENSG00000054148	PHPT1	0.368703	-0.856201	-0.583375
ENSG00000054179	ENTPD2	0.44012	1.15475	-0.846901
ENSG00000054267	ARID4B	-8.88383	-5.87731	0.719409
ENSG00000054277	OPN3	1.55148	0.211454	-0.895307
ENSG00000054282	SDCCAG8	-1.7203	0.965661	1.76474
ENSG00000054356	PTPRN	-0.284114	-0.655422	-0.227058
ENSG00000054392	HHAT	0.378648	1.56368	0.870729
ENSG00000054523	KIF1B	-0.237902	-0.277875	0.329499
ENSG00000054598	FOXC1	2.91724	-0.377273	-1.70718
ENSG00000054611	TBC1D22A	-0.669148	-1.19132	-0.858375
ENSG00000054654	SYNE2	-1.42261	-0.879294	0.89675
ENSG00000054690	PLEKHH1	-0.354539	0.537862	0.625277
ENSG00000054793	ATP9A	0.577405	0.543282	-0.432728
ENSG00000054796	SPO11	0.448514	-0.404476	-0.341142
ENSG00000054803	CBLN4	0.61657	0.373466	-0.492021
ENSG00000054938	CHRDL2	-0.723011	-0.223629	0.510616
ENSG00000054965	FAM168A	-0.701232	-0.737443	-0.196963
ENSG00000054967	RELT	1.35063	-2.17244	-3.38376
ENSG00000054983	GALC	-1.74279	-0.796371	1.08583
ENSG00000055044	NOP58	0.859929	1.51909	0.997017
ENSG00000055070	SZRD1	0.187919	-0.370683	-0.363656
ENSG00000055118	KCNH2	0.381403	0.235944	-0.327764
ENSG00000055130	CUL1	0.708046	0.920849	1.60757
ENSG00000055147	FAM114A2	1.146	0.43713	-0.24236
ENSG00000055163	CYFIP2	-1.58498	-1.26602	-0.690062
ENSG00000055208	TAB2	-0.504445	0.42197	0.526374
ENSG00000055211	GINM1	-0.207012	-0.983448	-0.520086
ENSG00000055332	EIF2AK2	0.419749	1.16002	0.51925
ENSG00000055483	USP36	-1.68082	-0.734641	1.15219
ENSG00000055609	KMT2C	-10.5892	-4.98381	2.24367
ENSG00000055732	MCOLN3	-0.538196	-0.927454	-0.316709
ENSG00000055813	CCDC85A	0.447639	0.301108	0.499523
ENSG00000055917	PUM2	-2.31966	-0.980624	0.873161
ENSG00000055950	MRPL43	-0.54044	-0.260287	0.25835
ENSG00000055955	ITIH4	0.943762	-0.486814	-0.752201
ENSG00000055957	ITIH1	1.09137	0.366796	-0.528121
ENSG00000056050	C4orf27	-0.573006	-0.572578	-0.302211
ENSG00000056097	ZFR	-2.62186	1.35048	2.73553
ENSG00000056277	ZNF280C	1.78949	0.385561	-1.09576
ENSG00000056291	NPFFR2	0.730262	-0.231167	-0.848123
ENSG00000056487	PHF21B	0.504178	0.797675	0.370862
ENSG00000056558	TRAF1	-0.338861	0.248167	0.41444
ENSG00000056586	RC3H2	-0.878701	-1.22872	-0.32809
ENSG00000056661	PCGF2	-0.428597	0.348129	0.66274
ENSG00000056736	IL17RB	-0.708431	0.461249	0.766217
ENSG00000056972	TRAF3IP2	1.30718	0.687511	0.447844
ENSG00000056998	GYG2	-0.848195	0.313592	1.0132
ENSG00000057019	DCBLD2	0.243711	-0.18217	-0.402245
ENSG00000057149	SERPINB3	-0.619308	0.361592	0.52434
ENSG00000057252	SOAT1	-0.308073	-0.524228	-0.674017
ENSG00000057294	PKP2	-0.286304	0.256361	0.380755
ENSG00000057468	MSH4	0.769897	0.127911	-0.583847
ENSG00000057593	F7	0.576583	0.842799	0.604904
ENSG00000057608	GDI2	-2.82908	-3.31443	-0.815957
ENSG00000057657	PRDM1	-0.365698	-2.31796	-1.94764
ENSG00000057663	ATG5	0.320221	-2.45984	-2.12416
ENSG00000057704	TMCC3	0.521497	-0.207612	-0.223222
ENSG00000057757	PITHD1	-0.556474	0.717046	1.18162
ENSG00000057935	MTA3	-1.72467	-0.615024	1.10743
ENSG00000058056	USP13	-1.60435	-2.23393	-0.895315
ENSG00000058063	ATP11B	3.84286	0.56834	-2.39141
ENSG00000058085	LAMC2	-0.301899	-0.667804	-0.382875
ENSG00000058091	CDK14	0.867545	2.46761	1.55224
ENSG00000058262	SEC61A1	-1.04689	0.480043	1.13364
ENSG00000058272	PPP1R12A	6.54122	12.4816	1.88246
ENSG00000058335	RASGRF1	1.36707	1.30902	-0.307695
ENSG00000058404	CAMK2B	-0.380396	0.958151	0.675965
ENSG00000058453	CROCC	-0.345588	0.270775	0.342761
ENSG00000058600	POLR3E	-0.645218	1.21311	1.23818
ENSG00000058668	ATP2B4	0.961243	0.646559	0.442198
ENSG00000058673	ZC3H11A	-1.30362	-1.38501	-0.639862
ENSG00000058729	RIOK2	-0.423333	-0.422305	0.398889
ENSG00000058799	YIPF1	-0.708967	0.311005	0.758162
ENSG00000058804	NDC1	-0.432943	0.323186	0.516989
ENSG00000058866	DGKG	-0.630045	0.491991	0.867263
ENSG00000059122	FLYWCH1	0.212555	0.520936	0.315383
ENSG00000059145	UNKL	-0.132201	0.26852	0.140291
ENSG00000059377	TBXAS1	2.0452	0.316242	-0.910293
ENSG00000059378	PARP12	-1.15563	1.19873	2.17032
ENSG00000059573	ALDH18A1	0.60954	0.224566	-0.244962
ENSG00000059588	TARBP1	2.71291	0.431462	-0.974596
ENSG00000059691	PET112	-0.771806	-0.86898	0.630685
ENSG00000059728	MXD1	-0.536618	-1.22629	-1.42485
ENSG00000059758	CDK17	-0.802658	0.258463	0.759511
ENSG00000059769	DNAJC25	1.22302	0.65194	-0.362596
ENSG00000059804	SLC2A3	-1.78465	1.13632	3.6427
ENSG00000059915	PSD	0.360297	-0.701628	-0.504239
ENSG00000060069	CTDP1	-0.441707	0.7894	0.888919
ENSG00000060138	YBX3	-0.737883	0.159136	0.649954
ENSG00000060140	STYK1	-0.577136	-0.19623	0.438867
ENSG00000060237	WNK1	-7.37983	-8.90668	-0.443776
ENSG00000060339	CCAR1	4.60663	2.14415	-0.610908
ENSG00000060491	OGFR	-0.551255	-1.22306	-0.814763
ENSG00000060558	GNA15	0.340129	-0.642828	-0.471048
ENSG00000060566	CREB3L3	0.84546	0.350235	-0.481085
ENSG00000060642	PIGV	1.12501	-0.30218	-0.804693
ENSG00000060656	PTPRU	0.433277	1.49329	1.14345
ENSG00000060688	SNRNP40	-1.05022	-0.901578	0.508513
ENSG00000060709	RIMBP2	-0.492168	-0.376566	0.233375
ENSG00000060718	COL11A1	-0.756182	-1.48238	-0.535452
ENSG00000060749	QSER1	0.584641	-0.688118	-0.937784
ENSG00000060762	MPC1	-1.4091	-0.871106	1.00309
ENSG00000060971	ACAA1	0.766063	1.22435	0.547576
ENSG00000060982	BCAT1	-0.908448	1.24875	1.17887
ENSG00000061273	HDAC7	-1.21041	-0.846183	0.274801
ENSG00000061337	LZTS1	-0.257518	-0.29373	0.118049
ENSG00000061455	PRDM6	0.280077	0.338102	0.263434
ENSG00000061492	WNT8A	1.6425	1.60227	-0.464411
ENSG00000061656	SPAG4	1.17479	0.28066	-0.334926
ENSG00000061676	NCKAP1	0.794799	-0.424104	-0.669165
ENSG00000061794	MRPS35	-1.22567	-1.35605	-0.740132
ENSG00000061918	GUCY1B3	0.448772	0.270009	0.34209
ENSG00000061936	SFSWAP	-4.48083	-5.07929	0.2974
ENSG00000061938	TNK2	-0.424739	1.25603	1.33172
ENSG00000061987	MON2	-14.2576	-6.09838	3.14863
ENSG00000062038	CDH3	-0.632646	-0.332545	-0.390746
ENSG00000062096	ARSF	-0.23542	-0.31421	-0.164225
ENSG00000062194	GPBP1	0.32102	2.5336	1.92941
ENSG00000062282	DGAT2	-0.406374	0.124767	0.192841
ENSG00000062370	ZNF112	-1.60477	-0.224153	0.881721
ENSG00000062485	CS	-0.967582	-0.299816	0.770643
ENSG00000062524	LTK	-0.673355	-0.710236	-0.758097
ENSG00000062582	MRPS24	-0.650417	-0.917207	-0.414996
ENSG00000062598	ELMO2	-1.22467	1.09425	2.10081
ENSG00000062650	WAPAL	-0.715475	-0.270726	0.645024
ENSG00000062716	VMP1	-2.38019	-1.95903	-0.415084
ENSG00000062725	APPBP2	0.298554	0.330498	0.255672
ENSG00000062822	POLD1	-0.390799	0.774235	0.37532
ENSG00000063015	SEZ6	0.535315	2.39049	1.16823
ENSG00000063046	EIF4B	0.873794	2.39921	0.735707
ENSG00000063127	SLC6A16	-0.732095	0.633401	0.393795
ENSG00000063169	GLTSCR1	4.43223	1.33178	-1.03135
ENSG00000063176	SPHK2	2.20577	-0.311812	-1.35641
ENSG00000063177	RPL18	0.628809	0.428571	-0.257
ENSG00000063180	CA11	0.297872	-0.456323	-0.514722
ENSG00000063241	ISOC2	0.492029	0.605132	0.175412
ENSG00000063244	U2AF2	2.92204	-0.712972	-1.64614
ENSG00000063245	EPN1	4.73274	5.21153	0.266625
ENSG00000063322	MED29	-0.633565	-2.3925	-1.32547
ENSG00000063438	AHRR	-2.46705	-5.344	-1.49609
ENSG00000063515	GSC2	0.783422	2.80329	0.973834
ENSG00000063587	ZNF275	0.530907	0.349379	-0.416575
ENSG00000063601	MTMR1	-0.712506	-0.508818	-0.335168
ENSG00000063660	GPC1	0.867351	0.840416	0.198375
ENSG00000063761	ADCK1	-0.761132	0.65037	1.61004
ENSG00000063854	HAGH	-2.8094	-1.13555	1.03172
ENSG00000063978	RNF4	-3.0788	-1.17923	1.49836
ENSG00000064012	CASP8	1.12354	0.717487	-0.27298
ENSG00000064042	LIMCH1	1.21215	0.895289	0.337172
ENSG00000064102	ASUN	-16.7447	-17.6519	-2.25753
ENSG00000064115	TM7SF3	3.07312	3.04999	-0.46281
ENSG00000064195	DLX3	-0.733439	0.805528	1.39869
ENSG00000064199	SPA17	-0.279445	0.540811	0.898187
ENSG00000064201	TSPAN32	0.983586	1.35491	0.434828
ENSG00000064205	WISP2	2.24311	1.12243	-0.66014
ENSG00000064218	DMRT3	0.43934	0.804068	0.457744
ENSG00000064225	ST3GAL6	0.817593	-0.614056	-0.88378
ENSG00000064270	ATP2C2	0.298345	0.559597	0.342859
ENSG00000064300	NGFR	-0.576376	-0.358514	0.495474
ENSG00000064309	CDON	-0.879904	0.228532	0.675297
ENSG00000064313	TAF2	-0.818134	-0.787752	-0.615352
ENSG00000064393	HIPK2	-0.174041	0.349552	0.201761
ENSG00000064419	TNPO3	0.361923	-0.33293	-0.299368
ENSG00000064489	MEF2BNB-MEF2B	0.453306	-0.407929	-0.476472
ENSG00000064490	RFXANK	1.52986	0.49625	-0.637352
ENSG00000064545	TMEM161A	0.595925	1.0665	0.525953
ENSG00000064547	LPAR2	0.24368	0.604914	0.345764
ENSG00000064601	CTSA	0.308793	-0.539343	-0.894051
ENSG00000064607	SUGP2	-0.878666	-0.654696	-0.511422
ENSG00000064651	SLC12A2	-0.35214	0.47327	0.919025
ENSG00000064652	SNX24	0.625128	0.900779	0.739402
ENSG00000064655	EYA2	0.195543	1.29774	1.00676
ENSG00000064666	CNN2	-0.939399	1.85616	2.92986
ENSG00000064687	ABCA7	-0.78882	0.247128	0.701635
ENSG00000064692	SNCAIP	0.211339	0.487222	0.404733
ENSG00000064703	DDX20	0.311654	-0.942359	-0.947609
ENSG00000064726	BTBD1	-0.402824	-0.659666	0.439528
ENSG00000064763	FAR2	1.01421	1.01146	0.441097
ENSG00000064787	BCAS1	-0.714487	0.367927	1.04673
ENSG00000064835	POU1F1	-1.01011	0.226759	0.648628
ENSG00000064886	CHI3L2	-0.786121	0.550154	1.14876
ENSG00000064932	SBNO2	-7.41366	-1.11592	4.77223
ENSG00000064933	PMS1	1.46518	-0.542102	-0.956593
ENSG00000064961	HMG20B	-3.63078	-2.58755	0.360593
ENSG00000064989	CALCRL	-0.394614	0.255458	0.35771
ENSG00000064995	TAF11	2.02307	4.33514	0.532585
ENSG00000064999	ANKS1A	-0.747479	0.391094	0.492548
ENSG00000065000	AP3D1	-3.28545	2.69856	6.1686
ENSG00000065029	ZNF76	-0.48847	-0.279801	0.238187
ENSG00000065054	SLC9A3R2	-0.725309	1.60875	1.18916
ENSG00000065057	NTHL1	0.258572	0.308526	0.357811
ENSG00000065060	UHRF1BP1	1.21758	0.399085	-0.287848
ENSG00000065135	GNAI3	1.30866	-0.35872	-1.26045
ENSG00000065150	IPO5	-12.1628	-7.32666	0.559836
ENSG00000065154	OAT	0.276558	0.912775	0.662983
ENSG00000065183	WDR3	-0.521313	0.686064	1.06761
ENSG00000065243	PKN2	1.47339	-0.317891	-1.17011
ENSG00000065268	WDR18	0.461733	-0.667337	-0.939699
ENSG00000065308	TRAM2	0.537379	1.08564	0.27235
ENSG00000065320	NTN1	0.281006	2.27931	0.884647
ENSG00000065325	GLP2R	-0.420852	0.145359	0.288053
ENSG00000065328	MCM10	-0.609851	0.574748	0.793776
ENSG00000065357	DGKA	-0.388186	0.242156	0.570038
ENSG00000065361	ERBB3	-0.624498	-0.263136	0.240713
ENSG00000065371	ROPN1	0.267698	1.14487	1.00593
ENSG00000065413	ANKRD44	-1.38862	-4.57847	-1.44959
ENSG00000065427	KARS	1.16046	-1.17193	-1.14375
ENSG00000065457	ADAT1	1.30983	0.816829	-0.383339
ENSG00000065485	PDIA5	2.19745	-0.407875	-1.693
ENSG00000065491	TBC1D22B	0.210962	-1.24409	-1.32668
ENSG00000065518	NDUFB4	-0.188997	-1.97526	-1.51639
ENSG00000065526	SPEN	11.9911	8.27571	-0.442664
ENSG00000065534	MYLK	0.245605	0.721296	0.414426
ENSG00000065548	ZC3H15	-1.22765	-2.70942	-1.11801
ENSG00000065559	MAP2K4	-1.45458	-1.85992	-1.13623
ENSG00000065600	TMEM206	1.19175	1.26974	-0.402748
ENSG00000065609	SNAP91	-0.250703	1.19989	1.45571
ENSG00000065613	SLK	-5.65822	-5.75068	-0.481472
ENSG00000065615	CYB5R4	0.764313	-3.07819	-4.6942
ENSG00000065618	COL17A1	-0.855975	-0.609854	0.267406
ENSG00000065621	GSTO2	-0.511067	0.51946	1.17411
ENSG00000065665	SEC61A2	-0.180083	-0.23062	-0.242728
ENSG00000065675	PRKCQ	-1.47837	0.416622	1.51928
ENSG00000065717	TLE2	1.74682	0.998993	-0.448013
ENSG00000065802	ASB1	0.511955	-0.570429	-0.81243
ENSG00000065809	FAM107B	0.605976	0.632597	0.555832
ENSG00000065833	ME1	-1.16194	-0.234813	0.513816
ENSG00000065882	TBC1D1	1.98759	0.579187	-0.706527
ENSG00000065883	CDK13	-12.3195	-13.2106	-1.3038
ENSG00000065911	MTHFD2	-1.35616	-0.44492	1.02412
ENSG00000065923	SLC9A7	0.401065	1.02148	0.659512
ENSG00000065970	FOXJ2	0.961673	0.153546	-0.787221
ENSG00000065978	YBX1	2.42303	1.13656	-1.02197
ENSG00000065989	PDE4A	-0.424601	0.310332	0.687903
ENSG00000066027	PPP2R5A	0.6683	10.3728	7.22664
ENSG00000066032	CTNNA2	-0.322994	0.250586	0.432093
ENSG00000066044	ELAVL1	6.77731	8.91109	0.624284
ENSG00000066056	TIE1	-0.445033	-0.564389	-0.623349
ENSG00000066084	DIP2B	1.30473	0.829439	-0.384299
ENSG00000066117	SMARCD1	-0.293233	0.393513	0.713884
ENSG00000066135	KDM4A	1.4026	1.93727	0.701973
ENSG00000066136	NFYC	0.510835	1.57529	0.91348
ENSG00000066185	ZMYND12	-0.437306	1.02087	1.06555
ENSG00000066230	SLC9A3	-1.10606	0.820934	1.389
ENSG00000066248	NGEF	1.14716	1.66009	0.506905
ENSG00000066279	ASPM	-0.879886	-1.11583	0.397301
ENSG00000066294	CD84	1.12002	1.35744	-0.428391
ENSG00000066322	ELOVL1	-1.65682	-0.477179	0.790542
ENSG00000066336	SPI1	-19.3436	-15.6365	0.627309
ENSG00000066379	ZNRD1	0.319351	-0.239772	-0.313923
ENSG00000066382	MPPED2	-0.233749	-1.29615	-1.03365
ENSG00000066405	CLDN18	-1.16254	-0.50714	0.425497
ENSG00000066422	ZBTB11	-2.6616	-2.69891	0.521315
ENSG00000066427	ATXN3	0.399777	-0.746894	-0.888346
ENSG00000066455	GOLGA5	-6.92573	-7.28977	-0.923495
ENSG00000066468	FGFR2	-0.200639	-0.38484	-0.414484
ENSG00000066557	LRRC40	1.64579	-0.21666	-0.905368
ENSG00000066583	ISOC1	0.495065	-0.947588	-1.21372
ENSG00000066629	EML1	0.531553	0.997164	1.0397
ENSG00000066651	TRMT11	-2.57433	-1.90513	0.972046
ENSG00000066654	THUMPD1	0.909163	0.240987	-0.595769
ENSG00000066697	MSANTD3	0.37588	0.994838	1.02711
ENSG00000066735	KIF26A	1.52545	1.05651	-0.170863
ENSG00000066739	ATG2B	-1.14347	0.539842	1.47172
ENSG00000066777	ARFGEF1	1.74862	-1.2952	-1.93964
ENSG00000066813	ACSM2B	0.41496	0.347103	-0.225623
ENSG00000066827	ZFAT	1.06635	11.7934	8.77156
ENSG00000066855	MTFR1	-0.583076	0.776676	0.60182
ENSG00000066923	STAG3	0.487115	-0.947844	-1.14278
ENSG00000066926	FECH	-0.50594	0.420854	0.537058
ENSG00000066933	MYO9A	-0.593721	-0.720634	-0.231268
ENSG00000067048	DDX3Y	-1.3446	-3.64878	-2.23141
ENSG00000067057	PFKP	-1.07688	-4.25124	-2.22565
ENSG00000067064	IDI1	0.702258	0.645972	-0.906687
ENSG00000067066	SP100	0.761746	0.365799	-0.662583
ENSG00000067082	KLF6	-11.399	-0.999227	7.74489
ENSG00000067113	PPAP2A	-0.812586	-0.465125	0.481033
ENSG00000067141	NEO1	0.49052	-0.371933	-0.761347
ENSG00000067167	TRAM1	-0.588251	0.232401	0.543398
ENSG00000067177	PHKA1	0.670373	-0.636709	-0.854349
ENSG00000067182	TNFRSF1A	0.704008	-0.261739	-0.720293
ENSG00000067191	CACNB1	0.201228	0.362231	0.264085
ENSG00000067208	EVI5	-0.521384	-0.873436	-0.835655
ENSG00000067221	STOML1	0.333769	0.694806	0.663318
ENSG00000067225	PKM	0.273322	-1.60552	-1.79559
ENSG00000067248	DHX29	0.755939	-0.528219	-1.1163
ENSG00000067334	DNTTIP2	-1.20424	-0.924229	0.331279
ENSG00000067365	METTL22	-0.386127	1.77476	1.79608
ENSG00000067369	TP53BP1	0.391118	0.71621	0.524917
ENSG00000067445	TRO	1.39784	0.740873	-0.382576
ENSG00000067533	RRP15	-0.877038	-0.587485	0.875674
ENSG00000067560	RHOA	-0.820426	0.437878	0.705637
ENSG00000067596	DHX8	0.269139	0.731436	0.884333
ENSG00000067606	PRKCZ	0.218974	0.951895	0.680907
ENSG00000067646	ZFY	-0.325557	-1.70111	-1.427
ENSG00000067704	IARS2	-0.57312	-1.1172	-0.974321
ENSG00000067715	SYT1	0.416361	0.398221	0.603842
ENSG00000067798	NAV3	1.66373	-0.452	-0.964061
ENSG00000067829	IDH3G	0.946238	-0.381757	-1.33192
ENSG00000067836	ROGDI	-0.406858	-1.75547	-1.52965
ENSG00000067840	PDZD4	0.353728	-0.212206	-0.23402
ENSG00000067842	ATP2B3	1.54412	2.29914	0.323741
ENSG00000067900	ROCK1	-30.4391	-1.93786	26.7433
ENSG00000067955	CBFB	-1.37328	-0.237608	0.766503
ENSG00000067992	PDK3	-0.809671	0.175616	0.52129
ENSG00000068001	HYAL2	2.063	0.897756	0.589289
ENSG00000068024	HDAC4	-5.35939	-4.50247	-0.219143
ENSG00000068028	RASSF1	2.60596	1.45956	0.408399
ENSG00000068078	FGFR3	0.461411	1.11543	0.422887
ENSG00000068079	IFI35	0.430104	0.159038	-0.452065
ENSG00000068097	HEATR6	-1.96523	-3.4769	-1.2342
ENSG00000068120	COASY	-1.76641	0.402275	2.5768
ENSG00000068137	PLEKHH3	-0.282527	0.262009	0.38215
ENSG00000068305	MEF2A	-0.233616	-0.262417	0.23466
ENSG00000068308	OTUD5	6.38993	6.2569	0.391624
ENSG00000068323	TFE3	-1.47843	-0.578419	-0.407809
ENSG00000068354	TBC1D25	0.780214	-0.753242	-0.555311
ENSG00000068366	ACSL4	-10.2439	-6.71011	0.873037
ENSG00000068383	INPP5A	0.697598	-2.8984	-3.84802
ENSG00000068394	GPKOW	0.496294	0.54364	0.454066
ENSG00000068400	GRIPAP1	-0.428772	0.258762	0.629542
ENSG00000068438	FTSJ1	-0.259546	-0.511597	-0.365933
ENSG00000068489	PRR11	-0.631853	0.567856	1.1264
ENSG00000068615	REEP1	0.944908	-1.23588	-2.10356
ENSG00000068650	ATP11A	-1.04447	0.415135	1.07255
ENSG00000068654	POLR1A	-0.454975	0.824529	1.05746
ENSG00000068697	LAPTM4A	0.676957	-0.647919	-0.83213
ENSG00000068724	TTC7A	0.462925	0.501933	-0.347011
ENSG00000068745	IP6K2	2.09437	1.53603	-0.217792
ENSG00000068781	STON1-GTF2A1L	-0.709911	-1.04257	-0.555407
ENSG00000068784	SRBD1	0.285067	1.40554	0.448532
ENSG00000068793	CYFIP1	-2.19676	-1.79106	0.5011
ENSG00000068796	KIF2A	0.227018	0.358076	0.223577
ENSG00000068831	RASGRP2	0.64046	0.324291	-0.506806
ENSG00000068878	PSME4	4.91989	1.59927	-1.06118
ENSG00000068885	IFT80	0.639431	0.903032	-0.21443
ENSG00000068903	SIRT2	0.234249	-0.420032	-0.664503
ENSG00000068912	ERLEC1	-1.33312	-0.587719	0.532234
ENSG00000068971	PPP2R5B	-0.429626	1.13457	1.71418
ENSG00000068976	PYGM	0.859866	0.366643	-0.174505
ENSG00000068985	PAGE1	0.560913	0.604174	0.555298
ENSG00000069011	PITX1	0.38538	0.701668	0.353722
ENSG00000069018	TRPC7	1.27073	0.810511	1.10796
ENSG00000069020	MAST4	0.78666	-0.40099	-1.0845
ENSG00000069122	GPR116	0.195417	0.596985	0.495666
ENSG00000069188	SDK2	-0.380624	0.289697	-0.345683
ENSG00000069206	ADAM7	-0.327807	1.32821	-0.346746
ENSG00000069248	NUP133	0.802684	-0.490586	-0.966638
ENSG00000069275	NUCKS1	-0.23017	1.8331	1.91334
ENSG00000069329	VPS35	-22.3275	-4.66332	22.0592
ENSG00000069345	DNAJA2	-0.692011	-0.946536	-0.907689
ENSG00000069399	BCL3	-1.48012	-0.424821	1.33123
ENSG00000069424	KCNAB2	-0.34963	0.759421	0.48423
ENSG00000069431	ABCC9	1.80667	0.594419	-0.725719
ENSG00000069482	GAL	0.885287	1.19728	0.709851
ENSG00000069493	CLEC2D	0.976472	1.26882	0.519835
ENSG00000069509	FUNDC1	-1.05119	-0.860874	0.67173
ENSG00000069535	MAOB	-0.485636	0.460789	0.682483
ENSG00000069667	RORA	0.404164	0.439094	0.160119
ENSG00000069696	DRD4	-0.297116	1.17839	1.44245
ENSG00000069702	TGFBR3	0.714243	-1.00894	-1.93486
ENSG00000069712	KIAA1107	-0.94258	0.300194	0.789271
ENSG00000069764	PLA2G10	1.30513	-0.367259	-0.971926
ENSG00000069812	HES2	-0.57023	0.274751	0.449343
ENSG00000069849	ATP1B3	-0.558858	0.414482	1.14832
ENSG00000069869	NEDD4	-0.184818	0.549108	0.489168
ENSG00000069943	PIGB	-0.348385	0.465015	0.798421
ENSG00000069956	MAPK6	0.978951	1.05846	0.233238
ENSG00000069966	GNB5	0.683633	-0.46263	-0.713575
ENSG00000069974	RAB27A	0.914522	1.93055	0.747992
ENSG00000069998	CECR5	1.21162	0.642665	-0.566424
ENSG00000070010	UFD1L	-0.331851	0.449025	0.704667
ENSG00000070018	LRP6	1.24402	-0.323831	-0.703457
ENSG00000070019	GUCY2C	-1.57282	0.549982	1.15959
ENSG00000070031	SCT	2.11497	3.09936	1.46102
ENSG00000070047	PHRF1	1.14798	0.532362	-0.678238
ENSG00000070061	IKBKAP	-3.74347	-1.82218	0.419055
ENSG00000070081	NUCB2	0.644344	0.39862	-0.28946
ENSG00000070087	PFN2	-0.544386	1.96342	2.33455
ENSG00000070159	PTPN3	0.493487	1.26112	0.379961
ENSG00000070182	SPTB	0.630487	-0.329012	-0.428661
ENSG00000070190	DAPP1	-0.348089	1.19798	1.3955
ENSG00000070193	FGF10	1.99681	1.88147	0.158134
ENSG00000070214	SLC44A1	-0.682018	-1.63712	-1.1759
ENSG00000070269	TMEM260	0.415789	1.87553	1.12739
ENSG00000070366	SMG6	1.26116	2.22136	0.520606
ENSG00000070367	EXOC5	-1.00281	-1.18563	0.407515
ENSG00000070371	CLTCL1	-0.21912	0.346726	0.361814
ENSG00000070388	FGF22	0.665356	-0.123531	-0.353727
ENSG00000070404	FSTL3	2.29779	0.653816	-1.00489
ENSG00000070413	DGCR2	-0.422928	-0.337485	-0.12383
ENSG00000070423	RNF126	-1.7235	-0.85541	0.805525
ENSG00000070444	MNT	-21.3213	-24.3189	-0.863791
ENSG00000070476	ZXDC	0.332819	0.283717	0.449887
ENSG00000070495	JMJD6	-5.36858	-7.41304	-0.602228
ENSG00000070501	POLB	-1.27417	-0.815074	-0.455534
ENSG00000070526	ST6GALNAC1	-0.595168	-0.567421	-0.671607
ENSG00000070540	WIPI1	1.70545	2.28871	1.66198
ENSG00000070601	FRMPD1	1.29324	-0.454173	-0.629998
ENSG00000070610	GBA2	-1.16798	0.679178	1.6538
ENSG00000070614	NDST1	0.703114	0.596722	-0.279899
ENSG00000070669	ASNS	0.857046	-0.790889	-1.9632
ENSG00000070718	AP3M2	0.41833	0.23743	0.229683
ENSG00000070729	CNGB1	-0.462221	-0.13877	0.392469
ENSG00000070731	ST6GALNAC2	-0.541225	-1.22052	-0.541178
ENSG00000070748	CHAT	0.644031	1.31802	0.450228
ENSG00000070756	PABPC1	-0.380096	-2.4358	-1.81129
ENSG00000070759	TESK2	1.69616	0.846739	-0.920336
ENSG00000070761	C16orf80	0.663349	1.79159	0.562976
ENSG00000070770	CSNK2A2	1.61012	3.13531	0.660717
ENSG00000070778	PTPN21	0.62663	0.204066	-0.289351
ENSG00000070785	EIF2B3	-0.669129	0.169122	0.406036
ENSG00000070808	CAMK2A	-0.874155	1.88186	1.96171
ENSG00000070814	TCOF1	0.382192	0.399721	0.182712
ENSG00000070831	CDC42	0.806105	-0.452503	-0.555592
ENSG00000070882	OSBPL3	-0.677344	-0.310865	0.292814
ENSG00000070886	EPHA8	0.250799	0.259265	-0.231928
ENSG00000070915	SLC12A3	-0.381154	-0.401624	0.130124
ENSG00000070950	RAD18	-0.989591	-0.461519	0.614779
ENSG00000070961	ATP2B1	-5.46692	-1.56508	1.22346
ENSG00000070985	TRPM5	-0.222074	-0.556807	-0.465747
ENSG00000071051	NCK2	-0.653931	-0.374882	0.351791
ENSG00000071054	MAP4K4	1.41748	3.34947	1.03327
ENSG00000071073	MGAT4A	-1.583	0.302268	1.81515
ENSG00000071082	RPL31	-0.287354	-0.207923	-0.216825
ENSG00000071127	WDR1	0.248677	0.482963	0.678248
ENSG00000071189	SNX13	-0.589626	-1.06587	-0.794183
ENSG00000071203	MS4A12	0.302768	0.962424	0.799712
ENSG00000071205	ARHGAP10	0.636126	0.414005	-0.243072
ENSG00000071242	RPS6KA2	1.41408	0.798638	-0.856108
ENSG00000071243	ING3	-1.07383	-0.39068	1.37535
ENSG00000071246	VASH1	1.43996	0.977181	-0.503046
ENSG00000071282	LMCD1	1.56065	1.17846	-0.323831
ENSG00000071462	WBSCR22	-0.42018	-0.375517	-0.459841
ENSG00000071537	SEL1L	-14.7451	-7.05575	3.17328
ENSG00000071539	TRIP13	-0.28737	1.04245	1.34903
ENSG00000071553	ATP6AP1	-1.06159	-3.10863	-1.77381
ENSG00000071564	TCF3	15.7942	10.4655	-0.797214
ENSG00000071575	TRIB2	-0.40063	0.314113	0.484842
ENSG00000071626	DAZAP1	-21.0306	-28.2563	-3.25952
ENSG00000071655	MBD3	-17.7464	-14.1175	0.924203
ENSG00000071677	PRLH	-0.40622	-0.616715	-0.246433
ENSG00000071794	HLTF	-0.551941	-0.249301	0.33408
ENSG00000071859	FAM50A	-1.18497	-0.454451	0.671161
ENSG00000071889	FAM3A	10.8509	25.2872	8.28041
ENSG00000071894	CPSF1	-1.13571	1.05067	0.819958
ENSG00000071909	MYO3B	-0.270265	0.313038	0.299263
ENSG00000071967	CYBRD1	0.26479	-1.97349	-1.57192
ENSG00000071991	CDH19	-0.839991	-0.397571	0.444487
ENSG00000071994	PDCD2	-0.329638	-0.404994	0.652998
ENSG00000072041	SLC6A15	2.00801	3.34504	0.480187
ENSG00000072042	RDH11	-0.472128	0.490344	0.633712
ENSG00000072062	PRKACA	0.416477	-0.783646	-1.38653
ENSG00000072071	LPHN1	1.04586	-0.496533	-1.07024
ENSG00000072080	SPP2	-0.401301	0.458885	0.696763
ENSG00000072110	ACTN1	0.288713	0.283808	0.203986
ENSG00000072121	ZFYVE26	-1.51448	0.19541	1.34514
ENSG00000072133	RPS6KA6	1.0152	1.0245	-0.410614
ENSG00000072134	EPN2	2.01419	1.22218	-0.581779
ENSG00000072135	PTPN18	0.57978	0.38964	-0.473341
ENSG00000072163	LIMS2	-1.19959	0.232325	0.718346
ENSG00000072182	ASIC4	1.06313	0.399016	-0.303777
ENSG00000072195	SPEG	0.237229	1.15703	0.540727
ENSG00000072201	LNX1	-0.550944	-0.786869	-0.302373
ENSG00000072210	ALDH3A2	0.3519	-0.912195	-1.3664
ENSG00000072274	TFRC	0.397097	-0.514266	-0.738873
ENSG00000072310	SREBF1	-0.412442	-0.480446	-0.430339
ENSG00000072315	TRPC5	-0.712367	1.1036	1.12514
ENSG00000072364	AFF4	-2.51609	-1.04511	0.679469
ENSG00000072401	UBE2D1	-1.00759	-0.345158	0.652842
ENSG00000072415	MPP5	0.287067	-0.159655	-0.234109
ENSG00000072422	RHOBTB1	-1.74924	-1.28361	0.648807
ENSG00000072444	ASAH2C	-0.330373	0.259426	0.468442
ENSG00000072501	SMC1A	-0.522261	-0.582681	-0.285676
ENSG00000072506	HSD17B10	-0.848785	-2.34225	-1.31004
ENSG00000072518	MARK2	18.9543	3.05296	-4.30195
ENSG00000072571	HMMR	-1.33933	0.915541	1.6949
ENSG00000072609	CHFR	-0.545381	0.549596	0.713237
ENSG00000072657	TRHDE	-0.839479	-0.580683	0.499044
ENSG00000072682	P4HA2	0.191881	-0.660646	-0.562823
ENSG00000072694	FCGR2B	-5.93648	-3.81321	0.895955
ENSG00000072736	NFATC3	2.07988	2.2533	0.294878
ENSG00000072756	TRNT1	-0.528911	0.320188	0.653843
ENSG00000072778	ACADVL	0.629304	-0.244886	-0.459516
ENSG00000072786	STK10	-27.2743	-23.2008	3.43747
ENSG00000072803	FBXW11	-0.795119	-1.01685	-0.777535
ENSG00000072818	ACAP1	-0.458482	-0.739645	0.415476
ENSG00000072832	CRMP1	1.66125	0.96236	-0.212223
ENSG00000072840	EVC	0.746444	-0.926685	-1.80004
ENSG00000072849	DERL2	-4.00758	-0.970284	1.18291
ENSG00000072858	SIDT1	0.456694	0.532493	0.377861
ENSG00000072864	NDE1	-0.338825	0.262361	0.479893
ENSG00000072952	MRVI1	0.400968	-0.258538	-0.500219
ENSG00000072954	TMEM38A	0.483622	1.75454	0.821738
ENSG00000072958	AP1M1	0.979015	3.98362	1.64559
ENSG00000073008	PVR	0.849932	-0.373129	-1.25012
ENSG00000073009	IKBKG	1.33473	-0.31065	-0.667482
ENSG00000073050	XRCC1	-0.597205	0.639202	0.685887
ENSG00000073060	SCARB1	-0.513393	-0.453506	0.289719
ENSG00000073067	CYP2W1	-0.640122	-0.339318	-0.435795
ENSG00000073111	MCM2	-0.77164	1.87945	2.49264
ENSG00000073146	MOV10L1	0.759777	0.781739	-0.482354
ENSG00000073150	PANX2	0.94174	-0.860072	-0.465102
ENSG00000073169	SELO	0.488153	0.548551	0.561118
ENSG00000073282	TP63	-0.666636	0.55205	0.709006
ENSG00000073331	ALPK1	0.322944	1.37786	1.58831
ENSG00000073350	LLGL2	0.688974	0.237919	-0.185568
ENSG00000073417	PDE8A	-0.26813	0.962773	0.820015
ENSG00000073464	CLCN4	-0.260637	0.23208	0.419025
ENSG00000073536	NLE1	-1.04327	-0.599682	1.29135
ENSG00000073578	SDHA	-0.393516	0.373103	0.364804
ENSG00000073584	SMARCE1	-3.0722	-4.99297	-0.89393
ENSG00000073598	FNDC8	-0.5829	-1.26683	-0.396358
ENSG00000073605	GSDMB	-0.303377	-0.190507	0.18405
ENSG00000073614	KDM5A	0.921886	1.74445	0.985816
ENSG00000073670	ADAM11	0.215308	-0.215917	0.154213
ENSG00000073711	PPP2R3A	-0.2302	1.74814	1.48518
ENSG00000073712	FERMT2	-0.505381	-0.24964	0.665479
ENSG00000073734	ABCB11	0.750043	-0.701781	-1.08488
ENSG00000073737	DHRS9	0.374624	-0.299763	-0.380898
ENSG00000073754	CD5L	-0.504283	0.689332	0.83091
ENSG00000073756	PTGS2	-0.702665	0.597437	0.825189
ENSG00000073792	IGF2BP2	-0.973053	0.232391	0.822013
ENSG00000073803	MAP3K13	-0.616175	-0.199603	-0.241352
ENSG00000073849	ST6GAL1	1.95552	1.08916	0.166764
ENSG00000073861	TBX21	0.685636	0.288383	0.469948
ENSG00000073910	FRY	0.377915	0.80942	0.651662
ENSG00000073921	PICALM	1.16015	0.302163	-0.893149
ENSG00000073969	NSF	1.22751	-1.23022	-2.6161
ENSG00000074047	GLI2	1.26532	1.60138	1.19246
ENSG00000074054	CLASP1	1.78935	0.485836	-1.4104
ENSG00000074071	MRPS34	-1.26014	-2.56746	-1.24292
ENSG00000074181	NOTCH3	0.387921	0.802232	0.845456
ENSG00000074201	CLNS1A	-0.486037	-1.83613	-1.29624
ENSG00000074211	PPP2R2C	0.378782	1.09217	0.336315
ENSG00000074219	TEAD2	1.72231	0.661407	-0.395481
ENSG00000074266	EED	-13.2468	-13.1243	-1.11836
ENSG00000074276	CDHR2	0.760143	0.531632	-0.868527
ENSG00000074317	SNCB	-1.27633	-0.772645	1.1183
ENSG00000074319	TSG101	-0.226854	0.165708	-0.200316
ENSG00000074356	C17orf85	-1.26049	-0.643108	0.760164
ENSG00000074370	ATP2A3	0.765913	-0.615517	-1.68782
ENSG00000074410	CA12	-1.22261	-0.245576	0.807263
ENSG00000074416	MGLL	0.382282	0.448114	-0.321136
ENSG00000074527	NTN4	0.616822	1.36312	0.889311
ENSG00000074582	BCS1L	0.468078	-0.168998	-0.465879
ENSG00000074590	NUAK1	0.381873	1.20713	-0.619541
ENSG00000074603	DPP8	0.742148	0.725019	-0.690476
ENSG00000074621	SLC24A1	0.534527	0.42905	0.135903
ENSG00000074657	ZNF532	-0.419018	-0.878725	-0.578104
ENSG00000074660	SCARF1	-0.198872	0.501445	0.575265
ENSG00000074695	LMAN1	0.938206	1.89063	0.865721
ENSG00000074696	PTPLAD1	-0.666389	-0.732095	-0.267289
ENSG00000074706	IPCEF1	-2.34064	-1.39263	0.371795
ENSG00000074755	ZZEF1	2.51016	-0.518826	-2.87849
ENSG00000074771	NOX3	0.932907	0.360877	-0.437457
ENSG00000074800	ENO1	-2.1032	-2.06472	-0.572465
ENSG00000074803	SLC12A1	0.765666	-0.814344	-1.57814
ENSG00000074842	C19orf10	-0.612283	0.548467	0.63121
ENSG00000074855	ANO8	-4.88066	-2.61629	1.22463
ENSG00000074935	TUBE1	-1.80179	0.644481	2.43603
ENSG00000074964	ARHGEF10L	-0.264908	0.363152	0.357405
ENSG00000074966	TXK	-0.17151	0.391088	0.335074
ENSG00000075035	WSCD2	0.388207	0.738597	0.758887
ENSG00000075043	KCNQ2	0.42393	0.403132	0.501999
ENSG00000075073	TACR2	-1.41714	0.745475	2.47999
ENSG00000075089	ACTR6	-1.79876	-0.324936	0.376556
ENSG00000075131	TIPIN	0.206487	0.363662	0.405376
ENSG00000075142	SRI	0.130254	0.77605	0.498111
ENSG00000075151	EIF4G3	1.00052	1.28884	0.855927
ENSG00000075188	NUP37	-4.93686	-5.46392	-0.32642
ENSG00000075213	SEMA3A	-2.1969	-0.353358	0.869254
ENSG00000075218	GTSE1	0.31899	0.845744	0.63303
ENSG00000075223	SEMA3C	0.417768	-0.367446	-0.641847
ENSG00000075234	TTC38	1.04484	0.251882	-0.657225
ENSG00000075239	ACAT1	1.17307	0.531599	-0.883941
ENSG00000075240	GRAMD4	-0.422183	-1.0355	-0.823749
ENSG00000075275	CELSR1	1.13017	0.503722	-0.290712
ENSG00000075290	WNT8B	1.03831	-1.28812	-1.33559
ENSG00000075292	ZNF638	-3.51108	-0.934615	1.32601
ENSG00000075303	SLC25A40	-1.96925	-0.366417	1.00643
ENSG00000075336	TIMM21	-3.16936	-2.67574	-0.466122
ENSG00000075340	ADD2	1.5826	0.959919	-0.425572
ENSG00000075388	FGF4	-1.23299	1.94351	3.71123
ENSG00000075391	RASAL2	-0.902455	-0.453134	0.694295
ENSG00000075399	VPS9D1	0.418754	1.0999	0.840883
ENSG00000075407	ZNF37A	0.618365	0.669873	-0.561845
ENSG00000075413	MARK3	9.52099	8.59217	0.783069
ENSG00000075415	SLC25A3	-0.555537	0.253082	0.300081
ENSG00000075420	FNDC3B	-3.31415	-1.32862	1.19594
ENSG00000075426	FOSL2	12.2509	6.54906	-1.75597
ENSG00000075429	CACNG5	-0.745108	-0.326859	0.318377
ENSG00000075461	CACNG4	0.441228	0.978012	0.576525
ENSG00000075539	FRYL	8.0454	14.4054	2.5248
ENSG00000075568	TMEM131	11.9667	7.9248	-0.586766
ENSG00000075618	FSCN1	-0.60786	-0.584875	0.6267
ENSG00000075624	ACTB	2.46847	9.62583	2.43171
ENSG00000075643	MOCOS	0.259881	0.188953	0.214064
ENSG00000075651	PLD1	0.31996	0.714051	0.544837
ENSG00000075673	ATP12A	0.410487	-0.199981	-0.518286
ENSG00000075702	WDR62	0.53833	0.362719	0.673673
ENSG00000075711	DLG1	-0.28453	0.796053	1.00771
ENSG00000075785	RAB7A	-8.26499	1.01913	9.87634
ENSG00000075790	BCAP29	-0.382389	-0.352363	-0.213668
ENSG00000075826	SEC31B	-0.355103	0.63896	0.592904
ENSG00000075856	SART3	-1.84212	-0.305397	0.634699
ENSG00000075884	ARHGAP15	-1.31478	-1.41439	-0.829867
ENSG00000075886	TUBA3D	-0.288881	1.39272	1.15471
ENSG00000075891	PAX2	0.45103	-0.880432	-1.11246
ENSG00000075914	EXOSC7	-0.385481	-0.386872	-0.406785
ENSG00000075945	KIFAP3	0.878389	0.37856	-0.371725
ENSG00000075975	MKRN2	-1.04217	1.01983	1.5679
ENSG00000076003	MCM6	-0.361513	-0.404844	-0.573847
ENSG00000076043	REXO2	-0.447991	-1.4999	-0.808009
ENSG00000076053	RBM7	1.66122	0.398535	-0.709721
ENSG00000076067	RBMS2	0.281001	0.299138	0.253659
ENSG00000076108	BAZ2A	1.6913	6.39734	2.48384
ENSG00000076201	PTPN23	-0.442869	1.27867	1.56823
ENSG00000076242	MLH1	-0.460012	-1.64583	-0.720939
ENSG00000076248	UNG	0.673639	1.05472	1.03207
ENSG00000076258	FMO4	-1.51056	-0.539932	0.69014
ENSG00000076321	KLHL20	-1.39108	-0.668702	0.589814
ENSG00000076344	RGS11	1.50734	0.342901	-1.00621
ENSG00000076351	SLC46A1	-0.523895	-0.820767	-0.384509
ENSG00000076356	PLXNA2	-0.197669	-0.774949	-0.439502
ENSG00000076382	SPAG5	1.24549	0.407965	-0.310687
ENSG00000076513	ANKRD13A	-0.644174	1.42689	0.944436
ENSG00000076554	TPD52	-0.706787	0.436396	0.6556
ENSG00000076555	ACACB	-0.570486	0.484958	0.759339
ENSG00000076604	TRAF4	-0.692454	0.559429	1.18385
ENSG00000076641	PAG1	-0.679415	0.557961	0.665588
ENSG00000076650	GPATCH1	1.08007	1.71048	0.301384
ENSG00000076662	ICAM3	-0.328468	-0.234123	0.242026
ENSG00000076685	NT5C2	-4.00062	1.13886	5.18383
ENSG00000076706	MCAM	1.09565	0.252459	-0.622545
ENSG00000076716	GPC4	0.286221	0.558634	-0.329195
ENSG00000076770	MBNL3	-0.426614	-0.916079	-0.442702
ENSG00000076826	CAMSAP3	0.553538	0.43842	-0.351738
ENSG00000076864	RAP1GAP	-0.638126	-0.51452	0.489778
ENSG00000076924	XAB2	0.177351	0.465636	0.329038
ENSG00000076928	ARHGEF1	-6.37731	-0.655131	4.19784
ENSG00000076944	STXBP2	0.348614	-3.92386	-4.04507
ENSG00000076984	MAP2K7	-9.04589	-1.64188	2.72108
ENSG00000077009	NMRK2	-0.248412	0.76817	0.75426
ENSG00000077044	DGKD	-8.87693	-3.8083	0.991698
ENSG00000077063	CTTNBP2	0.99651	-0.373478	-0.500401
ENSG00000077080	ACTL6B	0.928307	0.505639	-0.510297
ENSG00000077092	RARB	0.212148	0.757044	0.560875
ENSG00000077097	TOP2B	3.23183	4.38887	1.71278
ENSG00000077147	TM9SF3	-29.671	-31.3868	-0.523844
ENSG00000077150	NFKB2	1.34413	1.73774	0.309543
ENSG00000077152	UBE2T	2.77991	0.390224	-1.57082
ENSG00000077157	PPP1R12B	-0.339233	-0.586934	0.23857
ENSG00000077232	DNAJC10	-1.16739	-0.568289	0.985867
ENSG00000077235	GTF3C1	-0.520582	0.812489	0.468676
ENSG00000077238	IL4R	0.343938	0.706116	0.430692
ENSG00000077254	USP33	0.779958	-0.938417	-1.5542
ENSG00000077264	PAK3	-0.910816	1.35584	1.51616
ENSG00000077274	CAPN6	-0.518416	0.71302	0.806923
ENSG00000077279	DCX	0.541292	0.134544	-0.602606
ENSG00000077312	SNRPA	-11.0512	-9.38242	0.473522
ENSG00000077327	SPAG6	0.272657	-1.11953	-1.35934
ENSG00000077348	EXOSC5	-0.991343	-0.99252	0.726243
ENSG00000077380	DYNC1I2	-1.38632	0.43546	1.02857
ENSG00000077420	APBB1IP	-0.877142	0.406755	0.829417
ENSG00000077454	LRCH4	-2.59646	-0.599242	1.70543
ENSG00000077458	FAM76B	-2.36343	-1.43508	0.41329
ENSG00000077463	SIRT6	-10.1427	-13.7462	-1.79987
ENSG00000077498	TYR	0.433055	0.337817	-0.268795
ENSG00000077514	POLD3	0.427763	0.514524	0.234135
ENSG00000077522	ACTN2	0.382936	-0.395279	-0.490023
ENSG00000077549	CAPZB	11.4634	0.291068	-4.62075
ENSG00000077585	GPR137B	1.03166	5.99743	2.82967
ENSG00000077616	NAALAD2	0.816483	-0.42164	-1.03103
ENSG00000077684	JADE1	2.58625	-0.516751	-2.38754
ENSG00000077713	SLC25A43	-0.162451	0.640597	0.701172
ENSG00000077721	UBE2A	0.988882	5.20157	2.99882
ENSG00000077782	FGFR1	2.43917	-0.851635	-1.17065
ENSG00000077800	FKBP6	-0.692357	-0.518144	0.718578
ENSG00000077809	GTF2I	-1.94604	-1.90397	0.340362
ENSG00000077935	SMC1B	0.395093	0.48322	0.350532
ENSG00000077942	FBLN1	-0.312727	0.303918	0.496818
ENSG00000077943	ITGA8	-0.854414	1.34238	1.73671
ENSG00000077984	CST7	0.359064	0.366865	-0.451247
ENSG00000078018	MAP2	-0.336312	0.905308	1.04175
ENSG00000078043	PIAS2	3.4282	2.8824	0.342514
ENSG00000078053	AMPH	1.01471	0.449199	-0.202844
ENSG00000078061	ARAF	-2.74159	-1.19796	1.89578
ENSG00000078070	MCCC1	0.772351	-0.145015	-0.595743
ENSG00000078081	LAMP3	-0.72544	-0.228492	0.378219
ENSG00000078098	FAP	0.146072	2.03514	1.56072
ENSG00000078114	NEBL	0.292313	1.18806	0.579301
ENSG00000078124	ACER3	-0.970711	-0.880772	0.451575
ENSG00000078140	UBE2K	-1.98905	-0.509369	1.12167
ENSG00000078142	PIK3C3	0.482143	0.651088	0.849067
ENSG00000078177	N4BP2	0.381873	0.777289	0.472649
ENSG00000078237	C12orf5	0.358268	-0.468487	-0.331447
ENSG00000078246	TULP3	-0.6265	0.386621	0.516701
ENSG00000078269	SYNJ2	0.239785	0.222955	-0.169319
ENSG00000078295	ADCY2	0.467893	0.725771	-0.460445
ENSG00000078304	PPP2R5C	-0.38008	0.939879	0.614751
ENSG00000078328	RBFOX1	0.212423	1.06668	0.774499
ENSG00000078369	GNB1	1.83529	2.11038	0.505705
ENSG00000078399	HOXA9	0.637553	-0.611169	-1.127
ENSG00000078401	EDN1	-0.666408	-0.497686	0.302178
ENSG00000078403	MLLT10	-0.650257	3.28805	3.24371
ENSG00000078487	ZCWPW1	-0.228228	0.748648	0.884899
ENSG00000078549	ADCYAP1R1	0.380318	1.74356	0.621385
ENSG00000078579	FGF20	-0.682467	0.666257	0.794252
ENSG00000078589	P2RY10	-0.203848	0.440907	0.759476
ENSG00000078596	ITM2A	0.448576	1.12332	0.610806
ENSG00000078618	NRD1	-0.992778	-2.47918	-0.83355
ENSG00000078668	VDAC3	0.50694	0.791615	0.33474
ENSG00000078674	PCM1	0.526094	1.16717	0.286393
ENSG00000078687	TNRC6C	-0.36978	0.989534	1.35592
ENSG00000078699	CBFA2T2	0.545962	0.535121	0.458324
ENSG00000078725	BRINP1	0.796032	0.318031	-1.08775
ENSG00000078747	ITCH	0.20853	0.401889	0.459791
ENSG00000078795	PKD2L2	0.233969	-0.405286	-0.560956
ENSG00000078804	TP53INP2	0.183081	1.35497	1.24965
ENSG00000078808	SDF4	0.935542	0.202614	-0.467231
ENSG00000078814	MYH7B	-0.69079	-0.405089	-0.17636
ENSG00000078898	BPIFB2	-0.357141	-0.4522	-0.426989
ENSG00000078900	TP73	0.462093	-0.817945	-1.12758
ENSG00000078902	TOLLIP	-0.375489	-0.329765	-0.3899
ENSG00000078967	UBE2D4	-0.49831	-0.67632	-0.33056
ENSG00000079101	CLUL1	0.509051	0.924336	0.82118
ENSG00000079102	RUNX1T1	-0.546282	-0.313703	0.347208
ENSG00000079112	CDH17	-1.05441	-1.4368	-0.6827
ENSG00000079134	THOC1	1.08454	0.573272	1.46649
ENSG00000079150	FKBP7	0.971629	-0.250724	-0.877336
ENSG00000079156	OSBPL6	0.935168	0.911029	0.577952
ENSG00000079215	SLC1A3	0.464789	0.583966	-0.385031
ENSG00000079246	XRCC5	0.359085	-0.353243	-0.320303
ENSG00000079257	LXN	-0.352065	1.54361	1.59984
ENSG00000079263	SP140	0.314891	0.932283	0.545118
ENSG00000079277	MKNK1	0.371789	0.66965	0.425372
ENSG00000079308	TNS1	-0.596419	-1.05551	0.38374
ENSG00000079313	REXO1	-1.27979	1.02079	1.54574
ENSG00000079332	SAR1A	-7.64504	-3.77043	2.82702
ENSG00000079335	CDC14A	0.75919	-0.26565	-0.721669
ENSG00000079337	RAPGEF3	1.23544	0.302028	-0.732826
ENSG00000079385	CEACAM1	-0.80285	-0.289036	0.65591
ENSG00000079387	SENP1	-18.4794	-19.7038	-0.427781
ENSG00000079393	DUSP13	0.712969	0.454731	-0.318821
ENSG00000079432	CIC	-2.87719	-3.18793	-0.752418
ENSG00000079435	LIPE	0.601968	0.770906	0.794357
ENSG00000079459	FDFT1	-0.180215	1.90759	1.26114
ENSG00000079462	PAFAH1B3	0.217307	-0.321905	-0.300613
ENSG00000079482	OPHN1	-0.965226	-0.374875	0.791866
ENSG00000079557	AFM	1.10926	0.736284	-0.457869
ENSG00000079616	KIF22	-0.301683	0.832549	0.972744
ENSG00000079689	SCGN	1.23589	0.85624	-0.263621
ENSG00000079691	LRRC16A	0.542342	-1.08695	-1.56778
ENSG00000079739	PGM1	1.42655	0.371574	-0.738088
ENSG00000079785	DDX1	0.883683	0.49735	-0.522174
ENSG00000079805	DNM2	0.263971	-1.83195	-1.81221
ENSG00000079819	EPB41L2	0.461916	0.547307	0.150862
ENSG00000079841	RIMS1	0.295927	1.23328	0.598286
ENSG00000079931	MOXD1	0.882978	-0.859649	-1.50681
ENSG00000079950	STX7	0.954247	-0.711965	-1.2509
ENSG00000079974	RABL2B	3.7026	0.975814	-0.875994
ENSG00000079999	KEAP1	12.7852	9.4523	-1.29675
ENSG00000080007	DDX43	-0.25202	-0.435896	-0.326338
ENSG00000080031	PTPRH	-0.217903	0.278302	0.285648
ENSG00000080166	DCT	1.02442	0.239099	-0.572546
ENSG00000080189	SLC35C2	-0.380798	-0.803326	-0.512466
ENSG00000080200	CRYBG3	-0.95588	0.46152	1.26704
ENSG00000080224	EPHA6	-0.40674	-0.621728	-0.36011
ENSG00000080293	SCTR	1.35477	0.88579	-0.634063
ENSG00000080298	RFX3	1.51231	-0.994325	-1.57386
ENSG00000080345	RIF1	1.74129	3.80131	1.27656
ENSG00000080371	RAB21	-4.36424	4.4282	8.24449
ENSG00000080493	SLC4A4	0.962665	-1.39502	-2.39514
ENSG00000080503	SMARCA2	0.592722	1.05716	1.54445
ENSG00000080511	RDH8	0.350345	0.550553	0.355307
ENSG00000080546	SESN1	0.625115	-0.223242	-0.665969
ENSG00000080561	MID2	-0.675066	-0.181838	0.295952
ENSG00000080572	PIH1D3	0.740698	-0.454057	-0.803878
ENSG00000080573	COL5A3	-0.380556	0.924304	0.934662
ENSG00000080603	SRCAP	-2.3654	-0.58619	1.1923
ENSG00000080608	KIAA0020	-0.619818	1.30452	1.40219
ENSG00000080618	CPB2	-0.856328	1.29356	1.93634
ENSG00000080644	CHRNA3	-0.56376	0.810394	0.553328
ENSG00000080709	KCNN2	0.400606	-0.163557	-0.351128
ENSG00000080802	CNOT4	0.318824	4.0363	3.65978
ENSG00000080815	PSEN1	-0.564071	-0.500517	0.616282
ENSG00000080819	CPOX	0.687769	-0.525282	-1.09379
ENSG00000080822	CLDND1	-2.72236	0.26853	2.1252
ENSG00000080823	MOK	1.55987	1.28551	-0.322778
ENSG00000080824	HSP90AA1	0.942221	0.87337	0.300084
ENSG00000080839	RBL1	-4.46543	-3.48614	0.578531
ENSG00000080845	DLGAP4	-0.463835	-0.50171	0.280667
ENSG00000080854	IGSF9B	0.341665	-0.67778	-0.727815
ENSG00000080910	CFHR2	-1.42771	-1.79832	-0.831689
ENSG00000080986	NDC80	0.669622	-0.322096	-0.548075
ENSG00000081014	AP4E1	-0.782931	0.434588	0.888806
ENSG00000081019	RSBN1	1.68614	2.47316	0.490566
ENSG00000081026	MAGI3	-0.649475	1.68674	2.05844
ENSG00000081041	CXCL2	-0.561077	-0.498667	-0.92062
ENSG00000081051	AFP	0.64923	-0.440182	-0.724021
ENSG00000081052	COL4A4	-0.37422	-0.444614	0.599029
ENSG00000081059	TCF7	1.21634	1.48578	0.732058
ENSG00000081087	OSTM1	0.246488	1.39639	1.16047
ENSG00000081138	CDH7	0.4859	0.497992	0.3843
ENSG00000081148	IMPG2	-0.844367	0.43687	0.995427
ENSG00000081154	PCNP	-4.39557	-1.51906	1.77181
ENSG00000081177	EXD2	-0.439833	0.397626	0.732794
ENSG00000081181	ARG2	0.571215	-1.23917	-1.11749
ENSG00000081189	MEF2C	0.394675	-0.656709	-0.546689
ENSG00000081237	PTPRC	-0.447792	0.609817	0.842406
ENSG00000081248	CACNA1S	-0.443222	-0.676154	-0.423019
ENSG00000081277	PKP1	0.330988	-0.561159	-0.580633
ENSG00000081307	UBA5	0.603547	-2.43102	-2.96469
ENSG00000081320	STK17B	-1.91054	1.07722	2.46098
ENSG00000081377	CDC14B	0.582977	0.594118	0.362339
ENSG00000081386	ZNF510	2.2464	0.543085	-1.54794
ENSG00000081479	LRP2	0.614527	0.46343	0.30824
ENSG00000081665	ZNF506	1.16096	1.77715	0.487957
ENSG00000081692	JMJD4	0.76439	0.298377	-0.311583
ENSG00000081721	DUSP12	0.222953	0.292057	0.223262
ENSG00000081760	AACS	-0.580592	0.389944	0.852343
ENSG00000081791	KIAA0141	0.785323	0.508063	-0.781365
ENSG00000081800	SLC13A1	-0.413074	0.981161	1.13326
ENSG00000081803	CADPS2	0.597714	0.687062	0.427536
ENSG00000081818	PCDHB4	1.47922	0.467985	-0.653844
ENSG00000081842	PCDHA6	0.667955	1.40103	1.36655
ENSG00000081853	PCDHGA2	0.633918	-1.2978	-1.03226
ENSG00000081870	HSPB11	0.438583	-1.08452	-1.25509
ENSG00000081913	PHLPP1	-0.785797	-0.279329	0.53148
ENSG00000081923	ATP8B1	0.652296	1.80931	1.00737
ENSG00000081985	IL12RB2	-0.664225	0.34497	0.662638
ENSG00000082014	SMARCD3	2.28009	0.346578	-1.66743
ENSG00000082068	WDR70	1.24963	0.846293	-0.626968
ENSG00000082074	FYB	-0.310879	0.481049	0.307175
ENSG00000082126	MPP4	2.01206	0.198173	-0.88738
ENSG00000082146	STRADB	1.06458	0.646625	0.335584
ENSG00000082153	BZW1	-1.16589	-0.484753	0.603002
ENSG00000082175	PGR	-1.01119	0.932393	1.12155
ENSG00000082196	C1QTNF3	-0.606234	0.244727	0.650653
ENSG00000082212	ME2	-0.545992	1.54883	1.89519
ENSG00000082213	C5orf22	0.743672	1.05106	-0.401479
ENSG00000082258	CCNT2	1.44698	0.697302	-1.28543
ENSG00000082269	FAM135A	-0.916031	-0.483802	0.425735
ENSG00000082293	COL19A1	-0.470425	-0.26681	-0.269555
ENSG00000082397	EPB41L3	0.509106	-0.59517	-0.753709
ENSG00000082438	COBLL1	-0.999414	0.843884	1.07252
ENSG00000082458	DLG3	0.649047	0.551444	0.260272
ENSG00000082482	KCNK2	-2.44206	-1.12204	0.627378
ENSG00000082497	SERTAD4	-0.277216	-0.190068	-0.136364
ENSG00000082512	TRAF5	0.317009	1.6067	1.26136
ENSG00000082515	MRPL22	-1.43202	-2.07681	-1.26391
ENSG00000082516	GEMIN5	-0.473461	-0.543136	0.537542
ENSG00000082556	OPRK1	0.831097	1.7475	0.753793
ENSG00000082641	NFE2L1	-11.6461	-8.5403	0.544162
ENSG00000082684	SEMA5B	0.653011	-0.271363	-0.817148
ENSG00000082701	GSK3B	10.852	11.5827	0.267259
ENSG00000082781	ITGB5	0.420918	-0.435459	-0.529588
ENSG00000082805	ERC1	-1.1733	-0.997396	0.725098
ENSG00000082898	XPO1	-0.525859	-1.17176	0.838989
ENSG00000082929	C4orf6	-0.856899	0.713709	1.35806
ENSG00000082996	RNF13	-0.500844	-0.471857	-0.601708
ENSG00000083067	TRPM3	-0.256995	0.468998	0.291678
ENSG00000083093	PALB2	-0.82561	-0.890871	0.510103
ENSG00000083097	DOPEY1	0.569634	-0.398975	-0.786608
ENSG00000083099	LYRM2	-1.60013	-0.41774	1.70734
ENSG00000083123	BCKDHB	0.551819	0.857901	1.20063
ENSG00000083168	KAT6A	23.4664	14.4203	-0.968404
ENSG00000083223	ZCCHC6	1.65517	2.45481	1.47237
ENSG00000083290	ULK2	1.86062	-1.45603	-3.07949
ENSG00000083307	GRHL2	0.273485	-0.422537	-0.435524
ENSG00000083312	TNPO1	5.08124	1.00939	-1.6548
ENSG00000083444	PLOD1	0.332512	0.430001	-0.208904
ENSG00000083454	P2RX5	1.19785	0.528577	-0.734324
ENSG00000083457	ITGAE	-0.447001	0.438088	0.643816
ENSG00000083520	DIS3	1.93217	-0.433269	-0.98478
ENSG00000083535	PIBF1	0.296049	-0.509702	-0.609645
ENSG00000083544	TDRD3	-0.907176	-0.378623	0.249561
ENSG00000083635	NUFIP1	-0.986182	0.397399	0.931122
ENSG00000083642	PDS5B	-2.93724	-1.78298	0.77192
ENSG00000083720	OXCT1	-1.19135	0.366063	1.08587
ENSG00000083750	RRAGB	0.572328	0.666523	0.52033
ENSG00000083782	EPYC	-0.697985	0.556369	0.681288
ENSG00000083799	CYLD	5.44863	1.60578	-0.670197
ENSG00000083807	SLC27A5	-0.435453	0.234413	0.268351
ENSG00000083812	ZNF324	1.69316	1.32328	0.339563
ENSG00000083814	ZNF671	-0.60314	0.264508	0.562552
ENSG00000083817	ZNF416	0.243807	-0.337477	-0.477961
ENSG00000083828	ZNF586	0.317784	0.600915	0.537705
ENSG00000083838	ZNF446	-0.298375	0.59047	0.860189
ENSG00000083844	ZNF264	-0.262844	-0.543554	-0.581736
ENSG00000083845	RPS5	-0.424724	-0.827859	-0.609033
ENSG00000083857	FAT1	0.527566	0.636946	-0.208502
ENSG00000083896	YTHDC1	-0.463191	1.11054	1.50859
ENSG00000083937	CHMP2B	0.933265	1.56624	0.881054
ENSG00000084070	SMAP2	0.652703	-0.307134	-0.629041
ENSG00000084072	PPIE	0.621145	0.94582	0.702373
ENSG00000084073	ZMPSTE24	1.00856	1.67173	0.362868
ENSG00000084090	STARD7	-3.79444	-4.24398	-0.584856
ENSG00000084092	NOA1	-1.81426	-5.2245	-2.19525
ENSG00000084093	REST	6.5375	5.23146	-0.451696
ENSG00000084110	HAL	-1.15	0.855307	2.03283
ENSG00000084112	SSH1	0.41023	0.492908	-0.317105
ENSG00000084207	GSTP1	-2.36359	-0.431935	1.1988
ENSG00000084234	APLP2	0.456325	1.16376	1.24767
ENSG00000084444	KIAA1467	-0.506614	0.219589	0.515257
ENSG00000084453	SLCO1A2	0.515418	-0.294403	-0.451894
ENSG00000084463	WBP11	-1.25441	-0.690038	0.826445
ENSG00000084623	EIF3I	-0.963697	-0.468523	-0.573542
ENSG00000084628	NKAIN1	0.833309	-0.258182	-0.613556
ENSG00000084636	COL16A1	0.311003	3.13393	1.47718
ENSG00000084652	TXLNA	-1.15427	0.172972	1.1898
ENSG00000084674	APOB	-1.4286	0.779806	1.28406
ENSG00000084676	NCOA1	1.29689	0.810071	-0.456579
ENSG00000084693	AGBL5	-1.09494	-0.81661	0.461723
ENSG00000084710	EFR3B	-0.399542	-0.207552	0.243443
ENSG00000084731	KIF3C	-0.830517	-0.402108	0.162274
ENSG00000084733	RAB10	-4.99706	-1.17207	2.12928
ENSG00000084734	GCKR	-0.361832	-1.08505	-0.849493
ENSG00000084754	HADHA	-0.426546	1.27678	1.46591
ENSG00000084764	MAPRE3	-0.383763	1.16819	0.940596
ENSG00000084774	CAD	0.342356	-0.608296	-0.682848
ENSG00000085063	CD59	0.19099	-0.242408	-0.188008
ENSG00000085117	CD82	-0.364403	-0.686633	-0.64432
ENSG00000085185	BCORL1	-3.24288	-3.18914	-0.184165
ENSG00000085224	ATRX	7.15266	5.89788	-0.877471
ENSG00000085231	TAF9	-2.16801	-1.44424	0.445195
ENSG00000085265	FCN1	-0.547307	0.548843	0.855553
ENSG00000085274	MYNN	1.81215	0.999227	-0.515971
ENSG00000085276	MECOM	-0.209169	-0.785738	-0.692083
ENSG00000085365	SCAMP1	-0.870738	-1.04106	-0.403011
ENSG00000085377	PREP	1.00322	2.41036	0.640264
ENSG00000085382	HACE1	-3.10683	-15.9413	-12.408
ENSG00000085415	SEH1L	-6.95193	-7.29894	-0.875016
ENSG00000085433	WDR47	0.894037	0.263127	-1.08053
ENSG00000085449	WDFY1	1.88486	-1.02437	-2.74461
ENSG00000085465	OVGP1	-1.18997	-0.468291	0.734383
ENSG00000085491	SLC25A24	-0.289337	-0.439519	-0.208099
ENSG00000085511	MAP3K4	-3.07201	-1.09765	0.789818
ENSG00000085514	PILRA	-1.43693	-0.548958	0.325663
ENSG00000085552	IGSF9	0.320703	-0.440635	-0.419938
ENSG00000085563	ABCB1	-0.329735	1.1599	0.939954
ENSG00000085644	ZNF213	-1.86318	-0.441176	0.615929
ENSG00000085662	AKR1B1	0.638794	0.422869	-0.489418
ENSG00000085719	CPNE3	0.490379	0.391802	-0.23019
ENSG00000085721	RRN3	0.312426	1.58159	0.969351
ENSG00000085733	CTTN	0.858615	-0.219571	-0.534456
ENSG00000085741	WNT11	-1.04763	0.639893	1.34737
ENSG00000085760	MTIF2	-0.298797	-5.41517	-3.90829
ENSG00000085788	DDHD2	-1.52741	-1.28027	-0.618517
ENSG00000085831	TTC39A	0.405165	-0.201953	-0.473549
ENSG00000085832	EPS15	1.46719	1.22836	-0.755238
ENSG00000085840	ORC1	0.254935	-1.39954	-1.34724
ENSG00000085871	MGST2	0.657956	0.238072	-0.598116
ENSG00000085872	CHERP	0.332014	0.288623	-0.36007
ENSG00000085978	ATG16L1	0.286814	-0.285607	-0.360896
ENSG00000085982	USP40	2.29434	0.639809	-0.313512
ENSG00000085998	POMGNT1	0.438636	0.378553	-0.392301
ENSG00000085999	RAD54L	0.235351	-0.301166	-0.225533
ENSG00000086015	MAST2	0.313191	-2.62916	-2.95566
ENSG00000086061	DNAJA1	-4.92467	-2.03228	0.879184
ENSG00000086062	B4GALT1	0.393276	4.58178	2.15031
ENSG00000086065	CHMP5	0.718598	0.906631	0.635888
ENSG00000086102	NFX1	-0.575877	-1.84352	-0.889169
ENSG00000086159	AQP6	0.367384	0.229344	0.401335
ENSG00000086189	DIMT1	1.93221	0.484488	-1.6629
ENSG00000086200	IPO11	-16.4203	-16.1015	0.555983
ENSG00000086205	FOLH1	1.89387	0.783893	-1.37166
ENSG00000086232	EIF2AK1	0.169522	0.244941	0.22685
ENSG00000086288	NME8	0.445415	0.378929	0.374976
ENSG00000086289	EPDR1	-0.256622	-1.20925	-0.885629
ENSG00000086300	SNX10	0.482488	0.420651	0.343033
ENSG00000086475	SEPHS1	18.5682	19.9529	0.990804
ENSG00000086504	MRPL28	-1.14478	-0.879987	-0.493754
ENSG00000086506	HBQ1	-0.993405	0.264399	0.679315
ENSG00000086544	ITPKC	-4.02463	-2.73439	0.418399
ENSG00000086548	CEACAM6	0.505503	-1.70441	-1.09813
ENSG00000086570	FAT2	0.735488	-0.405255	-0.773008
ENSG00000086589	RBM22	-0.3443	0.448491	0.746499
ENSG00000086598	TMED2	-0.381308	3.23049	2.89943
ENSG00000086619	ERO1LB	0.752063	3.76133	2.35054
ENSG00000086666	ZFAND6	0.390743	0.228224	0.383569
ENSG00000086696	HSD17B2	-0.300647	0.500797	0.265387
ENSG00000086712	TXLNG	0.741938	-0.667669	-1.08862
ENSG00000086717	PPEF1	0.290085	-0.361545	-0.254215
ENSG00000086730	LAT2	-0.552065	-0.841447	0.56132
ENSG00000086758	HUWE1	-0.615571	-1.78837	-1.89096
ENSG00000086827	ZW10	0.248108	-1.63261	-1.69101
ENSG00000086848	ALG9	-21.1349	-20.6115	0.327853
ENSG00000086967	MYBPC2	-0.635867	-1.01368	-0.47684
ENSG00000086991	NOX4	-1.00591	-0.601859	0.992098
ENSG00000087008	ACOX3	1.20246	-0.640251	-1.64432
ENSG00000087053	MTMR2	0.478027	1.06752	1.66878
ENSG00000087074	PPP1R15A	0.609952	0.857905	0.299076
ENSG00000087076	HSD17B14	-1.39697	1.9152	2.68679
ENSG00000087077	TRIP6	0.247068	0.439332	0.415395
ENSG00000087085	ACHE	-1.80255	-0.793038	0.242458
ENSG00000087086	FTL	0.613036	-0.379154	-0.718002
ENSG00000087087	SRRT	-1.95266	-2.57544	-0.460897
ENSG00000087088	BAX	1.12073	0.212508	-0.579934
ENSG00000087095	NLK	1.68125	4.05316	0.895627
ENSG00000087111	PIGS	-1.30304	-3.19802	-1.18298
ENSG00000087116	ADAMTS2	-0.60067	0.565289	0.759405
ENSG00000087128	TMPRSS11E	-0.310186	0.515169	0.629403
ENSG00000087152	ATXN7L3	-21.6387	-21.9849	1.17171
ENSG00000087157	PGS1	-0.51788	0.576344	1.04843
ENSG00000087191	PSMC5	0.74805	-0.450724	-0.90548
ENSG00000087206	UIMC1	0.127298	-0.287568	-0.244313
ENSG00000087237	CETP	-1.89253	-1.31419	0.465976
ENSG00000087245	MMP2	-0.677273	-0.314629	0.372026
ENSG00000087250	MT3	1.1334	-0.250729	-0.973435
ENSG00000087253	LPCAT2	-0.693603	1.09967	2.23272
ENSG00000087258	GNAO1	1.42293	1.58161	-0.464635
ENSG00000087263	OGFOD1	0.65252	1.39287	1.07545
ENSG00000087266	SH3BP2	0.426555	0.420903	0.492137
ENSG00000087269	NOP14	0.319921	1.13333	0.885777
ENSG00000087274	ADD1	-0.944799	-0.630269	-0.342841
ENSG00000087299	L2HGDH	-1.61134	-1.51721	-0.221155
ENSG00000087301	TXNDC16	-0.256226	0.180729	0.34605
ENSG00000087302	C14orf166	-0.179793	-0.304932	-0.39679
ENSG00000087303	NID2	0.907168	0.458614	0.517593
ENSG00000087338	GMCL1	0.89887	1.60638	1.21048
ENSG00000087365	SF3B2	0.422446	0.989088	0.654667
ENSG00000087448	KLHL42	-0.418605	1.0105	1.1129
ENSG00000087460	GNAS	-3.27047	-6.32684	-1.77305
ENSG00000087470	DNM1L	-2.9695	-0.696121	1.0831
ENSG00000087494	PTHLH	-0.669756	1.74511	2.16732
ENSG00000087495	PHACTR3	0.958068	0.468677	-0.635026
ENSG00000087502	ERGIC2	-0.278329	1.76667	1.78778
ENSG00000087510	TFAP2C	0.701988	0.213061	-0.603355
ENSG00000087586	AURKA	1.01319	2.67977	1.63904
ENSG00000087589	CASS4	-0.686079	0.309129	0.763493
ENSG00000087842	PIR	-0.199494	-0.967549	-0.77869
ENSG00000087884	AAMDC	-1.47406	-1.09597	0.688808
ENSG00000087903	RFX2	-0.337619	1.43591	0.67818
ENSG00000087916	SLC6A14	0.830773	0.601516	0.287646
ENSG00000087995	METTL2A	0.512307	0.366119	0.230507
ENSG00000088002	SULT2B1	0.486836	0.275108	-0.286876
ENSG00000088035	ALG6	2.98092	7.67255	1.4028
ENSG00000088038	CNOT3	2.99578	1.17742	-0.788493
ENSG00000088053	GP6	2.14378	0.878903	-0.537198
ENSG00000088179	PTPN4	0.545335	-0.39356	-0.348134
ENSG00000088205	DDX18	0.81555	-0.384441	-0.794128
ENSG00000088247	KHSRP	-3.86584	-5.10493	-1.01991
ENSG00000088256	GNA11	-0.286428	0.343846	0.325748
ENSG00000088280	ASAP3	-0.513891	1.25602	1.56918
ENSG00000088298	EDEM2	-6.07577	-10.5367	-1.92137
ENSG00000088305	DNMT3B	0.671008	0.603956	0.231813
ENSG00000088320	REM1	0.639466	-0.416067	-0.787018
ENSG00000088325	TPX2	-1.87103	0.453845	2.06235
ENSG00000088356	PDRG1	-0.483065	0.564919	0.757915
ENSG00000088367	EPB41L1	-1.18684	-2.11001	0.918998
ENSG00000088386	SLC15A1	-0.210829	-0.383967	-0.200617
ENSG00000088387	DOCK9	0.369744	-0.83739	-0.989985
ENSG00000088448	ANKRD10	4.98189	0.390406	-1.68209
ENSG00000088451	TGDS	19.5407	20.0067	2.83906
ENSG00000088538	DOCK3	1.14847	-0.282087	-0.945669
ENSG00000088543	C3orf18	-0.34225	-0.453014	-0.289612
ENSG00000088682	COQ9	-0.479827	-0.748113	-0.305465
ENSG00000088726	TMEM40	-0.680303	0.662463	1.00456
ENSG00000088727	KIF9	-0.139527	0.883803	0.533137
ENSG00000088756	ARHGAP28	-1.36343	-0.478725	0.925157
ENSG00000088766	CRLS1	-1.14623	-0.406481	0.338724
ENSG00000088782	DEFB127	0.332136	0.814329	0.482819
ENSG00000088808	PPP1R13B	0.538884	0.569572	-0.213114
ENSG00000088812	ATRN	-0.486033	0.804475	1.29033
ENSG00000088826	SMOX	0.215439	2.00847	1.76785
ENSG00000088827	SIGLEC1	-0.276109	0.359885	0.343761
ENSG00000088832	FKBP1A	2.39875	1.05657	-0.841304
ENSG00000088833	NSFL1C	-3.85675	0.457537	3.0822
ENSG00000088836	SLC4A11	0.569345	-0.494086	-0.50574
ENSG00000088854	C20orf194	0.425045	-0.712287	-0.751784
ENSG00000088876	ZNF343	-0.246899	0.362177	0.387309
ENSG00000088881	EBF4	0.584787	0.346165	-0.205279
ENSG00000088882	CPXM1	0.338769	1.7187	0.812612
ENSG00000088888	MAVS	-0.309276	-0.970037	-0.586047
ENSG00000088899	LZTS3	-0.570252	1.00095	1.00928
ENSG00000088926	F11	-0.256683	0.266579	0.179421
ENSG00000088930	XRN2	-0.924937	-0.461584	0.74451
ENSG00000088986	DYNLL1	4.4379	6.56947	1.2822
ENSG00000088992	TESC	-0.33045	-0.871806	-0.506834
ENSG00000089006	SNX5	-0.184772	0.415433	0.457028
ENSG00000089009	RPL6	0.86903	0.285397	-0.314879
ENSG00000089012	SIRPG	-0.17227	0.136414	0.118871
ENSG00000089022	MAPKAPK5	-2.07757	-4.05485	-1.41678
ENSG00000089041	P2RX7	0.920079	0.993964	0.180415
ENSG00000089048	ESF1	0.536768	0.828049	0.424888
ENSG00000089050	RBBP9	0.793404	0.872889	0.177945
ENSG00000089053	ANAPC5	-0.279119	0.29953	0.420657
ENSG00000089057	SLC23A2	-4.04641	-3.05576	0.498885
ENSG00000089060	SLC8B1	-0.193929	-0.958925	-0.943178
ENSG00000089063	TMEM230	-0.280153	1.18685	1.32906
ENSG00000089091	DZANK1	-0.838266	-0.337539	0.450936
ENSG00000089094	KDM2B	6.65391	4.28663	-0.964687
ENSG00000089101	C20orf26	-0.30884	-0.696908	-0.799421
ENSG00000089116	LHX5	-0.478313	-0.276334	0.307887
ENSG00000089123	TASP1	-4.10977	-9.21782	-2.43109
ENSG00000089127	OAS1	1.58289	1.04309	-0.463875
ENSG00000089154	GCN1L1	-6.21044	-11.5295	-2.42234
ENSG00000089157	RPLP0	-0.591551	-1.00118	-0.640246
ENSG00000089159	PXN	0.186789	0.367326	0.250159
ENSG00000089163	SIRT4	-0.477197	-1.02044	-0.75576
ENSG00000089169	RPH3A	0.527778	1.04025	1.25986
ENSG00000089177	KIF16B	-0.930933	0.705834	1.13016
ENSG00000089195	TRMT6	-0.420699	-0.458531	0.50081
ENSG00000089199	CHGB	0.936384	0.651952	-0.229391
ENSG00000089220	PEBP1	-0.449705	-0.801226	-0.465102
ENSG00000089225	TBX5	0.921469	0.181425	-0.631841
ENSG00000089234	BRAP	-3.85173	0.638002	3.99754
ENSG00000089248	ERP29	0.398374	0.562835	0.359546
ENSG00000089250	NOS1	0.403283	0.570505	0.330362
ENSG00000089280	FUS	5.30745	7.09219	0.436084
ENSG00000089289	IGBP1	-1.15318	0.411629	1.24387
ENSG00000089327	FXYD5	0.754352	0.599911	0.409176
ENSG00000089335	ZNF302	-0.173082	-1.10983	-0.716138
ENSG00000089351	GRAMD1A	0.349147	1.00516	0.426708
ENSG00000089356	FXYD3	0.311435	0.398367	0.225972
ENSG00000089472	HEPH	1.0286	0.324401	-0.644809
ENSG00000089486	CDIP1	-0.506815	-0.532962	-0.431615
ENSG00000089505	CMTM1	0.237489	0.88029	0.678118
ENSG00000089558	KCNH4	0.256407	-0.818188	-0.57895
ENSG00000089597	GANAB	-22.6622	-24.5831	0.745587
ENSG00000089639	GMIP	0.732201	1.17317	0.29375
ENSG00000089682	RBM41	0.701187	1.16489	0.608158
ENSG00000089685	BIRC5	-0.964206	1.18788	0.4543
ENSG00000089692	LAG3	-0.885139	0.284677	0.646983
ENSG00000089693	MLF2	-7.68062	-8.85146	-0.459416
ENSG00000089723	OTUB2	1.41702	0.767156	-0.278163
ENSG00000089737	DDX24	-0.229529	-0.232043	-0.286678
ENSG00000089775	ZBTB25	-0.583793	-0.79002	-0.22104
ENSG00000089818	NECAP1	-0.469981	0.467997	0.658203
ENSG00000089820	ARHGAP4	-0.367498	-3.64019	-2.44517
ENSG00000089847	ANKRD24	-0.412567	-1.54109	-0.581393
ENSG00000089876	DHX32	0.756859	0.730147	0.584723
ENSG00000089902	RCOR1	-18.2262	-16.3356	0.378281
ENSG00000089916	GPATCH2L	-1.07466	-0.47025	0.441135
ENSG00000090006	LTBP4	-0.567898	-0.32929	-0.355743
ENSG00000090013	BLVRB	1.36215	0.723344	-0.838811
ENSG00000090020	SLC9A1	0.287663	-9.98733	-8.91964
ENSG00000090054	SPTLC1	-0.658422	8.28331	5.60186
ENSG00000090060	PAPOLA	-16.1406	-11.7425	0.855621
ENSG00000090061	CCNK	-6.95001	-6.52146	0.587576
ENSG00000090097	PCBP4	0.735679	1.05216	-0.669774
ENSG00000090104	RGS1	1.34474	0.543234	-0.763642
ENSG00000090238	YPEL3	-0.66679	0.569859	1.05419
ENSG00000090263	MRPS33	-1.50965	-2.96044	-0.906064
ENSG00000090266	NDUFB2	-0.884666	-0.810206	0.241282
ENSG00000090273	NUDC	-2.935	-2.19473	0.769635
ENSG00000090316	MAEA	-19.3915	-24.2688	-3.07438
ENSG00000090339	ICAM1	-0.477531	-1.08417	-0.653313
ENSG00000090372	STRN4	0.290516	-0.47968	-0.496219
ENSG00000090376	IRAK3	0.323933	0.134057	-0.232444
ENSG00000090382	LYZ	0.291634	-0.312903	-0.332684
ENSG00000090402	SI	-1.2915	-1.01856	-0.641441
ENSG00000090432	MUL1	-0.851963	1.21084	2.14313
ENSG00000090447	TFAP4	25.9189	9.0057	-3.8935
ENSG00000090470	PDCD7	-1.44406	0.455483	1.46078
ENSG00000090487	SPG21	-1.36296	-0.86048	0.502898
ENSG00000090512	FETUB	0.382073	0.831839	0.425141
ENSG00000090520	DNAJB11	0.182525	0.468811	0.430463
ENSG00000090530	LEPREL1	0.579898	-0.187186	-0.682827
ENSG00000090534	THPO	-0.375432	-0.991007	-0.871244
ENSG00000090539	CHRD	0.597455	-0.388906	-0.687334
ENSG00000090554	FLT3LG	0.494259	0.567098	0.570341
ENSG00000090565	RAB11FIP3	0.566349	0.471948	-0.716848
ENSG00000090581	GNPTG	-1.09889	-0.655203	-0.225366
ENSG00000090612	ZNF268	0.378663	1.80067	1.87541
ENSG00000090615	GOLGA3	1.28593	0.813005	0.372648
ENSG00000090621	PABPC4	-0.389163	0.323836	0.331515
ENSG00000090659	CD209	-0.212023	0.63572	0.658554
ENSG00000090661	CERS4	0.514602	1.79975	1.34508
ENSG00000090674	MCOLN1	0.749159	1.05223	0.648795
ENSG00000090686	USP48	4.91526	11.4078	3.30816
ENSG00000090776	EFNB1	0.518647	0.740175	0.546722
ENSG00000090857	PDPR	-0.336626	0.244697	0.432108
ENSG00000090861	AARS	-0.211805	-0.419003	-0.48793
ENSG00000090863	GLG1	0.327373	-0.612702	-0.224944
ENSG00000090889	KIF4A	0.531596	0.447094	-0.241643
ENSG00000090905	TNRC6A	1.35754	0.939906	-0.543003
ENSG00000090920	FCGBP	0.877335	0.312399	-0.253249
ENSG00000090924	PLEKHG2	-0.664809	-0.801068	0.656976
ENSG00000090932	DLL3	-0.284551	-0.498453	-0.509398
ENSG00000090971	NAT14	-0.365737	-0.509042	0.183393
ENSG00000090975	PITPNM2	1.73878	0.808238	-0.445717
ENSG00000090989	EXOC1	-0.716086	-3.91273	-1.7712
ENSG00000091009	RBM27	-0.182637	-0.981813	-0.740588
ENSG00000091010	POU4F3	-1.25924	0.478939	0.87644
ENSG00000091039	OSBPL8	0.225387	0.465431	0.455592
ENSG00000091073	DTX2	-1.99744	3.94269	6.50518
ENSG00000091106	NLRC4	0.826643	0.36565	-0.357964
ENSG00000091127	PUS7	-1.13259	0.607865	1.13765
ENSG00000091128	LAMB4	-0.773188	-0.571323	0.557689
ENSG00000091129	NRCAM	0.567605	-0.366678	-0.895789
ENSG00000091136	LAMB1	0.558696	0.576107	-0.739621
ENSG00000091137	SLC26A4	0.434533	0.284742	-0.286854
ENSG00000091138	SLC26A3	-1.16861	0.480514	1.36401
ENSG00000091140	DLD	-0.395626	1.70157	1.27611
ENSG00000091157	WDR7	-3.63851	-2.01043	0.555812
ENSG00000091164	TXNL1	1.85875	-0.116734	-0.880558
ENSG00000091181	IL5RA	0.517611	0.806671	0.39585
ENSG00000091262	ABCC6	-1.16101	-1.25898	-0.479727
ENSG00000091317	CMTM6	-0.75871	-12.7703	-9.85612
ENSG00000091409	ITGA6	0.306688	1.74226	1.5679
ENSG00000091428	RAPGEF4	0.504742	1.72492	0.991001
ENSG00000091436	MLTK	-1.0744	-0.276524	1.13769
ENSG00000091482	SMPX	1.92281	1.0963	-0.49336
ENSG00000091483	FH	-0.631071	1.55415	1.93573
ENSG00000091490	SEL1L3	0.58931	-0.251974	-0.426273
ENSG00000091513	TF	0.383848	-0.620782	-0.884478
ENSG00000091527	CDV3	0.444071	-1.23785	-1.72174
ENSG00000091536	MYO15A	0.627753	0.919715	0.404358
ENSG00000091542	ALKBH5	-0.34976	2.15714	1.78724
ENSG00000091583	APOH	-0.782661	-0.692636	-0.490657
ENSG00000091592	NLRP1	-0.232659	-0.299441	-0.145641
ENSG00000091622	PITPNM3	1.30365	-0.852098	-1.53164
ENSG00000091640	SPAG7	-6.94309	-4.08622	1.1251
ENSG00000091651	ORC6	-0.583239	-0.536214	0.489081
ENSG00000091656	ZFHX4	0.378487	-0.524802	-0.78537
ENSG00000091664	SLC17A6	0.294629	0.45445	0.278905
ENSG00000091704	CPA1	0.202626	-0.4597	-0.565411
ENSG00000091732	ZC3HC1	-3.48612	-2.12742	0.635579
ENSG00000091831	ESR1	-0.186721	0.265243	0.321046
ENSG00000091844	RGS17	0.801527	1.58179	0.884896
ENSG00000091879	ANGPT2	-0.332094	-0.51925	-0.367204
ENSG00000091947	TMEM101	-0.321263	1.06725	0.748777
ENSG00000091972	CD200	-0.827025	-2.54612	-1.02633
ENSG00000091986	CCDC80	1.07927	0.696493	-0.203474
ENSG00000092009	CMA1	0.758814	0.464544	-0.3046
ENSG00000092010	PSME1	-0.461643	-0.689324	-0.282408
ENSG00000092020	PPP2R3C	-3.80193	-5.31272	-0.752746
ENSG00000092036	HAUS4	1.95625	-0.199449	-0.958759
ENSG00000092051	JPH4	-0.490507	0.678168	0.839614
ENSG00000092054	MYH7	0.695653	-0.445013	-1.12615
ENSG00000092067	CEBPE	-3.82701	-1.7171	0.877258
ENSG00000092068	SLC7A8	-0.465463	0.82947	0.923664
ENSG00000092094	OSGEP	0.575947	0.687286	-0.528018
ENSG00000092096	SLC22A17	-0.505285	-1.2167	-0.825265
ENSG00000092098	RNF31	-1.20594	0.42648	1.67712
ENSG00000092108	SCFD1	0.196374	0.648379	0.54056
ENSG00000092140	G2E3	-0.971374	-0.825133	0.514059
ENSG00000092148	HECTD1	-6.03003	-5.15827	-0.682462
ENSG00000092199	HNRNPC	2.02465	1.40072	-0.771363
ENSG00000092200	RPGRIP1	0.444343	0.418706	0.6488
ENSG00000092201	SUPT16H	-1.90235	-1.68735	-0.542557
ENSG00000092203	TOX4	-3.33867	-2.16961	0.580659
ENSG00000092208	GEMIN2	1.1705	0.649415	-0.265241
ENSG00000092295	TGM1	-0.37301	0.33748	0.634768
ENSG00000092330	TINF2	0.349598	0.539029	-0.462965
ENSG00000092345	DAZL	0.269251	0.653177	0.4492
ENSG00000092377	TBL1Y	0.429217	-0.588421	-0.907951
ENSG00000092421	SEMA6A	-0.278209	0.219198	0.370114
ENSG00000092439	TRPM7	-0.705857	0.746468	1.12802
ENSG00000092445	TYRO3	0.461848	0.3715	-0.263208
ENSG00000092470	WDR76	-0.299587	-0.341729	0.519564
ENSG00000092529	CAPN3	0.38981	-0.640615	-0.899464
ENSG00000092531	SNAP23	-12.991	-6.6809	2.91138
ENSG00000092607	TBX15	0.714338	-1.04484	-1.17288
ENSG00000092621	PHGDH	-0.531355	-1.00635	-0.556268
ENSG00000092758	COL9A3	-0.489662	-0.797745	-0.605365
ENSG00000092820	EZR	-1.0267	-1.06175	-0.236379
ENSG00000092841	MYL6	-0.950163	1.25346	1.95426
ENSG00000092847	AGO1	-0.152273	1.02254	0.426649
ENSG00000092850	TEKT2	-0.495387	0.656944	0.645133
ENSG00000092853	CLSPN	-0.41565	-0.188735	0.16939
ENSG00000092871	RFFL	-0.349646	0.706531	0.960916
ENSG00000092929	UNC13D	0.301452	1.01231	1.09189
ENSG00000092931	MFSD11	-0.5736	0.953449	1.0908
ENSG00000092964	DPYSL2	-0.435608	-0.376411	0.537465
ENSG00000092969	TGFB2	-0.625637	-1.40146	-1.17519
ENSG00000092978	GPATCH2	0.51108	-0.246436	-0.497295
ENSG00000093000	NUP50	-1.74324	-0.932922	0.318618
ENSG00000093009	CDC45	-0.38395	0.530035	0.423784
ENSG00000093010	COMT	-0.758247	-0.318335	-0.501874
ENSG00000093072	CECR1	0.40168	0.856066	0.283378
ENSG00000093134	VNN3	0.256573	-0.576392	-0.339064
ENSG00000093144	ECHDC1	0.383673	-0.50232	-0.640646
ENSG00000093167	LRRFIP2	-1.21877	0.541534	1.78197
ENSG00000093183	SEC22C	-1.05584	-2.05071	-1.04508
ENSG00000093217	XYLB	-0.469086	-0.426051	-0.231217
ENSG00000094631	HDAC6	-0.965006	0.476131	1.32116
[truncated: 18,534 more rows]

## Sheet: CLO scores
Ensemble ID	Gene Name	Basal Surface FPR1 Screen	Post-stim Surface FPR1 Screen	Integrated Analysis (FPR1 Endocytosis)
ENSG00000000003	TSPAN6	-0.212006	0.752385	0.79816
ENSG00000000005	TNMD	-3.20811	-2.68226	-0.371723
ENSG00000000419	DPM1	-139.718	-80.961	1.9092
ENSG00000000457	SCYL3	1.93672	1.56232	-0.167346
ENSG00000000460	C1orf112	1.57522	0.782747	-0.897854
ENSG00000000938	FGR	-0.135611	-0.115449	-0.627804
ENSG00000000971	CFH	-0.946173	1.00014	-0.18663
ENSG00000001036	FUCA2	1.49881	0.349188	-0.401739
ENSG00000001084	GCLC	-11.844	-5.56242	1.26919
ENSG00000001167	NFYA	-0.134434	3.18054	2.09734
ENSG00000001460	STPG1	0.0247554	-1.17697	-0.329372
ENSG00000001461	NIPAL3	-1.32066	-2.10618	-0.636065
ENSG00000001497	LAS1L	-0.550313	-0.0531657	0.897123
ENSG00000001561	ENPP4	-0.970721	-1.52848	-0.428885
ENSG00000001617	SEMA3F	0.116549	0.0854938	-0.193892
ENSG00000001626	CFTR	-0.375241	-1.87032	-0.502009
ENSG00000001629	ANKIB1	-0.688117	1.9517	1.58436
ENSG00000001630	CYP51A1	1.15093	1.48252	-0.310845
ENSG00000001631	KRIT1	18.5603	2.65914	-3.37401
ENSG00000002016	RAD52	1.87331	2.37305	0.419897
ENSG00000002330	BAD	0.218699	-1.42677	-0.936513
ENSG00000002549	LAP3	-5.9345	-6.15166	-0.0970843
ENSG00000002586	CD99	-0.47707	-1.08225	0.756851
ENSG00000002587	HS3ST1	-3.83646	-0.82636	0.613086
ENSG00000002726	AOC1	0.298484	1.17558	0.21604
ENSG00000002745	WNT16	-1.22676	-0.347403	0.338173
ENSG00000002746	HECW1	-0.988341	-0.0783893	1.04236
ENSG00000002822	MAD1L1	-2.86815	-0.0116189	1.17805
ENSG00000002834	LASP1	-0.268132	0.865639	0.964727
ENSG00000002919	SNX11	0.255023	-1.0006	-1.07641
ENSG00000002933	TMEM176A	-0.839079	0.301448	0.660589
ENSG00000003056	M6PR	-0.355351	0.297307	0.256341
ENSG00000003096	KLHL13	-0.24669	2.09246	1.46588
ENSG00000003137	CYP26B1	1.54439	1.09674	-0.823889
ENSG00000003147	ICA1	1.40603	0.262688	-0.0610693
ENSG00000003249	DBNDD1	-0.225489	0.280847	0.440321
ENSG00000003393	ALS2	-0.480684	-2.57807	-1.11544
ENSG00000003400	CASP10	-1.09018	0.12465	0.146424
ENSG00000003402	CFLAR	-0.0422405	-0.487396	0.0344011
ENSG00000003436	TFPI	0.174949	0.033763	-0.0331675
ENSG00000003509	NDUFAF7	0.948107	-5.20394	-3.43692
ENSG00000003756	RBM5	-4.26062	-9.85862	-2.11866
ENSG00000003987	MTMR7	-0.2881	0.893589	0.196666
ENSG00000003989	SLC7A2	-2.42259	-0.85197	0.818837
ENSG00000004059	ARF5	0.154125	-0.149972	0.084883
ENSG00000004139	SARM1	1.02159	0.821325	-1.15691
ENSG00000004142	POLDIP2	-3.04007	-0.89626	0.18688
ENSG00000004399	PLXND1	1.29407	1.67195	0.116794
ENSG00000004455	AK2	-18.4287	-12.2208	1.50408
ENSG00000004468	CD38	2.51043	0.058073	-1.46203
ENSG00000004478	FKBP4	-0.613873	0.457465	1.43591
ENSG00000004487	KDM1A	-5.90258	-4.44326	-0.509477
ENSG00000004534	RBM6	-0.769246	-0.412868	-0.960011
ENSG00000004660	CAMKK1	-0.52573	-0.935862	-0.505396
ENSG00000004700	RECQL	0.0532667	-0.0892229	-0.131138
ENSG00000004766	CCDC132	-2.35246	2.09269	2.97996
ENSG00000004776	HSPB6	0.411652	0.665564	-0.0870359
ENSG00000004777	ARHGAP33	0.590025	1.09756	0.185811
ENSG00000004779	NDUFAB1	-0.722974	-0.787864	-0.0755358
ENSG00000004799	PDK4	0.179597	-0.509439	-0.729365
ENSG00000004809	SLC22A16	-0.517771	1.62932	0.570128
ENSG00000004838	ZMYND10	0.186695	0.209209	-0.480585
ENSG00000004846	ABCB5	-4.90535	-2.74576	0.893662
ENSG00000004848	ARX	-0.414362	0.609705	0.28154
ENSG00000004864	SLC25A13	-0.558371	-0.945158	0.30242
ENSG00000004866	ST7	4.28848	6.53699	1.67074
ENSG00000004897	CDC27	0.614731	0.420975	-0.224341
ENSG00000004939	SLC4A1	0.0398945	0.0125378	-0.249477
ENSG00000004948	CALCR	2.5759	-0.677093	-1.47742
ENSG00000004961	HCCS	-0.754164	-0.289769	0.516375
ENSG00000004975	DVL2	4.69094	0.00206555	-1.58973
ENSG00000005001	PRSS22	0.0884971	1.16032	0.00206259
ENSG00000005007	UPF1	-1.17853	-0.781594	0.0550152
ENSG00000005020	SKAP2	-4.17322	1.32681	0.842253
ENSG00000005022	SLC25A5	0.468338	-1.16128	-1.74102
ENSG00000005059	CCDC109B	-1.43792	0.58216	1.39961
ENSG00000005073	HOXA11	-1.307	-0.0387728	0.826475
ENSG00000005075	POLR2J	-1.24563	-0.611677	0.0552486
ENSG00000005100	DHX33	-2.35464	-0.134362	0.987271
ENSG00000005102	MEOX1	-1.71685	-0.487959	0.377105
ENSG00000005108	THSD7A	-0.97618	0.439816	0.292598
ENSG00000005156	LIG3	-3.82786	-12.5849	-2.3877
ENSG00000005175	RPAP3	-1.31079	-0.0120572	0.828836
ENSG00000005187	ACSM3	-0.475182	0.397356	0.602483
ENSG00000005189	AC004381.6	-1.12436	-1.15246	-0.823773
ENSG00000005194	CIAPIN1	-1.38424	-1.26862	0.575802
ENSG00000005238	FAM214B	-1.15333	-1.65051	-1.84871
ENSG00000005243	COPZ2	-1.59829	0.442376	0.305774
ENSG00000005249	PRKAR2B	-0.997982	0.492576	-0.0958207
ENSG00000005302	MSL3	8.52887	4.6568	-0.750099
ENSG00000005339	CREBBP	-6.61929	-7.88958	-0.695966
ENSG00000005379	BZRAP1	-0.905592	0.264805	0.0216197
ENSG00000005381	MPO	1.50862	1.73971	0.0939368
ENSG00000005421	PON1	-0.107243	-3.53533	-2.22629
ENSG00000005436	GCFC2	-0.360622	-0.571994	0.465261
ENSG00000005448	WDR54	3.19165	0.281749	-2.01382
ENSG00000005469	CROT	-1.81779	-1.51127	0.0333073
ENSG00000005471	ABCB4	-0.510638	0.848482	0.692625
ENSG00000005483	KMT2E	5.89521	7.30881	2.72336
ENSG00000005486	RHBDD2	-0.22814	1.65324	1.03145
ENSG00000005513	SOX8	0.49032	-1.62916	-1.28715
ENSG00000005700	IBTK	-5.33528	-1.94087	0.280191
ENSG00000005801	ZNF195	0.479635	-0.568778	-0.578373
ENSG00000005810	MYCBP2	-1.31719	-1.20546	-0.46019
ENSG00000005812	FBXL3	-0.692447	0.449137	1.17777
ENSG00000005844	ITGAL	-2.08021	1.19607	2.06818
ENSG00000005882	PDK2	-0.894327	0.405621	0.438798
ENSG00000005884	ITGA3	-1.06459	-1.14439	-0.405129
ENSG00000005889	ZFX	-20.2643	-22.118	-1.25019
ENSG00000005893	LAMP2	-0.453443	0.434066	0.226978
ENSG00000005955	GGNBP2	0.188644	1.15612	0.78956
ENSG00000005961	ITGA2B	1.3359	1.5877	0.406795
ENSG00000005981	ASB4	-0.473898	-0.331491	-0.133641
ENSG00000006007	GDE1	-1.12643	0.0695085	0.0795293
ENSG00000006015	C19orf60	0.103489	2.55794	0.701578
ENSG00000006016	CRLF1	-0.62272	-0.789425	-0.596271
ENSG00000006025	OSBPL7	0.588362	-2.39395	-1.26256
ENSG00000006042	TMEM98	3.09313	-0.182013	-1.23546
ENSG00000006047	YBX2	-0.830705	1.08916	0.690504
ENSG00000006059	KRT33A	-0.566052	0.685572	-0.4575
ENSG00000006071	ABCC8	0.607373	0.798939	-0.354621
ENSG00000006074	CCL18	-0.580778	-1.44801	-0.90275
ENSG00000006075	CCL3	-0.507356	2.01207	1.10978
ENSG00000006114	SYNRG	-1.13278	-0.159566	1.1325
ENSG00000006116	CACNG3	-0.788939	-1.65198	-0.57466
ENSG00000006118	TMEM132A	0.262307	-1.14917	-0.936022
ENSG00000006125	AP2B1	16.1003	0.817432	-6.75895
ENSG00000006128	TAC1	-3.41928	0.220301	1.8882
ENSG00000006194	ZNF263	-0.822623	0.0158485	0.111791
ENSG00000006210	CX3CL1	-0.0752533	0.314477	0.109099
ENSG00000006282	SPATA20	-0.620546	-1.30985	-0.409453
ENSG00000006283	CACNA1G	0.557328	0.0445385	-0.285766
ENSG00000006327	TNFRSF12A	0.406951	-0.0174419	-0.0474506
ENSG00000006377	DLX6	0.522252	0.750388	0.27738
ENSG00000006432	MAP3K9	0.0897355	0.178317	-0.139296
ENSG00000006451	RALA	1.43661	-3.57205	-4.34311
ENSG00000006453	BAIAP2L1	0.886714	3.11012	1.6979
ENSG00000006459	KDM7A	-0.180921	1.8203	1.87361
ENSG00000006468	ETV1	-2.69329	-1.25294	-0.224431
ENSG00000006530	AGK	-0.437253	2.96903	1.61097
ENSG00000006534	ALDH3B1	-0.342949	-0.921939	0.137386
ENSG00000006555	TTC22	0.20441	0.30029	0.452433
ENSG00000006576	PHTF2	1.74304	-0.728446	-0.868807
ENSG00000006606	CCL26	0.029724	0.685371	0.446973
ENSG00000006607	FARP2	1.96594	-0.45376	-1.52861
ENSG00000006611	USH1C	-4.6555	-2.0783	-0.682628
ENSG00000006625	GGCT	1.3291	1.27143	0.0586736
ENSG00000006634	DBF4	-0.154887	2.20569	0.212243
ENSG00000006638	TBXA2R	0.241237	2.16482	1.00843
ENSG00000006652	IFRD1	-0.881422	-3.34692	-1.73942
ENSG00000006659	LGALS14	-1.18808	-1.23686	-0.743826
ENSG00000006695	COX10	0.547998	-1.07385	-0.696967
ENSG00000006704	GTF2IRD1	-0.575269	1.21611	0.881678
ENSG00000006712	PAF1	-4.67167	-2.76323	0.695376
ENSG00000006715	VPS41	-58.5883	2.75727	26.3784
ENSG00000006740	ARHGAP44	-0.673667	1.63291	0.618205
ENSG00000006744	ELAC2	-2.25431	-1.63999	-0.471912
ENSG00000006747	SCIN	0.839543	1.55125	0.0327
ENSG00000006756	ARSD	-0.462119	-0.135436	0.20209
ENSG00000006757	PNPLA4	0.338462	1.28443	0.218166
ENSG00000006788	MYH13	-0.156708	-1.90432	-1.33594
ENSG00000006831	ADIPOR2	3.55201	0.180704	-1.92916
ENSG00000006837	CDKL3	-0.613754	1.14002	0.6596
ENSG00000007001	UPP2	1.54367	-0.34999	-0.845663
ENSG00000007038	PRSS21	-0.536359	1.52548	0.672241
ENSG00000007047	MARK4	-1.58759	-1.69274	-0.0836516
ENSG00000007062	PROM1	0.224813	1.9781	0.792172
ENSG00000007080	CCDC124	-10.5764	-7.09563	0.0144312
ENSG00000007129	CEACAM21	0.566863	0.487842	-0.358466
ENSG00000007168	PAFAH1B1	-0.637841	0.527404	1.34811
ENSG00000007171	NOS2	0.692162	2.10914	0.557172
ENSG00000007174	DNAH9	-0.555579	0.043094	-0.0267602
ENSG00000007202	KIAA0100	0.0853223	0.025453	0.330017
ENSG00000007216	SLC13A2	0.503659	-0.349118	-1.37171
ENSG00000007237	GAS7	0.380154	-0.703344	-0.737543
ENSG00000007255	TRAPPC6A	-0.715264	-2.0684	-0.457744
ENSG00000007264	MATK	0.658858	2.82734	0.983702
ENSG00000007306	CEACAM7	-0.730951	-0.358526	-0.363405
ENSG00000007312	CD79B	0.951199	0.609306	0.391858
ENSG00000007314	SCN4A	-1.07297	-1.52196	-0.453284
ENSG00000007341	ST7L	0.0834468	3.42449	0.681896
ENSG00000007350	TKTL1	-1.056	-0.230169	-0.319814
ENSG00000007372	PAX6	-0.422984	0.176534	0.588665
ENSG00000007376	RPUSD1	2.27864	-0.110841	-1.39636
ENSG00000007384	RHBDF1	1.09637	1.13037	0.122066
ENSG00000007392	LUC7L	-0.29685	-0.53728	-0.474216
ENSG00000007402	CACNA2D2	2.78636	1.88496	-0.958486
ENSG00000007516	BAIAP3	1.93102	0.815676	-0.742607
ENSG00000007520	TSR3	5.19305	1.94482	-0.89144
ENSG00000007541	PIGQ	-1.16946	-2.13615	-0.613563
ENSG00000007545	CRAMP1L	-96.2076	-87.6774	-0.0347345
ENSG00000007866	TEAD3	0.451514	0.751072	0.252308
ENSG00000007908	SELE	-1.03646	-1.84376	-0.0202535
ENSG00000007923	DNAJC11	-1.24935	0.471396	0.450756
ENSG00000007933	FMO3	0.100638	-0.823565	-1.14751
ENSG00000007944	MYLIP	-7.64668	8.86592	14.6729
ENSG00000007952	NOX1	-1.36605	0.620786	0.0487886
ENSG00000007968	E2F2	1.27155	-0.227443	-0.840174
ENSG00000008018	PSMB1	0.638955	0.5186	0.580044
ENSG00000008056	SYN1	-1.40906	-0.506237	-0.0467325
ENSG00000008083	JARID2	-9.97335	-4.96741	0.471955
ENSG00000008086	CDKL5	1.1717	0.402364	-0.82976
ENSG00000008118	CAMK1G	-0.308486	-0.544979	0.131714
ENSG00000008128	CDK11A	0.458183	1.84112	0.88314
ENSG00000008130	NADK	-16.8933	-10.1172	0.387227
ENSG00000008196	TFAP2B	0.782204	-0.282604	-0.588697
ENSG00000008197	TFAP2D	0.912851	-0.152379	-0.723872
ENSG00000008226	DLEC1	0.682672	-0.206232	-0.181905
ENSG00000008256	CYTH3	0.295593	0.461582	0.0267732
ENSG00000008277	ADAM22	-2.9617	0.0385859	1.11106
ENSG00000008282	SYPL1	0.308369	2.89716	0.875979
ENSG00000008283	CYB561	-0.183102	-0.194845	-0.182462
ENSG00000008294	SPAG9	-0.209083	-0.349802	-0.743137
ENSG00000008300	CELSR3	1.15807	1.05821	-0.368583
ENSG00000008311	AASS	0.209898	-0.0927924	-0.735616
ENSG00000008323	PLEKHG6	-0.348469	-0.983753	-0.517001
ENSG00000008324	SS18L2	-0.792492	0.141742	0.124883
ENSG00000008382	MPND	0.393218	-0.0401119	-0.21222
ENSG00000008394	MGST1	1.86911	-1.55742	-1.96821
ENSG00000008405	CRY1	1.28549	-1.22483	-1.04559
ENSG00000008438	PGLYRP1	-0.241039	-0.881893	-0.356501
ENSG00000008441	NFIX	0.422302	0.0878648	-0.739089
ENSG00000008513	ST3GAL1	0.311363	0.78514	-0.0366346
ENSG00000008516	MMP25	-0.423578	1.78122	1.88515
ENSG00000008517	IL32	-0.747594	-0.51484	1.17302
ENSG00000008710	PKD1	1.21676	0.160317	0.204689
ENSG00000008735	MAPK8IP2	0.0716938	0.0240716	-0.319814
ENSG00000008838	MED24	0.307509	-1.60349	-2.0219
ENSG00000008853	RHOBTB2	-2.68354	-8.37756	-2.37693
ENSG00000008869	HEATR5B	-0.0196775	3.85231	2.80764
ENSG00000008952	SEC62	0.502245	-2.75172	-0.869732
ENSG00000008988	RPS20	0.832049	0.426058	0.35322
ENSG00000009307	CSDE1	-24.5612	-21.337	-0.934365
ENSG00000009335	UBE3C	-2.30461	-1.93031	1.16912
ENSG00000009413	REV3L	-3.03944	-0.241413	0.86835
ENSG00000009694	TENM1	1.35608	0.260685	-0.371956
ENSG00000009709	PAX7	1.53786	-0.768377	-1.81387
ENSG00000009724	MASP2	1.64393	2.72858	0.49896
ENSG00000009765	IYD	0.0370511	-0.619075	-0.296719
ENSG00000009780	FAM76A	-1.47925	-1.95482	-0.730952
ENSG00000009790	TRAF3IP3	10.1465	3.189	-2.78582
ENSG00000009830	POMT2	0.00299217	-0.262489	-0.345273
ENSG00000009844	VTA1	2.00505	0.898761	0.330799
ENSG00000009950	MLXIPL	-1.16064	0.292418	0.361067
ENSG00000009954	BAZ1B	1.75574	3.58624	0.929718
ENSG00000010017	RANBP9	-1.50792	-2.17938	-0.392801
ENSG00000010030	ETV7	1.08635	0.43813	-0.0715533
ENSG00000010072	SPRTN	0.961288	0.268674	-0.0585353
ENSG00000010165	METTL13	-0.721913	1.38879	1.07547
ENSG00000010219	DYRK4	0.218421	0.511658	0.176489
ENSG00000010244	ZNF207	-4.9615	-8.36921	-1.50017
ENSG00000010256	UQCRC1	0.0995642	-1.18952	-0.856478
ENSG00000010270	STARD3NL	0.239965	1.78762	1.45927
ENSG00000010278	CD9	-0.782318	1.24377	1.06001
ENSG00000010282	HHATL	-0.327997	0.0439637	0.220774
ENSG00000010292	NCAPD2	-0.881146	0.890042	0.908458
ENSG00000010295	IFFO1	0.0219351	-0.12317	-0.286728
ENSG00000010310	GIPR	1.10492	-0.490313	-0.861782
ENSG00000010318	PHF7	1.29899	0.486448	-0.0490301
ENSG00000010319	SEMA3G	1.61586	1.73159	-0.523581
ENSG00000010322	NISCH	0.160256	0.152278	0.0627756
ENSG00000010327	STAB1	0.302529	1.00539	0.213705
ENSG00000010361	FUZ	-0.129292	-4.49826	-1.8544
ENSG00000010379	SLC6A13	0.335969	1.57824	0.638244
ENSG00000010404	IDS	-1.22482	-1.71965	-0.187615
ENSG00000010438	PRSS3	-0.752231	-0.942728	0.0543086
ENSG00000010539	ZNF200	0.356003	0.492859	-0.20422
ENSG00000010610	CD4	0.855645	-0.427905	-1.16563
ENSG00000010626	LRRC23	-0.795866	1.51904	1.37631
ENSG00000010671	BTK	-3.98522	-2.44866	-0.548947
ENSG00000010704	HFE	1.29527	0.588129	-0.667872
ENSG00000010803	SCMH1	0.630238	0.360017	-0.0558706
ENSG00000010810	FYN	1.43311	1.24195	-0.150217
ENSG00000010818	HIVEP2	2.95279	-0.827783	-1.3394
ENSG00000010932	FMO1	1.69247	0.707906	-1.73103
ENSG00000011007	TCEB3	-1.21346	-2.06407	-0.906772
ENSG00000011009	LYPLA2	-0.782454	0.0767836	-0.677318
ENSG00000011021	CLCN6	-0.493298	-3.54485	-1.8905
ENSG00000011028	MRC2	-1.37698	1.65573	1.29087
ENSG00000011052	NME2	-0.672357	3.41465	1.5985
ENSG00000011083	SLC6A7	-0.716369	1.09303	0.0266049
ENSG00000011105	TSPAN9	-0.378885	-1.64423	-0.729266
ENSG00000011114	BTBD7	-1.41981	1.03495	1.32306
ENSG00000011132	APBA3	1.62623	-0.596794	-2.22378
ENSG00000011143	MKS1	0.24269	-0.763042	-0.522183
ENSG00000011198	ABHD5	2.85847	-1.5042	-3.59489
ENSG00000011201	KAL1	-2.75439	-2.20108	0.186562
ENSG00000011243	AKAP8L	3.25201	5.16249	0.746169
ENSG00000011258	MBTD1	0.990592	-7.32234	-6.14483
ENSG00000011260	UTP18	-0.374954	0.195737	0.763419
ENSG00000011275	RNF216	-0.417251	-2.25309	-1.09591
ENSG00000011295	TTC19	-1.36088	-0.532156	0.501505
ENSG00000011304	PTBP1	-26.5183	-12.1093	0.74331
ENSG00000011332	DPF1	-0.340841	-1.36526	-0.265225
ENSG00000011347	SYT7	-1.61132	-1.65632	-0.599097
ENSG00000011376	LARS2	-1.45427	-6.98855	-2.4405
ENSG00000011405	PIK3C2A	0.112966	-0.861289	-1.17762
ENSG00000011422	PLAUR	2.10474	1.11179	-0.876413
ENSG00000011426	ANLN	1.77728	1.49819	0.2533
ENSG00000011451	WIZ	-13.9562	-11.3995	-0.155004
ENSG00000011454	RABGAP1	-5.82857	-6.90099	-0.807946
ENSG00000011465	DCN	1.52168	-0.262381	-0.395675
ENSG00000011478	QPCTL	-1.43008	-0.294848	0.285537
ENSG00000011485	PPP5C	-1.73688	-7.65289	-2.73222
ENSG00000011523	CEP68	2.17922	1.01326	-0.343453
ENSG00000011566	MAP4K3	-0.130799	0.355054	0.163468
ENSG00000011590	ZBTB32	-1.71318	0.715076	1.7635
ENSG00000011600	TYROBP	1.54004	-0.38305	-1.11462
ENSG00000011638	TMEM159	5.07209	0.717767	-1.36902
ENSG00000011677	GABRA3	-2.43365	-0.406837	1.03915
ENSG00000012048	BRCA1	-0.119549	1.6953	1.34391
ENSG00000012061	ERCC1	1.07883	0.90984	-0.695879
ENSG00000012124	CD22	-0.113793	-0.590289	-0.668749
ENSG00000012174	MBTPS2	-1.75773	-0.465385	0.142115
ENSG00000012211	PRICKLE3	-0.577601	-0.27897	-0.701586
ENSG00000012223	LTF	0.587019	0.241367	-0.427886
ENSG00000012232	EXTL3	2.56743	-2.11201	-2.20114
ENSG00000012504	NR1H4	0.644796	-0.144748	-0.554894
ENSG00000012660	ELOVL5	-1.31136	-5.78493	-1.77139
ENSG00000012779	ALOX5	-1.09444	-0.714297	-0.254505
ENSG00000012817	KDM5D	2.37819	-0.41293	-1.77712
ENSG00000012822	CALCOCO1	-0.143021	0.651635	0.767413
ENSG00000012963	UBR7	-15.8052	-10.5956	0.965667
ENSG00000012983	MAP4K5	0.814293	0.507766	0.394221
ENSG00000013016	EHD3	-0.650175	0.718069	0.702309
ENSG00000013275	PSMC4	0.474563	0.0422876	-0.191641
ENSG00000013288	MAN2B2	0.170038	0.556296	0.397241
ENSG00000013293	SLC7A14	-0.61209	0.914683	0.317497
ENSG00000013297	CLDN11	2.96651	-0.0615278	-1.33126
ENSG00000013306	SLC25A39	0.596113	-0.303939	-0.623508
ENSG00000013364	MVP	1.12025	-1.08314	-1.03582
ENSG00000013374	NUB1	-1.08717	1.06265	1.76937
ENSG00000013375	PGM3	-0.444739	0.305021	1.54471
ENSG00000013392	RWDD2A	-1.04708	-0.840741	-0.307418
ENSG00000013441	CLK1	-0.749173	0.0196718	0.373825
ENSG00000013503	POLR3B	0.302441	0.33687	0.647903
ENSG00000013523	ANGEL1	-0.0358186	-1.28733	-1.06084
ENSG00000013561	RNF14	-2.18671	0.542293	2.1185
ENSG00000013563	DNASE1L1	2.75324	2.72411	-0.473443
ENSG00000013573	DDX11	2.50882	3.0146	0.351635
ENSG00000013583	HEBP1	0.574212	-0.055219	-0.237003
ENSG00000013588	GPRC5A	0.967233	1.13622	-0.0928501
ENSG00000013619	MAMLD1	0.821753	2.7422	0.909128
ENSG00000013725	CD6	0.948233	1.5214	0.897513
ENSG00000013810	TACC3	0.58743	2.33979	1.24506
ENSG00000014123	UFL1	-2.37343	-14.6745	-4.34811
ENSG00000014138	POLA2	0.252721	1.72945	1.11603
ENSG00000014164	ZC3H3	1.14919	-0.130708	-1.69395
ENSG00000014216	CAPN1	0.340312	0.672041	0.291264
ENSG00000014257	ACPP	-1.11166	1.96068	2.21723
ENSG00000014641	MDH1	-6.69126	-5.67298	0.430707
ENSG00000014824	SLC30A9	0.0379939	-1.20697	-1.7041
ENSG00000014914	MTMR11	-0.868583	0.803905	0.906431
ENSG00000014919	COX15	0.70463	0.585153	-0.566602
ENSG00000015133	CCDC88C	-0.445474	2.05603	0.893986
ENSG00000015153	YAF2	0.400125	-0.232908	0.0180955
ENSG00000015171	ZMYND11	-1.47149	-1.32012	0.0940506
ENSG00000015285	WAS	-7.9807	-1.47039	2.78876
ENSG00000015413	DPEP1	1.58875	0.852851	-0.943544
ENSG00000015475	BID	0.407949	0.879798	-0.708798
ENSG00000015479	MATR3	2.86918	3.70023	0.879035
ENSG00000015520	NPC1L1	-1.33009	-0.30322	-0.197074
ENSG00000015532	XYLT2	1.90105	3.40381	0.766613
ENSG00000015568	RGPD5	-0.152265	0.247482	0.125408
ENSG00000015592	STMN4	0.81347	1.0916	0.983909
ENSG00000015676	NUDCD3	-2.11449	-1.90033	1.15497
ENSG00000016082	ISL1	-0.0737902	0.0819003	-0.11136
ENSG00000016391	CHDH	0.454001	0.653402	-0.420515
ENSG00000016402	IL20RA	-0.90368	-0.671025	-0.138403
ENSG00000016490	CLCA1	-0.386327	0.571618	0.544907
ENSG00000016602	CLCA4	-2.16029	-1.55704	0.237066
ENSG00000016864	GLT8D1	-1.79933	-0.295706	0.648784
ENSG00000017260	ATP2C1	-4.42708	0.662077	2.42763
ENSG00000017373	SRCIN1	0.315386	1.19266	0.903922
ENSG00000017427	IGF1	1.5224	-0.0753462	-0.860866
ENSG00000017483	SLC38A5	-3.83705	-3.88677	0.0625986
ENSG00000017621	MAGIX	-0.286726	-2.36876	-1.79868
ENSG00000017797	RALBP1	0.0524035	0.013731	-0.24212
ENSG00000018189	RUFY3	-1.38445	2.75328	2.7525
ENSG00000018236	CNTN1	-1.75618	0.74458	1.02062
ENSG00000018280	SLC11A1	-0.81071	2.48446	0.950318
ENSG00000018408	WWTR1	-0.762443	3.02592	2.27729
ENSG00000018510	AGPS	0.240663	-13.1726	-4.86683
ENSG00000018610	CXorf56	1.02645	0.874133	0.171033
ENSG00000018625	ATP1A2	0.0570951	0.494781	0.303393
ENSG00000018699	TTC27	-0.933786	-0.090798	-0.00131257
ENSG00000018869	ZNF582	-0.466169	-1.52836	-0.540032
ENSG00000019102	VSIG2	0.874382	0.235816	-0.302355
ENSG00000019144	PHLDB1	0.101911	0.895176	0.172974
ENSG00000019169	MARCO	-0.308589	2.16668	1.56823
ENSG00000019186	CYP24A1	-0.480602	0.812637	0.545863
ENSG00000019485	PRDM11	-0.520482	-3.64917	-0.668754
ENSG00000019505	SYT13	-0.384019	-1.08715	-0.525047
ENSG00000019549	SNAI2	0.516868	0.130295	0.440466
ENSG00000019582	CD74	1.06293	1.0475	-0.0804173
ENSG00000019991	HGF	2.11611	-0.000519825	-0.506262
ENSG00000019995	ZRANB1	-9.46274	-5.59409	-0.371641
ENSG00000020129	NCDN	2.52975	0.343158	-0.622722
ENSG00000020181	GPR124	0.800939	0.758087	-0.136072
ENSG00000020256	ZFP64	3.6645	0.686255	-0.967952
ENSG00000020426	MNAT1	0.169236	2.2928	0.314938
ENSG00000020577	SAMD4A	-1.91715	1.1987	1.85614
ENSG00000020633	RUNX3	-2.31732	-0.436739	0.925904
ENSG00000020922	MRE11A	0.256315	-0.495015	-0.0849468
ENSG00000021300	PLEKHB1	-1.51901	-2.2911	0.110762
ENSG00000021355	SERPINB1	-0.173755	0.0641562	0.531724
ENSG00000021461	CYP3A43	-1.74671	0.0420916	0.666359
ENSG00000021488	SLC7A9	-0.0409469	-1.40568	-1.06674
ENSG00000021574	SPAST	0.548964	3.88467	1.44361
ENSG00000021645	NRXN3	-1.17611	-0.687267	-0.375246
ENSG00000021762	OSBPL5	-0.851207	0.512174	0.760071
ENSG00000021776	AQR	0.0481685	0.520863	0.0396539
ENSG00000021826	CPS1	-0.473962	-1.44697	-0.314543
ENSG00000021852	C8B	-0.858433	-0.709617	-0.325399
ENSG00000022267	FHL1	-0.242824	0.167792	0.433354
ENSG00000022277	RTFDC1	-0.524749	-1.03584	-0.0179983
ENSG00000022355	GABRA1	0.655382	-1.76872	-0.963281
ENSG00000022556	NLRP2	-0.441743	0.231579	0.0926389
ENSG00000022567	SLC45A4	13.2239	1.76776	-3.49807
ENSG00000022840	RNF10	0.976587	-0.072659	-0.854114
ENSG00000022976	ZNF839	1.4512	1.84344	0.253472
ENSG00000023041	ZDHHC6	-1.44108	1.69857	1.40224
ENSG00000023171	GRAMD1B	0.909635	2.10866	1.59938
ENSG00000023191	RNH1	-4.29317	-2.38138	0.0431949
ENSG00000023228	NDUFS1	-0.0910244	-8.85803	-6.51956
ENSG00000023287	RB1CC1	0.0956786	-1.07834	-1.41978
ENSG00000023318	ERP44	0.801541	1.47256	0.177392
ENSG00000023330	ALAS1	0.659036	-1.75156	-1.91366
ENSG00000023445	BIRC3	0.834123	0.608397	0.330695
ENSG00000023516	AKAP11	1.01655	1.05561	-0.24523
ENSG00000023572	GLRX2	-1.58191	0.381077	1.54746
ENSG00000023608	SNAPC1	-1.6124	-3.73956	-0.27036
ENSG00000023697	DERA	-0.434849	-0.894521	-0.0493307
ENSG00000023734	STRAP	-5.4972	-5.21463	0.255392
ENSG00000023839	ABCC2	1.49197	1.46844	-0.0655197
ENSG00000023892	DEF6	-2.68547	-5.61927	-1.44128
ENSG00000023902	PLEKHO1	-0.695239	0.144281	0.190134
ENSG00000023909	GCLM	-5.02226	-1.26018	1.87996
ENSG00000024048	UBR2	-0.913915	2.88205	2.82815
ENSG00000024422	EHD2	-0.268113	-0.375185	-0.745571
ENSG00000024526	DEPDC1	-0.510976	-0.558853	-0.290949
ENSG00000024862	CCDC28A	-0.0573452	0.0516222	-0.106214
ENSG00000025039	RRAGD	-0.658978	-0.308289	0.290974
ENSG00000025156	HSF2	-1.32481	-0.966287	-0.834269
ENSG00000025293	PHF20	-0.952046	0.490741	0.372825
ENSG00000025423	HSD17B6	-0.89657	-0.511141	0.0192055
ENSG00000025434	NR1H3	-0.881906	-0.762376	-0.249904
ENSG00000025708	TYMP	-0.157368	-1.4661	-0.877497
ENSG00000025770	NCAPH2	1.42789	1.63453	-0.674181
ENSG00000025772	TOMM34	1.60683	-0.286779	-0.127835
ENSG00000025796	SEC63	9.34077	17.1594	1.97176
ENSG00000025800	KPNA6	-1.36117	-5.20618	-1.48503
ENSG00000026025	VIM	-8.7244	0.494679	4.44726
ENSG00000026103	FAS	-0.493151	-1.05136	-0.533715
ENSG00000026297	RNASET2	-0.566697	0.342548	0.609501
ENSG00000026508	CD44	1.34104	0.689998	0.0872323
ENSG00000026559	KCNG1	0.364615	-1.02754	-0.858273
ENSG00000026652	AGPAT4	-1.65637	-0.846407	0.0428496
ENSG00000026751	SLAMF7	0.417149	-0.91126	-1.58578
ENSG00000026950	BTN3A1	0.983952	2.4871	0.451308
ENSG00000027001	MIPEP	-2.4218	-2.61968	0.318335
ENSG00000027075	PRKCH	0.409295	-0.183354	-0.19245
ENSG00000027644	INSRR	-4.37649	-0.504836	0.32823
ENSG00000027697	IFNGR1	0.296411	-2.22458	-1.19603
ENSG00000027847	B4GALT7	0.23704	1.11571	0.328013
ENSG00000027869	SH2D2A	1.21939	1.03893	0.566146
ENSG00000028116	VRK2	2.6154	-0.0394243	-0.782045
ENSG00000028137	TNFRSF1B	-0.650843	-0.560739	-0.355298
ENSG00000028203	VEZT	-0.118662	0.478932	0.219538
ENSG00000028277	POU2F2	-0.583388	-0.293207	-0.173245
ENSG00000028310	BRD9	6.34471	-0.78682	-4.62453
ENSG00000028528	SNX1	1.03516	0.68481	-0.184577
ENSG00000028839	TBPL1	6.95254	-0.43347	-2.25138
ENSG00000029153	ARNTL2	-0.881331	-0.00811718	0.738324
ENSG00000029363	BCLAF1	-3.71667	-3.767	-0.323935
ENSG00000029364	SLC39A9	-76.6049	-35.1659	3.81964
ENSG00000029534	ANK1	2.57326	1.35154	-0.391682
ENSG00000029559	IBSP	4.13737	-0.595888	-2.19431
ENSG00000029639	TFB1M	-2.51729	-4.85124	-1.83466
ENSG00000029725	RABEP1	1.5028	5.13798	1.74065
ENSG00000029993	HMGB3	1.01214	0.222955	-0.344762
ENSG00000030066	NUP160	-0.438335	-0.487216	-0.214768
ENSG00000030110	BAK1	-0.486095	-1.12561	-0.713014
ENSG00000030304	MUSK	0.874142	-0.606088	-0.779358
ENSG00000030419	IKZF2	2.66728	-0.124523	-1.49279
ENSG00000030582	GRN	0.624667	6.80385	3.70337
ENSG00000031003	FAM13B	2.10315	0.119046	-0.906298
ENSG00000031081	ARHGAP31	1.39945	0.532124	-1.55799
ENSG00000031691	CENPQ	5.38686	3.27302	-0.192995
ENSG00000031698	SARS	-1.92602	-0.502516	0.163081
ENSG00000031823	RANBP3	-2.92997	-4.40307	-0.779893
ENSG00000032219	ARID4A	-3.49115	-2.00519	0.107061
ENSG00000032389	TSSC1	-2.08292	2.50164	3.48704
ENSG00000032444	PNPLA6	1.88299	0.673735	-0.939012
ENSG00000032742	IFT88	-0.0206249	0.306162	-0.245156
ENSG00000033011	ALG1	-5.09214	-4.92437	-0.0460588
ENSG00000033030	ZCCHC8	13.8747	9.85025	-0.319311
ENSG00000033050	ABCF2	-9.96983	-16.0798	-1.56541
ENSG00000033100	CHPF2	-0.711741	0.174216	0.712035
ENSG00000033122	LRRC7	0.613039	-0.632425	-0.610139
ENSG00000033170	FUT8	-8.82521	-1.7859	1.68891
ENSG00000033178	UBA6	18.6398	-0.137177	-8.54325
ENSG00000033327	GAB2	0.28824	3.5215	1.50408
ENSG00000033627	ATP6V0A1	-2.23633	-5.04925	-1.21516
ENSG00000033800	PIAS1	-101.636	-87.5859	0.70776
ENSG00000033867	SLC4A7	-3.00264	-6.35249	-1.98071
ENSG00000034053	APBA2	-0.440628	0.381272	0.578998
ENSG00000034152	MAP2K3	-3.3025	-1.35584	0.775492
ENSG00000034239	EFCAB1	-0.199345	1.06394	0.549713
ENSG00000034510	TMSB10	-0.177271	-2.39704	-0.938002
ENSG00000034533	ASTE1	-0.273162	0.141216	0.209487
ENSG00000034677	RNF19A	0.905668	0.553235	-0.558205
ENSG00000034693	PEX3	0.724143	0.128214	-0.446891
ENSG00000034713	GABARAPL2	-0.228068	0.222493	0.287102
ENSG00000034971	MYOC	-0.342688	-2.17988	-0.0862735
ENSG00000035115	SH3YL1	1.6002	4.53139	2.58571
ENSG00000035141	FAM136A	-0.0970196	-0.323735	0.216146
ENSG00000035403	VCL	-2.57482	-0.0624548	0.796034
ENSG00000035499	DEPDC1B	-1.65479	-0.454929	1.17865
ENSG00000035664	DAPK2	2.02883	0.659618	-0.196424
ENSG00000035681	NSMAF	-0.44362	1.61005	1.1479
ENSG00000035687	ADSS	-3.88483	1.4535	1.39319
ENSG00000035720	STAP1	2.27635	1.4183	0.0628505
ENSG00000035862	TIMP2	0.271978	0.0765304	-0.304979
ENSG00000035928	RFC1	3.29696	1.10567	0.0617241
ENSG00000036054	TBC1D23	-1.50789	2.17265	2.4187
ENSG00000036257	CUL3	9.16049	3.052	-2.89756
ENSG00000036448	MYOM2	0.66831	-0.499244	-0.0404056
ENSG00000036473	OTC	0.564445	-0.447585	0.0593007
ENSG00000036530	CYP46A1	-1.46591	0.144531	0.307429
ENSG00000036549	ZZZ3	-0.814611	0.629591	1.09431
ENSG00000036565	SLC18A1	1.29372	-0.811692	-1.08023
ENSG00000036672	USP2	0.872512	0.499633	-0.0964151
ENSG00000036828	CASR	1.56763	1.53927	-0.515795
ENSG00000037042	TUBG2	-0.908066	0.202298	0.0360507
ENSG00000037241	RPL26L1	0.638642	2.77153	0.822169
ENSG00000037280	FLT4	0.293582	-2.67106	-0.694854
ENSG00000037474	NSUN2	-7.1415	-3.12603	1.26486
ENSG00000037637	FBXO42	-26.6449	-16.6023	2.19109
ENSG00000037749	MFAP3	-1.14411	0.41913	0.439345
ENSG00000037757	MRI1	1.1797	-0.0118192	-1.16807
ENSG00000037897	METTL1	-10.2068	-6.27754	-0.391935
ENSG00000037965	HOXC8	1.36714	4.19904	1.19126
ENSG00000038002	AGA	-0.437742	-0.0424303	0.860434
ENSG00000038210	PI4K2B	0.738204	-0.481998	-0.946834
ENSG00000038219	BOD1L1	-72.9089	-41.845	1.50615
ENSG00000038274	MAT2B	1.98936	0.507575	-0.317424
ENSG00000038295	TLL1	1.596	-0.989977	-1.02051
ENSG00000038358	EDC4	-27.1786	-17.2577	-0.495998
ENSG00000038382	TRIO	0.78932	-1.12363	-0.888936
ENSG00000038427	VCAN	-0.236216	-1.13818	0.664033
ENSG00000038532	CLEC16A	-5.17953	2.62719	5.45226
ENSG00000038945	MSR1	0.305356	2.69785	1.54384
ENSG00000039068	CDH1	1.5455	-0.211244	-1.39607
ENSG00000039123	SKIV2L2	-0.169263	-0.526877	-0.962645
ENSG00000039139	DNAH5	-0.00589065	-0.576755	-0.136238
ENSG00000039319	ZFYVE16	0.0993299	3.82638	0.944363
ENSG00000039523	FAM65A	-1.02401	-1.34389	-0.900784
ENSG00000039537	C6	0.130094	-0.110476	-0.412826
ENSG00000039560	RAI14	0.435591	-0.693417	-0.424011
ENSG00000039600	SOX30	-1.65569	-0.676323	-3.80241
ENSG00000039650	PNKP	2.59756	2.18029	0.228691
ENSG00000039987	BEST2	-0.054109	1.31658	-0.0886159
ENSG00000040199	PHLPP2	1.19389	-0.347078	0.147447
ENSG00000040275	SPDL1	0.339397	0.744871	0.0582644
ENSG00000040341	STAU2	0.328822	-1.06349	-0.6482
ENSG00000040487	PQLC2	-3.96547	-0.106848	2.0201
ENSG00000040531	CTNS	-0.990064	-3.39245	-0.879177
ENSG00000040608	RTN4R	0.568934	1.43076	0.425471
ENSG00000040633	PHF23	0.596417	2.32007	1.27991
ENSG00000040731	CDH10	1.05082	1.03564	0.0941066
ENSG00000040933	INPP4A	2.18566	-1.14585	-1.36328
ENSG00000041353	RAB27B	1.44657	1.80408	1.11531
ENSG00000041357	PSMA4	-2.47104	-1.73099	0.40535
ENSG00000041515	MYO16	-0.440364	1.15728	1.19238
ENSG00000041802	LSG1	1.22679	1.63934	-0.109776
ENSG00000041880	PARP3	0.0930955	0.982119	0.264811
ENSG00000041982	TNC	-0.0156739	-0.504127	-0.251194
ENSG00000041988	THAP3	-1.39353	0.95466	1.11334
ENSG00000042062	FAM65C	-0.648295	-2.11871	-0.601353
ENSG00000042088	TDP1	1.04964	1.06078	-0.434709
ENSG00000042286	AIFM2	2.45159	0.65169	-1.23973
ENSG00000042304	C2orf83	-2.77129	-0.0488785	1.18984
ENSG00000042317	SPATA7	0.64656	-2.61826	-2.34359
ENSG00000042429	MED17	-1.50543	-0.244889	1.28368
ENSG00000042445	RETSAT	1.77425	1.70928	-0.255171
ENSG00000042493	CAPG	0.212484	1.36678	0.714708
ENSG00000042753	AP2S1	1.14497	-0.0293706	-0.880481
ENSG00000042781	USH2A	-0.796666	-1.21324	-0.637392
ENSG00000042813	ZPBP	-3.00122	-1.18583	0.178305
ENSG00000042832	TG	-0.422274	1.17469	0.729059
ENSG00000042980	ADAM28	-1.7673	0.459646	0.895792
ENSG00000043039	BARX2	0.610332	-1.37019	-0.568186
ENSG00000043093	DCUN1D1	7.65849	15.5489	3.00444
ENSG00000043143	JADE2	4.76887	0.778848	-1.25113
ENSG00000043355	ZIC2	-1.13399	0.228961	0.760391
ENSG00000043462	LCP2	-4.44065	-3.0254	-0.619903
ENSG00000043514	TRIT1	-1.46471	-5.72355	-1.82355
ENSG00000043591	ADRB1	1.44652	-2.18444	-1.51614
ENSG00000044012	GUCA2B	0.00376123	0.929257	0.78054
ENSG00000044090	CUL7	-1.69517	0.487525	1.61589
ENSG00000044115	CTNNA1	1.65017	0.139199	-0.577425
ENSG00000044446	PHKA2	-3.16846	-8.68067	-2.65974
ENSG00000044459	CNTLN	0.438516	0.0696786	-0.60404
ENSG00000044524	EPHA3	0.0929237	-0.576041	-0.744867
ENSG00000044574	HSPA5	-0.455293	0.0077955	0.887909
ENSG00000046604	DSG2	0.419841	0.336485	-0.68256
ENSG00000046647	GEMIN8	1.14905	1.41105	0.187204
ENSG00000046651	OFD1	-1.3139	1.74877	1.93777
ENSG00000046653	GPM6B	-2.53849	-0.606023	0.743561
ENSG00000046774	MAGEC2	-1.76514	-0.804123	0.824986
ENSG00000046889	PREX2	0.803044	2.59647	0.357263
ENSG00000047056	WDR37	-3.04552	-0.176185	1.08256
ENSG00000047188	YTHDC2	1.36216	3.10421	1.06886
ENSG00000047230	CTPS2	-2.04274	-0.300097	1.0929
ENSG00000047249	ATP6V1H	-0.224915	-6.57098	-3.35974
ENSG00000047315	POLR2B	0.730735	-1.63642	-0.202988
ENSG00000047346	FAM214A	-1.67508	-0.250331	0.580865
ENSG00000047365	ARAP2	0.431488	0.366163	-0.148839
ENSG00000047410	TPR	-4.24082	-3.83317	0.761544
ENSG00000047457	CP	-1.20756	1.60888	1.38357
ENSG00000047578	KIAA0556	-0.199347	0.513301	0.376636
ENSG00000047579	DTNBP1	-1.66353	-1.34011	-0.401827
ENSG00000047597	XK	1.06475	0.983721	0.260368
ENSG00000047617	ANO2	0.788577	1.40527	0.392933
ENSG00000047621	C12orf4	1.63449	5.75281	2.06692
ENSG00000047634	SCML1	1.14248	1.16593	-0.405048
ENSG00000047644	WWC3	-2.68879	-1.84204	0.0530684
ENSG00000047648	ARHGAP6	0.340817	-0.523224	-0.694114
ENSG00000047662	FAM184B	1.10232	2.01176	0.144263
ENSG00000047849	MAP4	-1.72836	1.69373	1.43887
ENSG00000047932	GOPC	0.722931	-0.379268	-1.0821
ENSG00000047936	ROS1	0.770664	-2.60456	-1.62526
ENSG00000048028	USP28	-1.27414	-0.515955	0.856788
ENSG00000048052	HDAC9	-2.77707	-1.83302	0.120923
ENSG00000048140	TSPAN17	-7.35534	-5.89948	0.0749722
ENSG00000048162	NOP16	-0.0748672	-0.290249	0.30989
ENSG00000048342	CC2D2A	-0.123966	0.321063	0.342407
ENSG00000048392	RRM2B	-0.0615108	1.14764	0.777435
ENSG00000048405	ZNF800	-8.35655	-4.57674	0.845007
ENSG00000048462	TNFRSF17	-1.80249	-1.51159	0.402141
ENSG00000048471	SNX29	-0.152793	0.109936	0.949008
ENSG00000048540	LMO3	-0.97504	0.584327	0.509843
ENSG00000048544	MRPS10	-0.702552	-2.96852	-1.22977
ENSG00000048545	GUCA1A	0.0330453	-1.99311	-1.84189
ENSG00000048649	RSF1	4.24749	2.38754	-0.880019
ENSG00000048707	VPS13D	0.495003	-1.61993	-0.929789
ENSG00000048740	CELF2	-0.807788	6.19346	5.28232
ENSG00000048828	FAM120A	-5.7528	-3.47239	0.910029
ENSG00000048991	R3HDM1	-0.909075	-1.26487	-0.364981
ENSG00000049089	COL9A2	-1.45485	-0.755911	0.571726
ENSG00000049130	KITLG	1.34665	-0.585463	-0.670545
ENSG00000049167	ERCC8	-1.0389	-1.27552	-0.0824247
ENSG00000049192	ADAMTS6	1.64781	-0.130198	-0.200999
ENSG00000049239	H6PD	0.808128	0.221026	-0.839009
ENSG00000049245	VAMP3	0.948176	-2.11067	-1.64466
ENSG00000049246	PER3	-0.0326125	-0.666609	-0.408896
ENSG00000049247	UTS2	-1.39448	0.559523	0.908726
ENSG00000049249	TNFRSF9	0.91553	-1.08379	-1.06287
ENSG00000049283	EPN3	1.28456	-0.73787	-1.08197
ENSG00000049323	LTBP1	-1.49713	1.61275	0.758183
ENSG00000049449	RCN1	-1.69098	0.659188	0.665684
ENSG00000049540	ELN	-0.266232	-0.94043	-0.0938297
ENSG00000049541	RFC2	0.592635	-0.0254808	-0.329262
ENSG00000049618	ARID1B	4.2668	0.946805	-1.36946
ENSG00000049656	CLPTM1L	-0.55322	1.59474	1.10231
ENSG00000049759	NEDD4L	-1.16514	1.11698	1.34721
ENSG00000049768	FOXP3	-0.0602574	-2.98945	-1.60436
ENSG00000049769	PPP1R3F	1.0925	0.595465	-0.477409
ENSG00000049860	HEXB	-0.396261	-2.18886	-0.919208
ENSG00000049883	PTCD2	-0.705372	-2.98666	-1.42562
ENSG00000050030	KIAA2022	-1.66907	2.25948	3.02779
ENSG00000050130	JKAMP	-5.67494	-2.10362	1.01714
ENSG00000050165	DKK3	1.16076	-0.279284	-0.879683
ENSG00000050327	ARHGEF5	1.49752	0.316657	-0.995923
ENSG00000050344	NFE2L3	-0.962778	0.817855	0.917686
ENSG00000050393	MCUR1	-0.729996	1.79392	1.88265
ENSG00000050405	LIMA1	-1.08899	-0.327452	-0.333469
ENSG00000050426	LETMD1	-1.30736	-6.98798	-2.44069
ENSG00000050438	SLC4A8	0.17634	0.68193	0.601197
ENSG00000050555	LAMC3	-0.0600651	1.84583	0.122059
ENSG00000050628	PTGER3	-2.75882	-3.24483	-0.294527
ENSG00000050730	TNIP3	-0.265244	0.22944	0.120187
ENSG00000050748	MAPK9	-1.5743	-2.27237	-0.670856
ENSG00000050767	COL23A1	-2.2445	-3.23742	-0.546311
ENSG00000050820	BCAR1	-0.797415	-0.0531628	1.06449
ENSG00000051009	FAM160A2	0.894844	1.72629	1.10653
ENSG00000051108	HERPUD1	-1.64559	0.826599	1.27655
ENSG00000051128	HOMER3	-0.00528092	0.245732	0.279786
ENSG00000051180	RAD51	0.855954	3.13394	0.866078
ENSG00000051341	POLQ	-0.226402	-1.39859	0.314394
ENSG00000051382	PIK3CB	0.104992	-0.629049	-0.199534
ENSG00000051523	CYBA	-0.052374	4.98874	2.29733
ENSG00000051596	THOC3	1.4394	1.05372	0.381983
ENSG00000051620	HEBP2	-0.634426	1.44827	1.87116
ENSG00000051825	MPHOSPH9	0.226421	0.210874	0.342197
ENSG00000052126	PLEKHA5	3.14974	1.563	-1.09386
ENSG00000052344	PRSS8	-3.746	-2.27646	0.522066
ENSG00000052723	SIKE1	-0.589368	0.125433	0.365601
ENSG00000052749	RRP12	0.658185	0.183748	0.529387
ENSG00000052795	FNIP2	-2.94556	-2.19031	-0.273352
ENSG00000052802	MSMO1	-1.13583	-3.39828	-1.14474
ENSG00000052841	TTC17	0.477253	1.99008	0.532751
ENSG00000052850	ALX4	-1.98669	1.71805	1.99857
ENSG00000053108	FSTL4	-1.16615	0.854227	1.62838
ENSG00000053254	FOXN3	-5.71683	-1.86177	1.29531
ENSG00000053328	METTL24	0.917373	-0.0842671	-0.483169
ENSG00000053371	AKR7A2	1.9722	-0.646503	0.331382
ENSG00000053372	MRTO4	-0.0146955	-0.850562	-0.795668
ENSG00000053438	NNAT	1.01649	-0.539312	-0.877085
ENSG00000053501	USE1	-7.45244	-6.43229	-0.0731188
ENSG00000053524	MCF2L2	0.480801	0.683607	0.338076
ENSG00000053702	NRIP2	-1.91671	-0.164942	0.584483
ENSG00000053747	LAMA3	1.9698	0.509223	-1.2181
ENSG00000053770	AP5M1	1.46616	-1.31319	-2.04027
ENSG00000053900	ANAPC4	1.12773	0.234934	-0.0926289
ENSG00000053918	KCNQ1	-0.585081	-1.54209	-0.810048
ENSG00000054116	TRAPPC3	-0.542969	0.163559	0.176588
ENSG00000054118	THRAP3	0.319973	1.09258	0.717557
ENSG00000054148	PHPT1	0.493032	-2.14174	-1.00649
ENSG00000054179	ENTPD2	0.591291	0.111035	-0.877878
ENSG00000054267	ARID4B	-15.0328	-9.2463	0.242939
ENSG00000054277	OPN3	3.32381	0.100417	-1.37772
ENSG00000054282	SDCCAG8	-2.77619	1.70289	1.35977
ENSG00000054356	PTPRN	-1.34602	-1.67444	-0.311127
ENSG00000054392	HHAT	0.646194	2.15504	0.615529
ENSG00000054523	KIF1B	-0.232131	0.0970494	0.00991403
ENSG00000054598	FOXC1	4.09169	-0.568981	-2.28019
ENSG00000054611	TBC1D22A	-0.865375	-2.18674	-1.00553
ENSG00000054654	SYNE2	-1.7704	-1.66003	1.12583
ENSG00000054690	PLEKHH1	-0.488069	0.741169	0.607776
ENSG00000054793	ATP9A	0.734706	0.841727	-0.45907
ENSG00000054796	SPO11	0.264632	-0.341566	-0.479409
ENSG00000054803	CBLN4	0.273304	-0.0361103	-0.156588
ENSG00000054938	CHRDL2	-1.13133	-0.320533	0.600407
ENSG00000054965	FAM168A	-1.10299	-1.49302	-0.300508
ENSG00000054967	RELT	2.66401	-4.98997	-4.04687
ENSG00000054983	GALC	-4.60881	-1.46285	1.38949
ENSG00000055044	NOP58	1.22397	1.18522	1.22524
ENSG00000055070	SZRD1	0.420323	-0.593574	-0.578011
ENSG00000055118	KCNH2	0.720166	0.142974	-0.585111
ENSG00000055130	CUL1	0.0316926	0.580379	1.54453
ENSG00000055147	FAM114A2	1.26145	0.744801	-0.293015
ENSG00000055163	CYFIP2	-3.91123	-2.73203	-0.657612
ENSG00000055208	TAB2	-0.807972	-0.0508392	0.115928
ENSG00000055211	GINM1	-0.0710559	-1.65717	-0.896865
ENSG00000055332	EIF2AK2	0.911717	1.90212	0.892931
ENSG00000055483	USP36	-3.15942	-1.54839	0.936615
ENSG00000055609	KMT2C	-18.2399	-9.19655	2.13288
ENSG00000055732	MCOLN3	-1.36827	-1.71097	-0.382382
ENSG00000055813	CCDC85A	0.554932	-0.0246273	0.0753632
ENSG00000055917	PUM2	-3.38211	-2.03098	1.09777
ENSG00000055950	MRPL43	-0.747515	-0.380571	0.204038
ENSG00000055955	ITIH4	1.62132	-0.0648457	-1.09238
ENSG00000055957	ITIH1	1.82203	0.658799	-0.764172
ENSG00000056050	C4orf27	-0.717636	0.00323631	0.106148
ENSG00000056097	ZFR	-6.92926	-0.57171	3.15961
ENSG00000056277	ZNF280C	2.76003	0.907962	-1.80007
ENSG00000056291	NPFFR2	1.6771	0.0250597	-1.24745
ENSG00000056487	PHF21B	0.922669	1.08802	0.12025
ENSG00000056558	TRAF1	-0.545078	-0.255127	0.411223
ENSG00000056586	RC3H2	-1.87612	-2.14831	-0.570771
ENSG00000056661	PCGF2	-0.891053	0.0727549	0.573392
ENSG00000056736	IL17RB	-1.49799	0.300683	0.769771
ENSG00000056972	TRAF3IP2	2.23752	1.14172	0.0217628
ENSG00000056998	GYG2	-1.36398	0.157815	0.978523
ENSG00000057019	DCBLD2	0.0218238	-0.314906	-0.299649
ENSG00000057149	SERPINB3	-1.49123	0.474005	-0.214405
ENSG00000057252	SOAT1	-0.543227	-0.620478	-0.368265
ENSG00000057294	PKP2	-0.0317658	0.00484671	-0.000652831
ENSG00000057468	MSH4	1.49524	-0.0487138	-0.84543
ENSG00000057593	F7	0.515538	1.03744	0.605387
ENSG00000057608	GDI2	-3.52252	-6.24393	-1.37627
ENSG00000057657	PRDM1	-0.463117	-4.95303	-2.64698
ENSG00000057663	ATG5	0.5767	-4.2985	-2.80552
ENSG00000057704	TMCC3	1.34022	0.0616679	-0.194675
ENSG00000057757	PITHD1	-0.805593	1.01583	0.820102
ENSG00000057935	MTA3	-2.85726	-0.366831	1.1247
ENSG00000058056	USP13	-2.44186	-4.9033	-1.38153
ENSG00000058063	ATP11B	5.37002	-0.0665978	-3.10263
ENSG00000058085	LAMC2	-0.756514	-1.50134	-0.601166
ENSG00000058091	CDK14	1.49546	3.97687	1.15336
ENSG00000058262	SEC61A1	-0.480003	0.935907	1.12047
ENSG00000058272	PPP1R12A	9.04858	15.3585	1.75639
ENSG00000058335	RASGRF1	2.32549	1.78199	-0.0669611
ENSG00000058404	CAMK2B	-0.134561	1.75417	0.335221
ENSG00000058453	CROCC	-0.598649	-0.278536	0.123015
ENSG00000058600	POLR3E	-0.893456	2.20328	1.07719
ENSG00000058668	ATP2B4	1.31354	1.03974	-0.176578
ENSG00000058673	ZC3H11A	-2.73498	-1.74146	-1.04939
ENSG00000058729	RIOK2	-0.991569	-0.470612	-0.175432
ENSG00000058799	YIPF1	-1.38096	0.315545	0.756056
ENSG00000058804	NDC1	0.0559627	-0.0394287	0.609731
ENSG00000058866	DGKG	-0.160541	0.441316	0.355342
ENSG00000059122	FLYWCH1	0.309749	0.781285	-0.288526
ENSG00000059145	UNKL	-0.0780604	-0.0497928	-0.0286455
ENSG00000059377	TBXAS1	2.95296	0.449878	-1.74846
ENSG00000059378	PARP12	-1.6941	1.8439	2.51977
ENSG00000059573	ALDH18A1	0.399975	-0.464416	-0.32717
ENSG00000059588	TARBP1	4.49352	0.700985	-1.49049
ENSG00000059691	PET112	-1.17694	-1.62657	0.0537501
ENSG00000059728	MXD1	-0.234636	-2.28063	-2.33039
ENSG00000059758	CDK17	-1.80495	0.0781346	0.950579
ENSG00000059769	DNAJC25	1.77619	1.21711	-0.338434
ENSG00000059804	SLC2A3	-3.42568	1.46336	3.89011
ENSG00000059915	PSD	0.172613	-1.85102	-0.88747
ENSG00000060069	CTDP1	-0.139074	1.31171	1.10697
ENSG00000060138	YBX3	-1.23311	0.105804	0.635245
ENSG00000060140	STYK1	-0.331968	-0.127755	0.316375
ENSG00000060237	WNK1	-13.1686	-16.8448	-0.821894
ENSG00000060339	CCAR1	5.70553	3.05452	-0.9089
ENSG00000060491	OGFR	-0.751552	-2.92878	-1.4195
ENSG00000060558	GNA15	-0.240575	-1.17511	-0.874736
ENSG00000060566	CREB3L3	1.63043	0.113711	-0.695406
ENSG00000060642	PIGV	1.38791	-0.344553	-0.835013
ENSG00000060656	PTPRU	0.473245	2.5704	0.655933
ENSG00000060688	SNRNP40	-1.42259	-0.737674	0.117283
ENSG00000060709	RIMBP2	-0.978707	-0.600089	0.200785
ENSG00000060718	COL11A1	-1.44392	-2.76875	-0.819341
ENSG00000060749	QSER1	-0.49262	-1.16745	-1.25192
ENSG00000060762	MPC1	-2.5515	-0.431784	0.747974
ENSG00000060971	ACAA1	1.36156	1.65395	0.498767
ENSG00000060982	BCAT1	-0.914388	2.44692	1.56223
ENSG00000061273	HDAC7	-2.87724	-2.1352	-0.0135891
ENSG00000061337	LZTS1	-0.397277	-0.214855	-0.127096
ENSG00000061455	PRDM6	0.648011	0.350396	0.0637747
ENSG00000061492	WNT8A	2.37287	2.30153	-0.345581
ENSG00000061656	SPAG4	2.09207	-0.224365	-0.336589
ENSG00000061676	NCKAP1	-0.08207	-0.848496	-0.79619
ENSG00000061794	MRPS35	-1.71377	-1.92655	-1.1925
ENSG00000061918	GUCY1B3	0.374987	0.294228	0.227116
ENSG00000061936	SFSWAP	-8.22213	-10.2387	0.0253816
ENSG00000061938	TNK2	-0.967521	2.28949	1.68861
ENSG00000061987	MON2	-37.2325	-9.32652	3.11235
ENSG00000062038	CDH3	-1.34387	-0.384514	-0.244297
ENSG00000062096	ARSF	-0.263221	-0.572544	-0.240881
ENSG00000062194	GPBP1	-0.238588	3.96106	2.33
ENSG00000062282	DGAT2	-0.651886	0.0254494	0.0761758
ENSG00000062370	ZNF112	-3.03831	-0.291152	1.04715
ENSG00000062485	CS	-1.54661	-0.397796	0.387979
ENSG00000062524	LTK	-0.951841	-1.52448	-0.763626
ENSG00000062582	MRPS24	-0.440063	-1.64299	-0.753144
ENSG00000062598	ELMO2	-2.00533	1.46748	1.72952
ENSG00000062650	WAPAL	-0.705113	0.0341253	0.584011
ENSG00000062716	VMP1	-3.46403	-3.08051	-0.602263
ENSG00000062725	APPBP2	0.113253	0.395276	0.186837
ENSG00000062822	POLD1	-1.34356	0.669885	0.17504
ENSG00000063015	SEZ6	1.0514	3.07509	0.718819
ENSG00000063046	EIF4B	-0.974868	2.72624	0.599135
ENSG00000063127	SLC6A16	-0.748051	0.140866	0.380811
ENSG00000063169	GLTSCR1	5.30566	1.66753	-1.81959
ENSG00000063176	SPHK2	4.03789	-0.57548	-1.99103
ENSG00000063177	RPL18	0.61802	-0.232414	-0.184038
ENSG00000063180	CA11	0.380013	-0.877171	-0.799018
ENSG00000063241	ISOC2	0.776169	1.39612	0.0102224
ENSG00000063244	U2AF2	4.83092	-1.87017	-2.45763
ENSG00000063245	EPN1	6.33216	7.10713	0.102759
ENSG00000063322	MED29	-1.07174	-4.91177	-1.0827
ENSG00000063438	AHRR	-3.86533	-8.3742	-2.0262
ENSG00000063515	GSC2	0.541203	4.37342	0.957405
ENSG00000063587	ZNF275	1.12677	0.509115	-0.759199
ENSG00000063601	MTMR1	-0.642196	-0.705301	-0.546236
ENSG00000063660	GPC1	1.37778	1.2574	-0.137884
ENSG00000063761	ADCK1	-1.05068	0.693864	1.46564
ENSG00000063854	HAGH	-3.69188	-2.54224	1.00465
ENSG00000063978	RNF4	-4.93804	-1.96084	1.55348
ENSG00000064012	CASP8	1.23875	1.18212	-0.0188271
ENSG00000064042	LIMCH1	1.90882	1.42751	-0.0353893
ENSG00000064102	ASUN	-37.561	-53.8453	-3.11869
ENSG00000064115	TM7SF3	4.3656	4.60353	-0.33063
ENSG00000064195	DLX3	-1.29402	1.38135	1.13598
ENSG00000064199	SPA17	-0.329644	0.976123	1.12057
ENSG00000064201	TSPAN32	1.21451	1.7714	0.392504
ENSG00000064205	WISP2	3.72449	1.63012	-1.12123
ENSG00000064218	DMRT3	-0.39143	1.23282	0.0248914
ENSG00000064225	ST3GAL6	1.76327	-1.19347	-1.40104
ENSG00000064270	ATP2C2	0.0902742	0.977393	0.21614
ENSG00000064300	NGFR	-1.11569	-0.516774	0.43026
ENSG00000064309	CDON	-1.34531	0.020472	0.778225
ENSG00000064313	TAF2	-1.77431	-0.770575	-0.655776
ENSG00000064393	HIPK2	-0.0702093	0.349432	0.0212177
ENSG00000064419	TNPO3	0.267245	-0.147806	-0.343698
ENSG00000064489	MEF2BNB-MEF2B	0.368213	-0.319743	-0.60289
ENSG00000064490	RFXANK	2.0933	0.141261	-0.241483
ENSG00000064545	TMEM161A	0.51674	1.4791	0.533998
ENSG00000064547	LPAR2	-0.117536	0.664125	-0.184788
ENSG00000064601	CTSA	0.205265	-0.938844	-1.26273
ENSG00000064607	SUGP2	-1.19735	-1.21583	-0.547721
ENSG00000064651	SLC12A2	-0.338458	1.01225	1.31164
ENSG00000064652	SNX24	1.17448	0.564139	-0.435278
ENSG00000064655	EYA2	0.0925758	1.98324	0.987644
ENSG00000064666	CNN2	-1.47941	2.69394	2.80788
ENSG00000064687	ABCA7	-0.942676	0.16228	0.8173
ENSG00000064692	SNCAIP	0.349781	1.04732	0.305603
ENSG00000064703	DDX20	0.099256	-2.14661	-1.53422
ENSG00000064726	BTBD1	-0.756284	-1.45414	0.063513
ENSG00000064763	FAR2	1.67747	1.60465	-0.0249702
ENSG00000064787	BCAS1	-1.14989	-0.0701211	1.16778
ENSG00000064835	POU1F1	-3.14578	0.330798	0.367711
ENSG00000064886	CHI3L2	-0.269835	0.0724668	-0.165063
ENSG00000064932	SBNO2	-12.6289	-1.68393	5.25424
ENSG00000064933	PMS1	1.86205	-1.41585	-1.03211
ENSG00000064961	HMG20B	-5.85735	-5.23239	0.344337
ENSG00000064989	CALCRL	-0.374951	0.254412	-0.0696167
ENSG00000064995	TAF11	3.06273	6.16552	0.519005
ENSG00000064999	ANKS1A	-0.791033	0.261289	0.60026
ENSG00000065000	AP3D1	-6.68508	3.28261	5.67091
ENSG00000065029	ZNF76	-0.612881	0.432492	-0.104003
ENSG00000065054	SLC9A3R2	-1.28545	2.8738	1.26435
ENSG00000065057	NTHL1	0.109071	0.516858	0.0718332
ENSG00000065060	UHRF1BP1	2.51036	0.821552	-0.471954
ENSG00000065135	GNAI3	2.12147	0.258871	-1.34042
ENSG00000065150	IPO5	-27.2913	-13.4449	0.626644
ENSG00000065154	OAT	-0.503113	0.942707	0.922636
ENSG00000065183	WDR3	-0.311628	1.24686	0.788765
ENSG00000065243	PKN2	1.65858	-0.0975693	-1.82754
ENSG00000065268	WDR18	0.499137	-0.527378	-1.03835
ENSG00000065308	TRAM2	1.03918	1.25065	0.11692
ENSG00000065320	NTN1	0.30994	3.06594	0.770367
ENSG00000065325	GLP2R	-0.67566	0.00180488	0.374268
ENSG00000065328	MCM10	-0.60254	0.276345	-0.0346538
ENSG00000065357	DGKA	0.100928	-0.0411738	-0.205378
ENSG00000065361	ERBB3	-1.37236	-0.510182	-0.0940892
ENSG00000065371	ROPN1	0.378233	1.67519	0.983146
ENSG00000065413	ANKRD44	-1.94813	-7.48412	-2.06781
ENSG00000065427	KARS	2.46008	-1.46063	-1.16112
ENSG00000065457	ADAT1	2.01649	0.934792	-0.704467
ENSG00000065485	PDIA5	3.73601	-0.638334	-2.16421
ENSG00000065491	TBC1D22B	0.119556	-2.82869	-2.13311
ENSG00000065518	NDUFB4	0.103703	-4.06757	-1.95813
ENSG00000065526	SPEN	17.2538	10.1081	-0.171489
ENSG00000065534	MYLK	0.396313	0.624592	0.251848
ENSG00000065548	ZC3H15	-2.06343	-4.54068	-1.48819
ENSG00000065559	MAP2K4	-4.82682	-3.51732	-1.71035
ENSG00000065600	TMEM206	1.80373	1.71056	-0.607837
ENSG00000065609	SNAP91	0.0111436	1.88288	1.55904
ENSG00000065613	SLK	-10.3316	-11.8221	-0.335949
ENSG00000065615	CYB5R4	1.37686	-5.40651	-5.72733
ENSG00000065618	COL17A1	-1.76425	-0.207911	0.231918
ENSG00000065621	GSTO2	-0.698005	0.581838	0.842884
ENSG00000065665	SEC61A2	0.139829	0.0409441	0.071871
ENSG00000065675	PRKCQ	-2.637	0.535847	0.998269
ENSG00000065717	TLE2	2.69799	1.48122	0.122021
ENSG00000065802	ASB1	0.228149	-0.997492	-1.14094
ENSG00000065809	FAM107B	0.889852	-0.40373	0.306887
ENSG00000065833	ME1	-2.64688	-0.50267	0.541386
ENSG00000065882	TBC1D1	3.1181	0.836721	-0.977057
ENSG00000065883	CDK13	-31.9944	-44.1896	-1.8796
ENSG00000065911	MTHFD2	-3.05792	-1.09974	0.969802
ENSG00000065923	SLC9A7	0.731042	0.866731	0.79344
ENSG00000065970	FOXJ2	1.80299	0.109332	-1.15495
ENSG00000065978	YBX1	3.79951	-0.709423	-1.81894
ENSG00000065989	PDE4A	-0.387271	0.014624	0.665472
ENSG00000066027	PPP2R5A	0.923184	13.6507	7.19557
ENSG00000066032	CTNNA2	-0.552111	0.0308246	0.618649
ENSG00000066044	ELAVL1	8.74718	10.4743	0.462029
ENSG00000066056	TIE1	-1.45099	-1.08088	0.0185538
ENSG00000066084	DIP2B	1.75783	0.567401	-0.737214
ENSG00000066117	SMARCD1	-0.267956	-0.012416	0.0487059
ENSG00000066135	KDM4A	2.95091	2.65456	0.691977
ENSG00000066136	NFYC	0.901496	2.42648	0.986898
ENSG00000066185	ZMYND12	-0.472832	1.54914	1.47442
ENSG00000066230	SLC9A3	-1.80294	0.240214	0.795542
ENSG00000066248	NGEF	2.15778	2.19376	0.432294
ENSG00000066279	ASPM	-1.22358	-1.55618	0.225712
ENSG00000066294	CD84	2.41509	1.12364	-0.156863
ENSG00000066322	ELOVL1	-2.67703	-0.871108	0.695529
ENSG00000066336	SPI1	-58.8056	-41.152	0.187324
ENSG00000066379	ZNRD1	0.631852	-0.450526	-0.642845
ENSG00000066382	MPPED2	-0.200606	-2.45349	-1.66796
ENSG00000066405	CLDN18	-2.18258	-0.786322	0.287758
ENSG00000066422	ZBTB11	-4.28124	-4.00543	0.631526
ENSG00000066427	ATXN3	0.63198	-1.11763	-1.26045
ENSG00000066455	GOLGA5	-10.1489	-13.3489	-1.78632
ENSG00000066468	FGFR2	-0.0440982	-1.10117	-0.535911
ENSG00000066557	LRRC40	2.64211	0.0147483	-1.43543
ENSG00000066583	ISOC1	0.786611	-0.692086	-1.05323
ENSG00000066629	EML1	0.508075	1.53018	1.13253
ENSG00000066651	TRMT11	-4.20378	-3.05338	0.974024
ENSG00000066654	THUMPD1	1.77091	0.00379184	-0.621439
ENSG00000066697	MSANTD3	0.305023	1.71703	1.33407
ENSG00000066735	KIF26A	2.9543	1.98385	0.00403842
ENSG00000066739	ATG2B	-0.476406	0.932327	1.87566
ENSG00000066777	ARFGEF1	0.851747	-2.91935	-3.00227
ENSG00000066813	ACSM2B	0.848264	0.43404	-0.467939
ENSG00000066827	ZFAT	2.23241	29.3233	11.0834
ENSG00000066855	MTFR1	-1.22757	0.676509	0.833163
ENSG00000066923	STAG3	1.28196	-2.18005	-2.05332
ENSG00000066926	FECH	-0.108244	0.000740202	-0.00822361
ENSG00000066933	MYO9A	-1.12446	-1.00653	-0.461368
ENSG00000067048	DDX3Y	-4.02409	-7.51004	-2.49437
ENSG00000067057	PFKP	-0.581464	-7.73708	-3.22776
ENSG00000067064	IDI1	1.08119	0.631719	-0.90963
ENSG00000067066	SP100	1.10578	0.496207	-1.0995
ENSG00000067082	KLF6	-23.8091	-1.32348	8.00611
ENSG00000067113	PPAP2A	-1.49006	-0.259959	0.301461
ENSG00000067141	NEO1	0.204066	-0.475264	-0.299605
ENSG00000067167	TRAM1	-0.792724	0.0361381	0.180515
ENSG00000067177	PHKA1	1.03438	-0.812242	-1.21499
ENSG00000067182	TNFRSF1A	0.743134	-0.262159	-0.344539
ENSG00000067191	CACNB1	0.334333	0.386256	-0.36205
ENSG00000067208	EVI5	-1.33054	-1.81462	-0.797504
ENSG00000067221	STOML1	-0.390691	1.19948	0.285933
ENSG00000067225	PKM	0.358678	-3.23202	-3.03049
ENSG00000067248	DHX29	1.59534	-0.33891	-1.30712
ENSG00000067334	DNTTIP2	-2.13353	-0.465371	0.154248
ENSG00000067365	METTL22	0.49431	0.683349	-0.539274
ENSG00000067369	TP53BP1	0.50338	0.795174	0.188714
ENSG00000067445	TRO	1.98793	0.335183	-0.774038
ENSG00000067533	RRP15	-1.51552	-2.09781	0.80071
ENSG00000067560	RHOA	-1.28505	0.51839	0.573326
ENSG00000067596	DHX8	0.148458	0.784604	0.206692
ENSG00000067606	PRKCZ	-0.179175	1.70774	1.08991
ENSG00000067646	ZFY	-0.312158	-3.85693	-2.11454
ENSG00000067704	IARS2	-1.16486	-2.28929	-1.02463
ENSG00000067715	SYT1	0.312957	0.543082	0.403587
ENSG00000067798	NAV3	2.76701	0.392415	-1.10176
ENSG00000067829	IDH3G	1.50146	-0.85594	-2.09823
ENSG00000067836	ROGDI	-1.15855	-3.16663	-2.14732
ENSG00000067840	PDZD4	0.109353	-0.304721	-0.348995
ENSG00000067842	ATP2B3	1.85572	1.40769	0.0343951
ENSG00000067900	ROCK1	-138.243	-3.29594	41.1248
ENSG00000067955	CBFB	-2.23956	-0.0672867	0.659644
ENSG00000067992	PDK3	-1.3787	0.0095058	0.540102
ENSG00000068001	HYAL2	1.9633	1.10084	-0.910486
ENSG00000068024	HDAC4	-11.258	-8.72373	-0.445379
ENSG00000068028	RASSF1	4.37277	2.118	-0.067843
ENSG00000068078	FGFR3	0.721872	1.50514	0.453372
ENSG00000068079	IFI35	0.492957	0.0885728	-0.5924
ENSG00000068097	HEATR6	-3.08149	-7.35343	-1.57746
ENSG00000068120	COASY	-4.45167	0.517109	3.47657
ENSG00000068137	PLEKHH3	-0.00783581	0.314637	-0.193192
ENSG00000068305	MEF2A	-0.163208	0.168196	-0.239883
ENSG00000068308	OTUD5	8.51985	8.49475	0.3169
ENSG00000068323	TFE3	-4.79313	-1.09427	0.186779
ENSG00000068354	TBC1D25	1.0439	-1.06825	-0.483666
ENSG00000068366	ACSL4	-20.5123	-11.9044	1.01377
ENSG00000068383	INPP5A	0.0875734	-5.14197	-4.83294
ENSG00000068394	GPKOW	0.615286	0.878064	0.66441
ENSG00000068400	GRIPAP1	-0.6941	0.127708	0.575987
ENSG00000068438	FTSJ1	0.0181954	-0.775066	-0.632461
ENSG00000068489	PRR11	-0.914239	0.673231	1.42707
ENSG00000068615	REEP1	1.7521	-2.28266	-2.97997
ENSG00000068650	ATP11A	-1.71398	0.651306	1.45435
ENSG00000068654	POLR1A	-0.564758	1.11712	0.79704
ENSG00000068697	LAPTM4A	-1.19531	-1.62398	-1.23554
ENSG00000068724	TTC7A	0.720323	0.251454	-0.157013
ENSG00000068745	IP6K2	3.09804	2.29308	-0.0114811
ENSG00000068781	STON1-GTF2A1L	-1.24218	-1.87967	-0.649693
ENSG00000068784	SRBD1	0.175766	1.29301	-0.150096
ENSG00000068793	CYFIP1	-3.85829	-3.16	-0.0181431
ENSG00000068796	KIF2A	0.315993	0.341351	-0.150059
ENSG00000068831	RASGRP2	1.06014	0.204797	-0.62701
ENSG00000068878	PSME4	6.6612	2.47342	-1.52441
ENSG00000068885	IFT80	0.498321	0.876693	-0.162288
ENSG00000068903	SIRT2	0.218773	-0.736464	-1.189
ENSG00000068912	ERLEC1	-2.72937	-1.25005	0.192576
ENSG00000068971	PPP2R5B	-0.533615	1.5478	1.90641
ENSG00000068976	PYGM	2.0111	0.276418	-0.232202
ENSG00000068985	PAGE1	0.795216	0.993233	-0.0418074
ENSG00000069011	PITX1	0.520353	0.639421	0.277569
ENSG00000069018	TRPC7	-0.555092	1.0232	1.11033
ENSG00000069020	MAST4	1.58298	-0.43935	-1.68664
ENSG00000069122	GPR116	0.512206	-0.568561	0.0730843
ENSG00000069188	SDK2	-0.362629	0.0167767	-0.698363
ENSG00000069206	ADAM7	-0.726998	2.20394	-0.639102
ENSG00000069248	NUP133	0.817073	-0.639355	-1.01635
ENSG00000069275	NUCKS1	-0.330924	2.74546	2.00991
ENSG00000069329	VPS35	-289.718	-8.46636	70.6223
ENSG00000069345	DNAJA2	-1.47212	-1.65298	-1.31266
ENSG00000069399	BCL3	-2.45973	-0.740882	1.70965
ENSG00000069424	KCNAB2	-0.101198	0.44338	0.772418
ENSG00000069431	ABCC9	2.57575	0.685498	-1.16181
ENSG00000069482	GAL	1.46113	1.67177	0.784051
ENSG00000069493	CLEC2D	1.53376	2.02474	0.542075
ENSG00000069509	FUNDC1	-1.52128	-0.718254	-0.114535
ENSG00000069535	MAOB	-1.21838	0.126171	0.567424
ENSG00000069667	RORA	0.713371	0.602725	0.0944539
ENSG00000069696	DRD4	0.0530792	2.06324	1.66602
ENSG00000069702	TGFBR3	1.56222	-2.67895	-3.3455
ENSG00000069712	KIAA1107	0.194619	-0.0125482	-0.506083
ENSG00000069764	PLA2G10	2.27245	-0.610866	-1.33178
ENSG00000069812	HES2	-0.959887	-0.849444	0.361364
ENSG00000069849	ATP1B3	-0.625597	-0.19213	-0.00227529
ENSG00000069869	NEDD4	-0.435124	0.567448	0.287431
ENSG00000069943	PIGB	-0.0872586	0.867737	0.880253
ENSG00000069956	MAPK6	1.75686	1.06586	0.264635
ENSG00000069966	GNB5	0.945801	-0.396356	-1.02992
ENSG00000069974	RAB27A	1.34451	2.64832	0.570036
ENSG00000069998	CECR5	2.10874	1.13754	-1.11502
ENSG00000070010	UFD1L	-0.231123	-0.137357	-0.330503
ENSG00000070018	LRP6	1.42143	-0.192889	-0.838173
ENSG00000070019	GUCY2C	-2.08591	0.391137	0.87125
ENSG00000070031	SCT	3.27207	3.66281	0.700633
ENSG00000070047	PHRF1	1.27106	0.392717	0.302048
ENSG00000070061	IKBKAP	-7.00635	-2.88475	0.335448
ENSG00000070081	NUCB2	0.681379	-0.326654	-0.358555
ENSG00000070087	PFN2	-0.986141	2.77964	2.2841
ENSG00000070159	PTPN3	0.725553	1.83522	-0.144558
ENSG00000070182	SPTB	0.75817	-0.349255	-0.813896
ENSG00000070190	DAPP1	0.00649758	1.93079	1.21513
ENSG00000070193	FGF10	3.06186	2.73775	-0.0298833
ENSG00000070214	SLC44A1	-1.75404	-3.0268	-1.53062
ENSG00000070269	TMEM260	0.607262	2.43209	1.16965
ENSG00000070366	SMG6	2.0412	3.33947	0.0699754
ENSG00000070367	EXOC5	-1.56178	-2.7288	0.242348
ENSG00000070371	CLTCL1	-0.282624	-0.608761	-0.135083
ENSG00000070388	FGF22	1.03347	-0.0858683	-0.403266
ENSG00000070404	FSTL3	3.10208	1.31017	-1.30953
ENSG00000070413	DGCR2	-0.208332	-0.632219	-0.137766
ENSG00000070423	RNF126	-2.30404	-0.769608	0.728639
ENSG00000070444	MNT	-49.0773	-71.4539	-1.74097
ENSG00000070476	ZXDC	0.341357	0.546728	-0.0357709
ENSG00000070495	JMJD6	-7.9398	-12.1113	-1.0145
ENSG00000070501	POLB	-2.92108	-1.4569	-0.0898541
ENSG00000070526	ST6GALNAC1	0.271225	-0.642093	-0.815531
ENSG00000070540	WIPI1	2.83799	3.05703	1.57298
ENSG00000070601	FRMPD1	1.86467	-0.493896	-0.986306
ENSG00000070610	GBA2	-1.97744	1.00727	1.89905
ENSG00000070614	NDST1	1.28125	0.88235	-0.265921
ENSG00000070669	ASNS	1.32335	-1.3188	-2.43817
ENSG00000070718	AP3M2	0.156459	0.0235685	-0.213328
ENSG00000070729	CNGB1	0.641361	-0.103007	-0.397006
ENSG00000070731	ST6GALNAC2	-1.52218	-2.51233	-0.756552
ENSG00000070748	CHAT	1.26298	2.14168	0.145017
ENSG00000070756	PABPC1	-0.793076	-5.36436	-2.46576
ENSG00000070759	TESK2	1.82752	1.21957	-0.794723
ENSG00000070761	C16orf80	0.886856	3.0217	0.235762
ENSG00000070770	CSNK2A2	2.52449	4.09729	-0.0725743
ENSG00000070778	PTPN21	1.43108	0.314684	-0.261823
ENSG00000070785	EIF2B3	-1.31851	0.163896	0.433504
ENSG00000070808	CAMK2A	-1.43864	1.61328	1.94459
ENSG00000070814	TCOF1	0.503489	0.636955	0.116894
ENSG00000070831	CDC42	0.0173485	-0.4705	-1.0091
ENSG00000070882	OSBPL3	-1.66407	-0.603207	0.044479
ENSG00000070886	EPHA8	0.11689	0.431089	-0.216553
ENSG00000070915	SLC12A3	-0.447937	-0.673254	-0.150502
ENSG00000070950	RAD18	-1.65456	0.448959	0.692299
ENSG00000070961	ATP2B1	-8.35581	-2.80938	0.945559
ENSG00000070985	TRPM5	-0.582952	-0.970916	-0.642148
ENSG00000071051	NCK2	-0.903617	-0.50365	0.33006
ENSG00000071054	MAP4K4	1.9469	4.44486	1.21185
ENSG00000071073	MGAT4A	-3.88473	0.396111	2.14911
ENSG00000071082	RPL31	0.0522754	-0.0592657	-0.20354
ENSG00000071127	WDR1	0.28406	0.44323	0.284272
ENSG00000071189	SNX13	-0.236656	-2.01463	-0.848646
ENSG00000071203	MS4A12	0.24923	1.94796	0.952479
ENSG00000071205	ARHGAP10	1.64677	0.606303	-0.347997
ENSG00000071242	RPS6KA2	2.64482	0.100019	-1.62433
ENSG00000071243	ING3	-2.3714	-0.423173	1.4884
ENSG00000071246	VASH1	2.39621	1.68823	-0.152421
ENSG00000071282	LMCD1	2.35425	2.03881	-0.422009
ENSG00000071462	WBSCR22	-1.13222	-0.641136	-0.148408
ENSG00000071537	SEL1L	-31.3934	-12.9024	3.47037
ENSG00000071539	TRIP13	-0.0287897	1.63458	1.59756
ENSG00000071553	ATP6AP1	-1.8421	-5.88728	-2.02421
ENSG00000071564	TCF3	23.2701	13.7008	-0.145903
ENSG00000071575	TRIB2	-0.686181	0.229657	0.53463
ENSG00000071626	DAZAP1	-46.6106	-79.0867	-4.13091
ENSG00000071655	MBD3	-47.1947	-26.9514	0.649676
ENSG00000071677	PRLH	-0.610723	-1.04734	-0.180899
ENSG00000071794	HLTF	-1.08164	-0.153916	0.063666
ENSG00000071859	FAM50A	-2.11909	-1.19851	0.232107
ENSG00000071889	FAM3A	13.6341	50.8058	9.02342
ENSG00000071894	CPSF1	-1.79558	2.20804	0.613469
ENSG00000071909	MYO3B	-0.420777	0.0320211	0.216467
ENSG00000071967	CYBRD1	-0.0420514	-3.50817	-2.15328
ENSG00000071991	CDH19	-1.91911	-0.388782	0.35237
ENSG00000071994	PDCD2	-0.756984	-0.387516	-0.365376
ENSG00000072041	SLC6A15	3.24455	3.99999	0.890899
ENSG00000072042	RDH11	-0.294367	0.266545	-0.388406
ENSG00000072062	PRKACA	0.146331	-1.21675	-1.44389
ENSG00000072071	LPHN1	1.85442	-0.95741	-1.47557
ENSG00000072080	SPP2	0.0187043	0.613337	0.423646
ENSG00000072110	ACTN1	-0.443585	-0.335083	-0.077908
ENSG00000072121	ZFYVE26	-2.78564	0.191936	1.39072
ENSG00000072133	RPS6KA6	1.76491	0.941089	-0.571962
ENSG00000072134	EPN2	3.85071	2.10878	-0.967782
ENSG00000072135	PTPN18	0.295998	0.334735	0.301765
ENSG00000072163	LIMS2	-4.23212	0.220766	0.930246
ENSG00000072182	ASIC4	1.86108	0.43136	-0.425827
ENSG00000072195	SPEG	0.17221	2.03012	0.633415
ENSG00000072201	LNX1	-0.841276	-1.49074	-0.348109
ENSG00000072210	ALDH3A2	0.616166	-1.18441	-1.50391
ENSG00000072274	TFRC	0.334218	-0.40918	-1.09453
ENSG00000072310	SREBF1	0.0634607	-0.528411	-0.557333
ENSG00000072315	TRPC5	-0.629152	1.64632	1.20888
ENSG00000072364	AFF4	-4.52713	-2.32266	0.532791
ENSG00000072401	UBE2D1	-1.35135	-0.550914	0.0950495
ENSG00000072415	MPP5	0.511701	-0.183793	-0.150994
ENSG00000072422	RHOBTB1	-6.71174	-2.09227	0.513851
ENSG00000072444	ASAH2C	-0.183832	-0.0722549	0.446281
ENSG00000072501	SMC1A	-1.03848	-0.97686	-0.430766
ENSG00000072506	HSD17B10	0.370858	-4.5151	-2.21863
ENSG00000072518	MARK2	27.3528	4.43467	-5.17217
ENSG00000072571	HMMR	-1.92185	1.40982	1.65981
ENSG00000072609	CHFR	-1.21068	0.799214	0.93871
ENSG00000072657	TRHDE	-1.57798	-0.517682	0.35159
ENSG00000072682	P4HA2	-0.119137	-0.78661	-0.540243
ENSG00000072694	FCGR2B	-49.6907	-49.8033	1.06936
ENSG00000072736	NFATC3	2.764	3.486	0.0840187
ENSG00000072756	TRNT1	-0.18537	-0.454094	-0.0926926
ENSG00000072778	ACADVL	0.594858	-0.50678	-0.416317
ENSG00000072786	STK10	-155.285	-93.0208	3.38732
ENSG00000072803	FBXW11	-1.03325	-1.57238	-0.131618
ENSG00000072818	ACAP1	-0.960461	-0.480091	0.32547
ENSG00000072832	CRMP1	2.08283	1.42491	-0.217636
ENSG00000072840	EVC	1.4502	-1.77831	-2.84328
ENSG00000072849	DERL2	-6.86329	-1.37575	1.43105
ENSG00000072858	SIDT1	0.757135	0.424279	0.0956981
ENSG00000072864	NDE1	-0.423608	-0.0392127	-0.121711
ENSG00000072952	MRVI1	0.746371	-0.259583	-0.701997
ENSG00000072954	TMEM38A	0.671259	3.0598	1.02357
ENSG00000072958	AP1M1	1.86831	5.53	1.74237
ENSG00000073008	PVR	1.50408	-0.287738	-1.99192
ENSG00000073009	IKBKG	1.07464	-0.0333182	-1.44953
ENSG00000073050	XRCC1	-0.293781	0.0738691	0.527621
ENSG00000073060	SCARB1	-0.537541	-0.740489	0.0722514
ENSG00000073067	CYP2W1	0.547439	-0.390707	-0.790307
ENSG00000073111	MCM2	-0.744184	3.35462	2.87162
ENSG00000073146	MOV10L1	1.53098	1.41356	-0.392763
ENSG00000073150	PANX2	-0.246711	-0.561635	-0.747673
ENSG00000073169	SELO	0.242245	0.635458	0.787464
ENSG00000073282	TP63	-0.707732	0.0733459	-0.540241
ENSG00000073331	ALPK1	-0.139697	2.09454	1.67531
ENSG00000073350	LLGL2	0.93128	-0.0543595	-0.11474
ENSG00000073417	PDE8A	0.170569	0.775759	0.632892
ENSG00000073464	CLCN4	0.178822	0.284687	-0.140141
ENSG00000073536	NLE1	-1.9339	-0.541667	0.945481
ENSG00000073578	SDHA	-0.47126	-0.765625	0.587732
ENSG00000073584	SMARCE1	-4.23174	-9.35222	-1.43629
ENSG00000073598	FNDC8	-0.0816022	-1.79149	-0.544658
ENSG00000073605	GSDMB	-0.704469	-0.187464	-0.0335969
ENSG00000073614	KDM5A	1.44478	2.28186	0.73439
ENSG00000073670	ADAM11	-0.175231	-0.45012	-0.00413614
ENSG00000073711	PPP2R3A	-0.499269	2.01634	1.47098
ENSG00000073712	FERMT2	0.243179	-0.373202	0.344306
ENSG00000073734	ABCB11	1.28607	-1.02865	-1.23525
ENSG00000073737	DHRS9	-0.244167	-0.0397715	-0.446886
ENSG00000073754	CD5L	-0.359147	1.25086	1.01362
ENSG00000073756	PTGS2	-1.24638	-0.777778	0.811217
ENSG00000073792	IGF2BP2	-1.88083	0.124212	0.720092
ENSG00000073803	MAP3K13	-1.80329	-0.024334	0.171859
ENSG00000073849	ST6GAL1	3.91459	1.78357	-0.16583
ENSG00000073861	TBX21	1.29855	0.0286637	-0.838583
ENSG00000073910	FRY	0.905632	1.1278	0.198964
ENSG00000073921	PICALM	1.74337	0.222665	-1.46068
ENSG00000073969	NSF	2.65475	-2.6696	-4.10739
ENSG00000074047	GLI2	1.61433	2.44523	1.04858
ENSG00000074054	CLASP1	2.68482	-0.278562	-2.10899
ENSG00000074071	MRPS34	-2.54966	-3.75144	-1.92828
ENSG00000074181	NOTCH3	0.488957	1.10649	0.133331
ENSG00000074201	CLNS1A	-0.821222	-2.97046	-1.68626
ENSG00000074211	PPP2R2C	0.768613	2.10696	0.312256
ENSG00000074219	TEAD2	3.05721	1.0936	-0.861193
ENSG00000074266	EED	-25.4277	-28.5938	-1.76621
ENSG00000074276	CDHR2	1.06583	0.393992	-1.38798
ENSG00000074317	SNCB	-2.67803	-1.80377	-0.677607
ENSG00000074319	TSG101	0.05008	-0.100024	-0.311687
ENSG00000074356	C17orf85	-2.07962	-1.46881	0.186238
ENSG00000074370	ATP2A3	1.42754	-0.80966	-2.51424
ENSG00000074410	CA12	-1.61296	-0.116076	0.259941
ENSG00000074416	MGLL	0.582302	-0.0515121	-0.249176
ENSG00000074527	NTN4	0.723099	2.26406	0.548274
ENSG00000074582	BCS1L	0.426046	-0.318745	-0.766403
ENSG00000074590	NUAK1	0.0506246	-0.569227	-0.273338
ENSG00000074603	DPP8	1.2275	0.869145	-0.574489
ENSG00000074621	SLC24A1	-1.03118	-0.408175	-0.0533356
ENSG00000074657	ZNF532	-0.568127	-1.57834	-0.271058
ENSG00000074660	SCARF1	-0.129232	0.747203	0.273927
ENSG00000074695	LMAN1	1.46978	2.989	0.485695
ENSG00000074696	PTPLAD1	-1.00479	-0.858746	-0.236574
ENSG00000074706	IPCEF1	-4.47896	-1.84412	0.35673
ENSG00000074755	ZZEF1	4.07226	-0.382913	-4.37776
ENSG00000074771	NOX3	1.72213	0.416988	-0.983142
ENSG00000074800	ENO1	-3.87367	-3.69758	0.40346
ENSG00000074803	SLC12A1	0.968801	-1.72164	-2.1984
ENSG00000074842	C19orf10	-0.234609	1.03291	0.897196
ENSG00000074855	ANO8	-14.4127	-13.3003	0.967329
ENSG00000074935	TUBE1	-3.0786	0.42043	2.56808
ENSG00000074964	ARHGEF10L	-0.284193	-0.269847	-0.0783001
ENSG00000074966	TXK	0.0408261	0.204683	-0.0695936
ENSG00000075035	WSCD2	0.472979	0.714423	0.987855
ENSG00000075043	KCNQ2	0.808784	0.495892	0.242666
ENSG00000075073	TACR2	-2.33929	0.85272	1.79879
ENSG00000075089	ACTR6	-2.75259	0.0647827	0.330293
ENSG00000075131	TIPIN	0.0686997	0.431566	0.439747
ENSG00000075142	SRI	0.0883347	0.341069	0.120059
ENSG00000075151	EIF4G3	1.33379	2.25383	0.820518
ENSG00000075188	NUP37	-7.13818	-9.35372	-0.399329
ENSG00000075213	SEMA3A	-4.11789	-0.455813	0.864945
ENSG00000075218	GTSE1	0.400156	1.29605	0.156303
ENSG00000075223	SEMA3C	-0.440022	-0.433996	-0.715231
ENSG00000075234	TTC38	1.65276	0.467422	-0.728966
ENSG00000075239	ACAT1	1.98834	0.709804	-0.836012
ENSG00000075240	GRAMD4	-0.890368	-2.1929	-1.21594
ENSG00000075275	CELSR1	2.31997	1.28223	-0.465727
ENSG00000075290	WNT8B	0.913445	-3.1662	-2.08484
ENSG00000075292	ZNF638	-7.00317	-1.88453	1.43347
ENSG00000075303	SLC25A40	-3.28375	-1.36772	1.11465
ENSG00000075336	TIMM21	-5.97934	-4.73479	-0.465625
ENSG00000075340	ADD2	2.79545	1.25663	-0.0287495
ENSG00000075388	FGF4	-2.21834	2.48002	3.12405
ENSG00000075391	RASAL2	-1.77461	-0.789167	0.404436
ENSG00000075399	VPS9D1	0.687769	1.76388	0.681256
ENSG00000075407	ZNF37A	0.912065	0.679478	-0.5021
ENSG00000075413	MARK3	12.0531	12.8222	0.910915
ENSG00000075415	SLC25A3	-0.615703	0.0781572	0.361491
ENSG00000075420	FNDC3B	-5.36151	-2.67716	0.866204
ENSG00000075426	FOSL2	27.2782	12.4668	-2.06667
ENSG00000075429	CACNG5	-1.55337	-0.360182	0.0729641
ENSG00000075461	CACNG4	0.738191	1.44746	0.697778
ENSG00000075539	FRYL	10.6694	18.6691	2.65743
ENSG00000075568	TMEM131	15.1025	9.48948	-0.645054
ENSG00000075618	FSCN1	-0.981495	-1.15052	-0.153302
ENSG00000075624	ACTB	3.52586	13.5645	2.74391
ENSG00000075643	MOCOS	-0.26812	0.206872	-0.175948
ENSG00000075651	PLD1	0.631934	1.07925	0.573116
ENSG00000075673	ATP12A	0.432743	-0.355535	-0.723456
ENSG00000075702	WDR62	0.20227	-0.0899867	0.292682
ENSG00000075711	DLG1	-0.266424	1.27336	1.36352
ENSG00000075785	RAB7A	-13.3081	1.60207	8.73514
ENSG00000075790	BCAP29	-1.11433	-0.496023	-0.35009
ENSG00000075826	SEC31B	-0.452561	0.87168	0.562854
ENSG00000075856	SART3	-2.57153	-0.298926	0.570198
ENSG00000075884	ARHGAP15	-2.26182	-2.28389	-1.32237
ENSG00000075886	TUBA3D	-0.405538	1.9532	1.09249
ENSG00000075891	PAX2	0.534535	-1.59843	-1.62171
ENSG00000075914	EXOSC7	-0.681412	-0.14908	-0.196999
ENSG00000075945	KIFAP3	1.33694	0.552403	-0.466212
ENSG00000075975	MKRN2	-1.49663	1.99822	0.978439
ENSG00000076003	MCM6	-0.382073	-0.654793	-1.02297
ENSG00000076043	REXO2	-0.0561762	-2.90755	-1.03456
ENSG00000076053	RBM7	2.67984	0.554035	-0.841109
ENSG00000076067	RBMS2	0.520363	0.0443037	0.0175219
ENSG00000076108	BAZ2A	2.3551	8.88107	3.12155
ENSG00000076201	PTPN23	0.365856	1.79427	1.78144
ENSG00000076242	MLH1	-0.858542	-3.1373	-1.07904
ENSG00000076248	UNG	-0.0826506	1.46662	0.943204
ENSG00000076258	FMO4	-2.4938	-0.782083	0.686787
ENSG00000076321	KLHL20	-1.71236	-0.952326	0.241154
ENSG00000076344	RGS11	2.77346	0.0984001	-1.72643
ENSG00000076351	SLC46A1	-1.02225	-1.93549	-0.597468
ENSG00000076356	PLXNA2	-0.155671	-1.32775	-0.62444
ENSG00000076382	SPAG5	2.92907	0.231676	-0.316346
ENSG00000076513	ANKRD13A	-0.178482	1.74544	0.991447
ENSG00000076554	TPD52	-1.52452	0.135078	0.364167
ENSG00000076555	ACACB	-0.823113	-0.596836	0.550363
ENSG00000076604	TRAF4	-1.23015	0.950879	1.34374
ENSG00000076641	PAG1	-0.772882	0.514992	0.597603
ENSG00000076650	GPATCH1	1.49456	2.76371	0.113782
ENSG00000076662	ICAM3	-0.212289	-0.369741	0.0306671
ENSG00000076685	NT5C2	-6.91476	1.3684	4.67126
ENSG00000076706	MCAM	1.67013	0.419975	-0.766328
ENSG00000076716	GPC4	0.080187	0.858298	-0.278347
ENSG00000076770	MBNL3	-0.348956	-2.07308	-0.609481
ENSG00000076826	CAMSAP3	0.035613	-0.697693	0.0454419
ENSG00000076864	RAP1GAP	-1.81545	-0.588148	0.102293
ENSG00000076924	XAB2	0.0682664	0.935973	0.127684
ENSG00000076928	ARHGEF1	-12.7978	-0.457608	7.35568
ENSG00000076944	STXBP2	0.521166	-6.24291	-4.71247
ENSG00000076984	MAP2K7	-16.3752	-2.47076	2.49079
ENSG00000077009	NMRK2	-0.407556	1.60049	0.840648
ENSG00000077044	DGKD	-16.4409	-5.93714	0.767115
ENSG00000077063	CTTNBP2	0.699464	-0.109356	-0.366586
ENSG00000077080	ACTL6B	1.45247	-0.16091	-0.906
ENSG00000077092	RARB	-0.0468359	1.11793	0.536934
ENSG00000077097	TOP2B	3.88864	5.72992	1.92057
ENSG00000077147	TM9SF3	-147.802	-117.54	-1.22825
ENSG00000077150	NFKB2	1.84288	1.86954	0.112672
ENSG00000077152	UBE2T	3.88738	0.405213	-2.2144
ENSG00000077157	PPP1R12B	-0.911475	-0.325617	0.224144
ENSG00000077232	DNAJC10	-1.62522	-1.16826	0.773841
ENSG00000077235	GTF3C1	-0.175181	-0.0212084	0.351171
ENSG00000077238	IL4R	0.551087	1.00596	0.0110512
ENSG00000077254	USP33	1.2956	-2.5748	-2.37574
ENSG00000077264	PAK3	-0.577179	0.426224	0.613192
ENSG00000077274	CAPN6	-0.737005	1.1761	0.481643
ENSG00000077279	DCX	0.265278	-0.171587	-0.354346
ENSG00000077312	SNRPA	-19.1441	-20.6375	-0.492665
ENSG00000077327	SPAG6	0.300116	-2.75534	-2.28457
ENSG00000077348	EXOSC5	-1.6433	-1.92031	0.314349
ENSG00000077380	DYNC1I2	-1.93237	0.694761	0.939324
ENSG00000077420	APBB1IP	-0.520556	0.605645	0.378384
ENSG00000077454	LRCH4	-4.63793	-0.88163	1.92748
ENSG00000077458	FAM76B	-4.07171	-3.18199	0.285513
ENSG00000077463	SIRT6	-18.253	-27.0222	-2.70261
ENSG00000077498	TYR	0.856052	-0.299714	-0.241179
ENSG00000077514	POLD3	0.444919	0.678711	-0.0768128
ENSG00000077522	ACTN2	0.861308	-0.300561	-0.537939
ENSG00000077549	CAPZB	13.8503	0.355978	-5.53472
ENSG00000077585	GPR137B	1.63425	7.77643	2.844
ENSG00000077616	NAALAD2	1.43437	-0.352595	-2.02815
ENSG00000077684	JADE1	4.19146	-1.17272	-3.41207
ENSG00000077713	SLC25A43	-0.224842	0.0185932	-0.141335
ENSG00000077721	UBE2A	1.86216	6.53969	2.93779
ENSG00000077782	FGFR1	2.21245	-1.4403	-1.73415
ENSG00000077800	FKBP6	-1.13988	-0.691255	0.306692
ENSG00000077809	GTF2I	-3.63171	-3.72676	-0.198009
ENSG00000077935	SMC1B	0.395204	0.996922	0.305047
ENSG00000077942	FBLN1	-0.263055	0.21337	-0.178536
ENSG00000077943	ITGA8	-1.8523	1.84486	1.61642
ENSG00000077984	CST7	0.573222	-0.0143163	-0.207511
ENSG00000078018	MAP2	-0.375529	1.44924	1.19802
ENSG00000078043	PIAS2	5.08717	3.76069	0.107281
ENSG00000078053	AMPH	0.0453887	0.217132	-0.33174
ENSG00000078061	ARAF	-12.6943	-1.93635	2.2759
ENSG00000078070	MCCC1	1.42252	0.00590194	-1.08427
ENSG00000078081	LAMP3	-0.725153	-0.179645	0.100771
ENSG00000078098	FAP	-0.0907277	2.80874	1.58472
ENSG00000078114	NEBL	0.262056	2.09637	0.496951
ENSG00000078124	ACER3	-1.3883	-0.846079	0.0215615
ENSG00000078140	UBE2K	-3.28241	-0.693065	1.42464
ENSG00000078142	PIK3C3	0.754582	0.924245	0.143917
ENSG00000078177	N4BP2	0.747246	0.779702	0.0609919
ENSG00000078237	C12orf5	0.039087	-0.577456	-0.672007
ENSG00000078246	TULP3	-0.743879	-0.197284	0.634467
ENSG00000078269	SYNJ2	0.0837129	-0.0565407	-0.103602
ENSG00000078295	ADCY2	0.671931	0.248869	-0.506116
ENSG00000078304	PPP2R5C	-0.352715	1.48253	0.74347
ENSG00000078328	RBFOX1	-0.129072	1.17753	0.904068
ENSG00000078369	GNB1	3.24623	2.97603	0.0652566
ENSG00000078399	HOXA9	1.43741	-0.822194	-1.5791
ENSG00000078401	EDN1	-1.32181	-1.09316	0.264637
ENSG00000078403	MLLT10	-1.60503	4.55415	3.4055
ENSG00000078487	ZCWPW1	-0.257025	1.25887	0.931742
ENSG00000078549	ADCYAP1R1	0.680887	3.13391	0.812604
ENSG00000078579	FGF20	-1.42251	0.670144	0.829781
ENSG00000078589	P2RY10	-0.198168	0.9332	0.867832
ENSG00000078596	ITM2A	0.301603	0.733749	0.67292
ENSG00000078618	NRD1	-1.64106	-4.13119	-1.29667
ENSG00000078668	VDAC3	0.275477	0.4144	0.132093
ENSG00000078674	PCM1	0.935019	0.520266	-0.19412
ENSG00000078687	TNRC6C	-0.714601	1.30335	1.64387
ENSG00000078699	CBFA2T2	0.609821	0.940244	0.621595
ENSG00000078725	BRINP1	1.07222	0.232579	-0.536992
ENSG00000078747	ITCH	0.207249	-0.00108867	0.0214322
ENSG00000078795	PKD2L2	0.250479	-0.897656	-0.969545
ENSG00000078804	TP53INP2	0.203568	2.28664	1.9859
ENSG00000078808	SDF4	1.48158	0.0458908	-0.379505
ENSG00000078814	MYH7B	-0.920102	-0.670104	-0.253512
ENSG00000078898	BPIFB2	-0.303523	-0.923068	-0.673383
ENSG00000078900	TP73	0.300645	-0.924971	-1.27305
ENSG00000078902	TOLLIP	-0.348211	-0.453512	-0.56287
ENSG00000078967	UBE2D4	-1.31418	-0.836222	0.110106
ENSG00000079101	CLUL1	0.610911	1.40913	0.614258
ENSG00000079102	RUNX1T1	-0.874951	-0.673959	0.218243
ENSG00000079112	CDH17	-1.10527	-2.92608	-0.695505
ENSG00000079134	THOC1	-1.90579	0.834569	1.14024
ENSG00000079150	FKBP7	1.6016	-0.346138	-1.39012
ENSG00000079156	OSBPL6	1.73359	1.75852	0.0438389
ENSG00000079215	SLC1A3	0.870167	0.252528	-0.474079
ENSG00000079246	XRCC5	0.191384	-0.725705	-0.454768
ENSG00000079257	LXN	-0.44137	2.11284	1.719
ENSG00000079263	SP140	0.258476	0.715179	-0.0854079
ENSG00000079277	MKNK1	-0.0390675	0.98834	0.137528
ENSG00000079308	TNS1	-0.894406	-2.07454	0.00608519
ENSG00000079313	REXO1	-1.51982	0.844233	0.887871
ENSG00000079332	SAR1A	-13.7194	-8.0318	1.80148
ENSG00000079335	CDC14A	1.20581	-0.396713	-0.854203
ENSG00000079337	RAPGEF3	2.21368	0.491245	-0.722145
ENSG00000079385	CEACAM1	-1.42035	-0.553138	0.814807
ENSG00000079387	SENP1	-65.3461	-60.8643	-0.529592
ENSG00000079393	DUSP13	1.12146	0.831985	-0.429616
ENSG00000079432	CIC	-5.15016	-5.95222	-0.802479
ENSG00000079435	LIPE	1.02855	1.67198	0.828067
ENSG00000079459	FDFT1	-0.23	2.62368	1.66755
ENSG00000079462	PAFAH1B3	0.186071	-0.0337293	-0.407494
ENSG00000079482	OPHN1	-1.50167	-0.592699	-0.483564
ENSG00000079557	AFM	1.5886	1.30641	-0.294625
ENSG00000079616	KIF22	0.386185	1.61242	1.25699
ENSG00000079689	SCGN	2.05631	1.49975	-0.210896
ENSG00000079691	LRRC16A	0.422841	-1.56259	-1.31378
ENSG00000079739	PGM1	2.36277	0.373195	-1.06774
ENSG00000079785	DDX1	0.0843586	0.106155	-0.766715
ENSG00000079805	DNM2	0.130569	-3.29374	-2.44418
ENSG00000079819	EPB41L2	0.76638	1.09006	0.0542465
ENSG00000079841	RIMS1	0.273867	2.16813	0.657151
ENSG00000079931	MOXD1	1.23868	-0.956749	-2.28878
ENSG00000079950	STX7	1.03323	-1.62921	-2.21689
ENSG00000079974	RABL2B	5.37467	1.87537	-1.13405
ENSG00000079999	KEAP1	34.2563	13.5253	-2.46674
ENSG00000080007	DDX43	-0.0712586	-0.604265	-0.381487
ENSG00000080031	PTPRH	-0.264093	-0.119039	-0.0612461
ENSG00000080166	DCT	1.95716	0.270365	-0.748056
ENSG00000080189	SLC35C2	-0.70507	-1.05825	0.0300223
ENSG00000080200	CRYBG3	-1.77099	0.528658	1.64911
ENSG00000080224	EPHA6	-0.300262	-1.44898	-0.239794
ENSG00000080293	SCTR	2.45362	1.55038	-0.92356
ENSG00000080298	RFX3	2.0123	-2.00961	-1.97367
ENSG00000080345	RIF1	2.50447	5.43124	1.31376
ENSG00000080371	RAB21	-9.36293	5.55798	9.78709
ENSG00000080493	SLC4A4	1.60776	-2.60525	-3.00722
ENSG00000080503	SMARCA2	1.33304	0.709201	-1.04004
ENSG00000080511	RDH8	0.310929	0.516922	0.133311
ENSG00000080546	SESN1	0.674221	-0.115845	-1.17684
ENSG00000080561	MID2	-1.07493	-0.20638	0.295615
ENSG00000080572	PIH1D3	1.23848	-0.89368	-1.34103
ENSG00000080573	COL5A3	-0.739311	1.42993	0.9408
ENSG00000080603	SRCAP	-4.76258	-0.584123	1.23633
ENSG00000080608	KIAA0020	-0.773453	2.02708	1.69201
ENSG00000080618	CPB2	-1.89681	2.19313	2.01861
ENSG00000080644	CHRNA3	-0.442555	-0.993487	0.437768
ENSG00000080709	KCNN2	0.368862	-0.155843	-0.364246
ENSG00000080802	CNOT4	-0.316587	5.36716	3.90629
ENSG00000080815	PSEN1	-0.986531	-0.956858	0.708024
ENSG00000080819	CPOX	0.905445	-0.922934	-1.20674
ENSG00000080822	CLDND1	-5.20514	0.267508	2.29548
ENSG00000080823	MOK	2.13881	2.05393	-0.278046
ENSG00000080824	HSP90AA1	1.58708	1.46059	0.391794
ENSG00000080839	RBL1	-6.46452	-6.2736	0.261728
ENSG00000080845	DLGAP4	-0.457575	-0.582321	-0.314925
ENSG00000080854	IGSF9B	-0.233986	-1.05861	-1.05788
ENSG00000080910	CFHR2	-8.87386	-11.8281	-1.22756
ENSG00000080986	NDC80	0.91681	-0.345118	-0.594981
ENSG00000081014	AP4E1	-1.70667	0.581405	1.0056
ENSG00000081019	RSBN1	2.47486	3.12028	0.63308
ENSG00000081026	MAGI3	-0.370739	2.51657	1.98222
ENSG00000081041	CXCL2	-0.520795	-0.333086	-0.0347085
ENSG00000081051	AFP	0.633012	-0.551156	-1.15565
ENSG00000081052	COL4A4	-0.516316	-0.0710997	0.752572
ENSG00000081059	TCF7	1.59049	0.748633	0.888861
ENSG00000081087	OSTM1	-0.313847	2.03696	1.2463
ENSG00000081138	CDH7	0.693462	0.954648	0.55406
ENSG00000081148	IMPG2	-1.60349	0.326902	0.870463
ENSG00000081154	PCNP	-8.48823	-2.58826	1.97745
ENSG00000081177	EXD2	-0.546149	0.721755	1.02038
ENSG00000081181	ARG2	1.2144	-2.43321	-1.8289
ENSG00000081189	MEF2C	0.68391	-0.965692	-0.850032
ENSG00000081237	PTPRC	-0.778525	0.427884	0.763057
ENSG00000081248	CACNA1S	-0.963212	-1.26562	0.163998
ENSG00000081277	PKP1	0.0982871	-0.707261	-0.975912
ENSG00000081307	UBA5	0.239156	-3.53245	-3.87089
ENSG00000081320	STK17B	-3.71417	1.75895	2.28847
ENSG00000081377	CDC14B	0.654387	0.462119	0.114628
ENSG00000081386	ZNF510	2.11531	0.973205	-1.62394
ENSG00000081479	LRP2	1.51049	0.674957	-0.382649
ENSG00000081665	ZNF506	1.74418	2.40998	0.273108
ENSG00000081692	JMJD4	1.21872	0.393718	-0.520876
ENSG00000081721	DUSP12	0.660516	0.192934	-0.153213
ENSG00000081760	AACS	-0.874683	0.639888	0.882499
ENSG00000081791	KIAA0141	1.39432	-0.558695	-1.04843
ENSG00000081800	SLC13A1	-0.343791	1.30659	0.456643
ENSG00000081803	CADPS2	0.17852	1.54077	0.043675
ENSG00000081818	PCDHB4	2.65468	0.7302	-0.98882
ENSG00000081842	PCDHA6	0.0918188	1.32031	1.32
ENSG00000081853	PCDHGA2	0.465489	-1.8436	-0.93631
ENSG00000081870	HSPB11	0.201202	-2.09787	-1.85397
ENSG00000081913	PHLPP1	-0.792139	-0.438083	0.328204
ENSG00000081923	ATP8B1	0.615283	3.27338	0.774926
ENSG00000081985	IL12RB2	-1.65682	0.634475	0.464759
ENSG00000082014	SMARCD3	3.33453	0.0623191	-2.25832
ENSG00000082068	WDR70	2.32694	0.825762	-0.415597
ENSG00000082074	FYB	-0.116235	0.166096	0.0246776
ENSG00000082126	MPP4	3.38148	0.377221	-1.40945
ENSG00000082146	STRADB	2.09338	0.455641	-0.282542
ENSG00000082153	BZW1	-2.30317	-1.11785	0.530821
ENSG00000082175	PGR	-1.3803	1.63656	1.15421
ENSG00000082196	C1QTNF3	0.413986	-0.0262574	-0.0441835
ENSG00000082212	ME2	-0.382603	1.86101	1.79299
ENSG00000082213	C5orf22	1.21036	1.54154	-0.584987
ENSG00000082258	CCNT2	2.82252	0.276006	-2.44619
ENSG00000082269	FAM135A	-1.66922	-0.923214	0.17194
ENSG00000082293	COL19A1	0.96205	-0.321185	-0.52263
ENSG00000082397	EPB41L3	0.691572	-0.685559	-1.45749
ENSG00000082438	COBLL1	-0.46843	1.11904	0.44337
ENSG00000082458	DLG3	0.28682	0.768014	-0.256254
ENSG00000082482	KCNK2	-4.01785	-2.61693	0.0141544
ENSG00000082497	SERTAD4	-0.24331	-0.135523	-0.0908389
ENSG00000082512	TRAF5	0.515277	2.70006	1.59989
ENSG00000082515	MRPL22	-3.75405	-3.63449	-1.94119
ENSG00000082516	GEMIN5	-0.21034	-0.736179	0.343163
ENSG00000082556	OPRK1	1.18801	2.37323	0.978476
ENSG00000082641	NFE2L1	-23.8871	-18.9483	0.205801
ENSG00000082684	SEMA5B	0.909623	-0.322125	-1.3487
ENSG00000082701	GSK3B	15.0625	17.3511	0.155609
ENSG00000082781	ITGB5	0.875703	-0.66139	-0.804784
ENSG00000082805	ERC1	-2.21229	-2.0269	0.386244
ENSG00000082898	XPO1	-0.790258	0.753495	0.0940682
ENSG00000082929	C4orf6	-0.431839	0.996491	1.68631
ENSG00000082996	RNF13	-0.613803	-0.62022	-0.699621
ENSG00000083067	TRPM3	-0.225692	0.648592	0.371358
ENSG00000083093	PALB2	-0.689527	-1.3945	-0.107609
ENSG00000083097	DOPEY1	1.08352	-0.434472	-1.05556
ENSG00000083099	LYRM2	-3.46405	-0.432899	2.01047
ENSG00000083123	BCKDHB	-0.215903	1.21209	1.33032
ENSG00000083168	KAT6A	32.8084	20.1124	-1.3796
ENSG00000083223	ZCCHC6	0.914371	3.29183	1.65718
ENSG00000083290	ULK2	2.84523	-3.04565	-4.36758
ENSG00000083307	GRHL2	0.123668	-0.694484	-0.451067
ENSG00000083312	TNPO1	6.63937	1.32935	-2.28317
ENSG00000083444	PLOD1	0.550639	0.263402	-0.398522
ENSG00000083454	P2RX5	1.72461	0.369977	-1.24111
ENSG00000083457	ITGAE	-0.785506	0.44923	0.663595
ENSG00000083520	DIS3	3.28116	-0.619907	-1.06333
ENSG00000083535	PIBF1	-0.225029	-0.708341	-1.12903
ENSG00000083544	TDRD3	-1.53009	-0.218413	-0.255205
ENSG00000083635	NUFIP1	-1.6779	-0.0578501	0.946621
ENSG00000083642	PDS5B	-3.86752	-2.78046	0.795573
ENSG00000083720	OXCT1	-2.17523	-0.624116	1.32788
ENSG00000083750	RRAGB	0.529624	0.927255	0.653606
ENSG00000083782	EPYC	-1.30129	0.750183	0.922962
ENSG00000083799	CYLD	6.99498	2.52184	-0.929961
ENSG00000083807	SLC27A5	-1.17787	-0.238395	0.0639508
ENSG00000083812	ZNF324	1.10026	-1.19096	0.280077
ENSG00000083814	ZNF671	-1.33969	0.568418	0.438477
ENSG00000083817	ZNF416	0.0844374	-0.216582	-0.46356
ENSG00000083828	ZNF586	-0.116561	0.953264	0.844493
ENSG00000083838	ZNF446	0.375698	1.09341	0.506681
ENSG00000083844	ZNF264	0.0783565	0.412603	0.519117
ENSG00000083845	RPS5	-1.11256	-1.09054	-0.773685
ENSG00000083857	FAT1	1.18336	1.22671	0.0640618
ENSG00000083896	YTHDC1	-0.855438	1.56328	1.4023
ENSG00000083937	CHMP2B	1.02193	2.8883	0.266464
ENSG00000084070	SMAP2	0.600608	-0.72751	-0.939983
ENSG00000084072	PPIE	1.03846	1.67604	0.932827
ENSG00000084073	ZMPSTE24	1.56584	2.70996	0.0563409
ENSG00000084090	STARD7	-6.2139	-8.12794	-0.690616
ENSG00000084092	NOA1	-3.35255	-7.92522	-2.88088
ENSG00000084093	REST	8.53882	7.57476	-0.575987
ENSG00000084110	HAL	-1.93658	1.26962	2.27386
ENSG00000084112	SSH1	0.551616	0.547459	0.21305
ENSG00000084207	GSTP1	-7.29991	-0.393498	1.80829
ENSG00000084234	APLP2	0.398311	2.53295	1.28547
ENSG00000084444	KIAA1467	0.692495	0.187993	-0.905654
ENSG00000084453	SLCO1A2	-0.107495	-0.176189	-0.361445
ENSG00000084463	WBP11	-3.3824	-1.97979	0.64975
ENSG00000084623	EIF3I	-1.81131	-0.797982	-0.69668
ENSG00000084628	NKAIN1	1.53752	-0.132648	-1.09028
ENSG00000084636	COL16A1	-0.439311	3.77834	1.70848
ENSG00000084652	TXLNA	-3.05255	-0.00884683	1.60763
ENSG00000084674	APOB	-2.18937	0.707858	1.50695
ENSG00000084676	NCOA1	2.11403	0.952251	-0.657647
ENSG00000084693	AGBL5	-2.15484	-1.08755	0.59709
ENSG00000084710	EFR3B	0.42188	-0.124927	-0.258483
ENSG00000084731	KIF3C	-1.53954	-0.529162	-0.0229772
ENSG00000084733	RAB10	-8.01962	-1.84969	1.94218
ENSG00000084734	GCKR	-0.132465	-1.85022	-1.48069
ENSG00000084754	HADHA	0.0757505	1.8497	1.48883
ENSG00000084764	MAPRE3	-0.440549	2.09296	0.9538
ENSG00000084774	CAD	-0.0078909	-1.21321	-0.812757
ENSG00000085063	CD59	0.294285	-0.375476	-0.190127
ENSG00000085117	CD82	0.566211	-1.04272	-1.03988
ENSG00000085185	BCORL1	-7.04153	-6.62375	-0.236129
ENSG00000085224	ATRX	11.51	8.27914	-1.46583
ENSG00000085231	TAF9	-3.52501	-2.18714	0.0902578
ENSG00000085265	FCN1	-0.8881	0.83149	0.852211
ENSG00000085274	MYNN	2.86571	1.59293	-0.91649
ENSG00000085276	MECOM	-0.0882002	-1.54568	-0.735306
ENSG00000085365	SCAMP1	-2.26208	-2.07296	-0.260356
ENSG00000085377	PREP	1.45345	3.72291	0.611761
ENSG00000085382	HACE1	-4.67284	-36.7254	-15.3047
ENSG00000085415	SEH1L	-11.4215	-13.4347	-1.74248
ENSG00000085433	WDR47	1.15244	-0.355259	-1.47188
ENSG00000085449	WDFY1	2.37906	-1.63215	-3.57251
ENSG00000085465	OVGP1	-2.32092	-0.695954	0.419484
ENSG00000085491	SLC25A24	-0.347138	0.0426971	0.0999767
ENSG00000085511	MAP3K4	-4.82927	-2.56782	0.837796
ENSG00000085514	PILRA	-3.90262	-1.06171	0.4062
ENSG00000085552	IGSF9	0.656073	0.524525	-0.505902
ENSG00000085563	ABCB1	0.153932	1.94179	0.977384
ENSG00000085644	ZNF213	-2.20343	-0.700351	0.719151
ENSG00000085662	AKR1B1	1.04987	0.37527	-0.373737
ENSG00000085719	CPNE3	0.254506	0.0403964	-0.396741
ENSG00000085721	RRN3	0.340105	2.38352	0.935163
ENSG00000085733	CTTN	0.962071	-0.267462	-0.705936
ENSG00000085741	WNT11	-2.01445	-0.121904	1.42513
ENSG00000085760	MTIF2	-0.472063	-9.35173	-4.66001
ENSG00000085788	DDHD2	-2.61305	-2.73265	-0.472103
ENSG00000085831	TTC39A	0.598699	-0.219505	-0.754727
ENSG00000085832	EPS15	2.41555	1.12802	-0.434689
ENSG00000085840	ORC1	0.264941	-2.58462	-1.81374
ENSG00000085871	MGST2	0.795498	0.0522777	-1.09954
ENSG00000085872	CHERP	-0.0108167	-0.23281	-0.85457
ENSG00000085978	ATG16L1	0.0333219	-0.682597	-0.487882
ENSG00000085982	USP40	3.51836	0.86216	-0.458641
ENSG00000085998	POMGNT1	0.817108	0.526857	-0.0255846
ENSG00000085999	RAD54L	0.167273	-1.11294	-0.439111
ENSG00000086015	MAST2	1.01191	-4.10319	-3.90089
ENSG00000086061	DNAJA1	-7.42941	-3.85254	0.859996
ENSG00000086062	B4GALT1	0.498459	6.10786	2.12828
ENSG00000086065	CHMP5	0.511913	1.45762	0.421165
ENSG00000086102	NFX1	-1.11125	-2.93365	-0.209533
ENSG00000086159	AQP6	0.212397	0.206369	-0.127269
ENSG00000086189	DIMT1	5.02622	-0.232656	-4.56904
ENSG00000086200	IPO11	-39.9927	-40.9874	0.457801
ENSG00000086205	FOLH1	3.29387	1.46626	-0.963544
ENSG00000086232	EIF2AK1	0.240272	0.101303	0.093393
ENSG00000086288	NME8	1.04998	0.44481	0.159079
ENSG00000086289	EPDR1	-0.220088	-1.47797	-1.12643
ENSG00000086300	SNX10	0.00689507	0.311344	0.00302892
ENSG00000086475	SEPHS1	33.5696	33.7888	1.05826
ENSG00000086504	MRPL28	-1.68675	-2.00488	-0.582482
ENSG00000086506	HBQ1	-1.69763	0.414419	0.57343
ENSG00000086544	ITPKC	-7.05714	-5.43985	0.573294
ENSG00000086548	CEACAM6	-0.01032	-3.05777	-1.34627
ENSG00000086570	FAT2	1.65685	-0.805966	-1.08974
ENSG00000086589	RBM22	-0.0393288	0.489384	0.461031
ENSG00000086598	TMED2	0.00950324	3.43847	2.65467
ENSG00000086619	ERO1LB	0.755607	5.56929	2.8784
ENSG00000086666	ZFAND6	-0.355925	-0.00878602	0.0995391
ENSG00000086696	HSD17B2	-0.147732	0.788629	0.157998
ENSG00000086712	TXLNG	1.02871	-0.885811	-1.07987
ENSG00000086717	PPEF1	0.912216	0.162005	-0.367734
ENSG00000086730	LAT2	-0.849985	-0.822858	0.229451
ENSG00000086758	HUWE1	0.485244	-2.69255	-2.33248
ENSG00000086827	ZW10	0.00967771	-3.41549	-2.34269
ENSG00000086848	ALG9	-59.7023	-44.3702	0.00508931
ENSG00000086967	MYBPC2	-0.969743	-1.96347	-0.776111
ENSG00000086991	NOX4	-2.36561	-0.70814	0.934084
ENSG00000087008	ACOX3	0.631474	-1.3837	-1.39218
ENSG00000087053	MTMR2	-0.0355692	1.50685	1.45039
ENSG00000087074	PPP1R15A	1.35116	1.80077	-0.128939
ENSG00000087076	HSD17B14	-1.98491	2.89005	2.70721
ENSG00000087077	TRIP6	-0.139773	0.470983	0.336714
ENSG00000087085	ACHE	-1.95539	-1.51586	-0.162349
ENSG00000087086	FTL	0.957591	-0.677846	-0.582983
ENSG00000087087	SRRT	-2.85624	-4.32463	-0.44423
ENSG00000087088	BAX	1.94831	-0.116749	-0.942909
ENSG00000087095	NLK	2.90611	6.07098	0.893509
ENSG00000087111	PIGS	-2.90525	-5.3482	-1.92634
ENSG00000087116	ADAMTS2	-0.341764	1.03113	0.776455
ENSG00000087128	TMPRSS11E	-0.494996	0.82069	0.359318
ENSG00000087152	ATXN7L3	-433.813	-500.98	-0.303109
ENSG00000087157	PGS1	-0.492229	1.00178	1.25708
ENSG00000087191	PSMC5	0.830136	-0.111902	-0.538233
ENSG00000087206	UIMC1	0.0462595	-0.574375	-0.362224
ENSG00000087237	CETP	-3.23947	-2.28223	0.550882
ENSG00000087245	MMP2	-0.782807	-0.490148	0.481331
ENSG00000087250	MT3	1.86198	-0.25105	-1.28422
ENSG00000087253	LPCAT2	-1.22533	1.64775	2.66254
ENSG00000087258	GNAO1	1.86201	2.22421	-0.342707
ENSG00000087263	OGFOD1	1.47066	2.15299	1.08582
ENSG00000087266	SH3BP2	0.198893	0.408597	0.693024
ENSG00000087269	NOP14	0.385733	0.666462	0.663979
ENSG00000087274	ADD1	-1.35928	-1.15643	-0.883132
ENSG00000087299	L2HGDH	-2.25741	-2.25195	-0.289252
ENSG00000087301	TXNDC16	-0.142815	0.205187	0.380756
ENSG00000087302	C14orf166	0.0916146	-0.148278	-0.229176
ENSG00000087303	NID2	0.442395	0.56175	0.685898
ENSG00000087338	GMCL1	0.637452	1.92871	1.59891
ENSG00000087365	SF3B2	-0.00287216	1.50731	0.670206
ENSG00000087448	KLHL42	-0.903278	1.38347	1.27879
ENSG00000087460	GNAS	-5.63092	-17.3742	-2.48888
ENSG00000087470	DNM1L	-5.08719	-1.41398	1.30414
ENSG00000087494	PTHLH	-1.38105	2.91419	2.02327
ENSG00000087495	PHACTR3	0.965417	-0.389645	-0.719448
ENSG00000087502	ERGIC2	-0.677224	2.6859	2.27346
ENSG00000087510	TFAP2C	1.05199	-0.615151	-0.966662
ENSG00000087586	AURKA	2.16881	3.98167	0.105756
ENSG00000087589	CASS4	-0.278827	0.217287	0.513335
ENSG00000087842	PIR	-0.165125	-1.90274	-1.18353
ENSG00000087884	AAMDC	-2.24696	-1.92973	0.534694
ENSG00000087903	RFX2	-0.54523	2.01508	0.744226
ENSG00000087916	SLC6A14	0.806536	0.727998	0.091965
ENSG00000087995	METTL2A	0.528324	0.0973146	-0.247189
ENSG00000088002	SULT2B1	-0.673359	-0.330865	-0.424558
ENSG00000088035	ALG6	4.13878	9.41367	0.444707
ENSG00000088038	CNOT3	4.53063	2.29752	-1.15683
ENSG00000088053	GP6	3.11339	1.37231	-0.452054
ENSG00000088179	PTPN4	0.428301	-1.12891	-0.554775
ENSG00000088205	DDX18	0.256519	-0.523673	-0.904276
ENSG00000088247	KHSRP	-8.69386	-8.29665	-0.876611
ENSG00000088256	GNA11	-0.49438	0.628963	0.103694
ENSG00000088280	ASAP3	-0.67429	1.99672	1.65956
ENSG00000088298	EDEM2	-12.0222	-24.1515	-2.65121
ENSG00000088305	DNMT3B	1.26206	0.923956	0.15101
ENSG00000088320	REM1	1.21381	-0.500172	-0.722168
ENSG00000088325	TPX2	-2.79145	0.746854	2.16669
ENSG00000088356	PDRG1	-0.620255	0.740784	0.730421
ENSG00000088367	EPB41L1	-1.90996	-4.83915	-0.165607
ENSG00000088386	SLC15A1	-0.180962	-0.276527	-0.0237256
ENSG00000088387	DOCK9	0.404693	-1.31759	-1.41264
ENSG00000088448	ANKRD10	5.41466	0.216863	-2.68427
ENSG00000088451	TGDS	43.3465	79.1561	2.58834
ENSG00000088538	DOCK3	1.81799	-0.684274	-1.44045
ENSG00000088543	C3orf18	-0.366016	-1.46227	-0.700478
ENSG00000088682	COQ9	-0.561428	-1.25903	-0.241121
ENSG00000088726	TMEM40	-1.08525	0.56052	-0.364904
ENSG00000088727	KIF9	0.00697676	1.68784	0.791862
ENSG00000088756	ARHGAP28	-2.41406	-0.66315	1.2086
ENSG00000088766	CRLS1	-1.84916	-0.720434	-0.212133
ENSG00000088782	DEFB127	0.275149	1.47051	0.343845
ENSG00000088808	PPP1R13B	0.569773	1.21116	-0.0941722
ENSG00000088812	ATRN	-0.776068	1.50755	1.54083
ENSG00000088826	SMOX	0.400665	2.99596	2.15396
ENSG00000088827	SIGLEC1	-0.316877	0.350966	0.297999
ENSG00000088832	FKBP1A	3.66768	1.4839	-0.757646
ENSG00000088833	NSFL1C	-5.50559	0.208905	2.75708
ENSG00000088836	SLC4A11	0.72645	0.299517	-0.947969
ENSG00000088854	C20orf194	0.86174	-1.80713	-1.06988
ENSG00000088876	ZNF343	-0.260699	0.0496652	0.401934
ENSG00000088881	EBF4	1.24685	0.384545	-0.219038
ENSG00000088882	CPXM1	0.675932	2.93221	0.93696
ENSG00000088888	MAVS	-0.244598	-0.385289	0.15823
ENSG00000088899	LZTS3	-0.540263	2.0327	1.17511
ENSG00000088926	F11	-0.379786	0.2216	0.030431
ENSG00000088930	XRN2	-1.71986	-0.077734	0.447917
ENSG00000088986	DYNLL1	7.06295	8.41357	1.4164
ENSG00000088992	TESC	-0.140453	-2.27063	-0.863454
ENSG00000089006	SNX5	-0.125505	0.0993745	0.342933
ENSG00000089009	RPL6	1.3886	-0.130903	-0.369546
ENSG00000089012	SIRPG	0.125764	0.11972	0.0019334
ENSG00000089022	MAPKAPK5	-3.868	-6.74583	-1.84895
ENSG00000089041	P2RX7	0.96749	1.33713	-0.135875
ENSG00000089048	ESF1	0.606175	1.22984	0.287267
ENSG00000089050	RBBP9	1.17481	0.0461829	-0.171086
ENSG00000089053	ANAPC5	-0.27688	0.100101	0.4548
ENSG00000089057	SLC23A2	-7.33161	-5.00882	0.330909
ENSG00000089060	SLC8B1	0.0324913	-1.26832	-1.42522
ENSG00000089063	TMEM230	-0.317879	1.59119	1.3576
ENSG00000089091	DZANK1	-2.52104	-0.614854	0.0546539
ENSG00000089094	KDM2B	8.78442	5.69515	-0.812217
ENSG00000089101	C20orf26	-0.116181	-1.20808	-0.626251
ENSG00000089116	LHX5	-0.456259	-0.0968932	-0.0302449
ENSG00000089123	TASP1	-7.18384	-21.4393	-3.30386
ENSG00000089127	OAS1	2.3607	0.95508	-0.948495
ENSG00000089154	GCN1L1	-10.1275	-19.8424	-3.24651
ENSG00000089157	RPLP0	-1.1345	-1.64228	-0.889228
ENSG00000089159	PXN	0.22216	0.11207	0.0313396
ENSG00000089163	SIRT4	-0.140057	-1.81997	-0.860674
ENSG00000089169	RPH3A	0.806711	1.72342	1.00819
ENSG00000089177	KIF16B	-1.60169	0.939954	1.05998
ENSG00000089195	TRMT6	-0.332061	-0.547762	-0.0161535
ENSG00000089199	CHGB	-2.00428	-2.21658	-0.269689
ENSG00000089220	PEBP1	-0.500196	-2.04821	-0.63731
ENSG00000089225	TBX5	1.53532	0.322418	-1.14959
ENSG00000089234	BRAP	-5.54835	0.940029	3.99058
ENSG00000089248	ERP29	0.0336897	0.761326	0.486834
ENSG00000089250	NOS1	0.512021	-0.16497	-0.176353
ENSG00000089280	FUS	6.87113	9.76869	0.621236
ENSG00000089289	IGBP1	-1.38675	-0.834628	1.36606
ENSG00000089327	FXYD5	1.43168	-0.874666	0.0944997
ENSG00000089335	ZNF302	-0.125317	-2.65715	-0.928817
ENSG00000089351	GRAMD1A	0.639061	1.45549	0.262329
ENSG00000089356	FXYD3	0.331673	-0.737738	0.0618922
ENSG00000089472	HEPH	1.44304	0.0610268	-0.853323
ENSG00000089486	CDIP1	-0.452282	0.338963	-0.0458654
ENSG00000089505	CMTM1	0.399068	1.05767	0.20913
ENSG00000089558	KCNH4	-0.313152	-1.71822	-0.633916
ENSG00000089597	GANAB	-168.255	-163.853	0.270452
ENSG00000089639	GMIP	0.751676	1.75189	0.149359
ENSG00000089682	RBM41	0.954119	1.22559	-0.131262
ENSG00000089685	BIRC5	-1.27134	1.368	0.414923
ENSG00000089692	LAG3	-1.40798	-0.0853245	0.615383
ENSG00000089693	MLF2	-13.0854	-18.3329	-0.608879
ENSG00000089723	OTUB2	2.83962	1.45605	-0.396147
ENSG00000089737	DDX24	-0.0791187	-0.243636	-0.280713
ENSG00000089775	ZBTB25	-1.35575	-0.863037	-0.246301
ENSG00000089818	NECAP1	-1.08125	0.778612	0.811551
ENSG00000089820	ARHGAP4	-0.642009	-5.92515	-3.64089
ENSG00000089847	ANKRD24	-0.968649	-3.41149	-0.52791
ENSG00000089876	DHX32	1.44983	0.956133	0.16984
ENSG00000089902	RCOR1	-72.1527	-69.068	0.0729085
ENSG00000089916	GPATCH2L	-0.924791	-0.297095	0.305814
ENSG00000090006	LTBP4	-0.233396	-0.747523	-0.468932
ENSG00000090013	BLVRB	2.0139	0.617696	-0.822218
ENSG00000090020	SLC9A1	0.674997	-17.585	-10.9328
ENSG00000090054	SPTLC1	-2.20974	9.6945	5.41775
ENSG00000090060	PAPOLA	-33.2331	-20.251	0.803034
ENSG00000090061	CCNK	-13.8362	-14.3283	0.523203
ENSG00000090097	PCBP4	0.973453	0.626968	-0.758146
ENSG00000090104	RGS1	1.73709	0.428609	-1.09307
ENSG00000090238	YPEL3	-1.7966	0.703005	1.32334
ENSG00000090263	MRPS33	-2.5837	-5.50941	-1.58438
ENSG00000090266	NDUFB2	-2.45167	-2.48781	-0.262071
ENSG00000090273	NUDC	-4.44592	-4.34315	0.385406
ENSG00000090316	MAEA	-50.2047	-70.8236	-3.9815
ENSG00000090339	ICAM1	-0.530256	-1.82031	-1.38834
ENSG00000090372	STRN4	0.0925584	-0.527064	-0.654977
ENSG00000090376	IRAK3	0.0634464	0.000212906	-0.183492
ENSG00000090382	LYZ	0.452138	-0.552681	-0.411991
ENSG00000090402	SI	-2.33961	-2.06823	-1.45129
ENSG00000090432	MUL1	-1.53392	1.84908	2.59313
ENSG00000090447	TFAP4	43.4812	12.4354	-4.30304
ENSG00000090470	PDCD7	-2.74151	0.0157567	1.07546
ENSG00000090487	SPG21	-3.23391	-1.3516	-0.0245292
ENSG00000090512	FETUB	-0.306576	0.932134	0.134262
ENSG00000090520	DNAJB11	0.03794	0.720308	0.438152
ENSG00000090530	LEPREL1	1.08846	-0.129229	-1.35597
ENSG00000090534	THPO	-0.683678	-1.68143	-1.12443
ENSG00000090539	CHRD	0.496816	-0.897061	-0.709692
ENSG00000090554	FLT3LG	0.684827	0.809291	0.556027
ENSG00000090565	RAB11FIP3	1.24247	-0.324401	-1.15989
ENSG00000090581	GNPTG	-1.68522	-1.07418	-0.0230383
ENSG00000090612	ZNF268	0.0386637	2.63835	1.99503
ENSG00000090615	GOLGA3	2.46652	1.46444	-0.469433
ENSG00000090621	PABPC4	-0.186097	0.487264	0.187011
ENSG00000090659	CD209	0.256351	0.7727	0.594122
ENSG00000090661	CERS4	0.444528	3.55407	1.25496
ENSG00000090674	MCOLN1	1.36933	1.3484	0.60435
ENSG00000090686	USP48	6.91509	13.9401	3.39015
ENSG00000090776	EFNB1	0.859078	1.28455	0.406498
ENSG00000090857	PDPR	-0.531455	0.2205	0.497273
ENSG00000090861	AARS	-0.173169	-0.167852	-0.633607
ENSG00000090863	GLG1	-0.00291135	-1.25566	-0.22897
ENSG00000090889	KIF4A	0.590951	0.140334	-0.0372045
ENSG00000090905	TNRC6A	2.34083	0.537327	-0.82344
ENSG00000090920	FCGBP	1.89622	0.494466	-0.525108
ENSG00000090924	PLEKHG2	-1.28255	-1.93256	0.160896
ENSG00000090932	DLL3	-0.310405	-1.0538	-0.159106
ENSG00000090971	NAT14	-0.452466	-0.380938	0.0277702
ENSG00000090975	PITPNM2	2.97578	1.11319	-0.40954
ENSG00000090989	EXOC1	-1.35279	-8.37274	-2.73013
ENSG00000091009	RBM27	-0.0552317	-2.04631	-1.26968
ENSG00000091010	POU4F3	-3.99016	0.0974525	0.985166
ENSG00000091039	OSBPL8	0.396231	0.784361	0.433929
ENSG00000091073	DTX2	-3.55002	4.9976	6.28588
ENSG00000091106	NLRC4	1.35236	0.510638	-0.497415
ENSG00000091127	PUS7	-2.36625	0.6279	0.757188
ENSG00000091128	LAMB4	-1.14663	-1.32816	-0.502948
ENSG00000091129	NRCAM	1.09076	-0.665841	-1.33548
ENSG00000091136	LAMB1	0.530179	0.771839	-0.830111
ENSG00000091137	SLC26A4	0.191409	-0.0843061	-0.278314
ENSG00000091138	SLC26A3	-2.34838	0.712165	1.32823
ENSG00000091140	DLD	-0.408006	1.75531	1.34399
ENSG00000091157	WDR7	-5.07666	-3.29572	0.506011
ENSG00000091164	TXNL1	2.57412	-0.0486397	-1.23551
ENSG00000091181	IL5RA	0.455408	1.50773	-0.0549834
ENSG00000091262	ABCC6	-2.15393	-1.90128	-0.386135
ENSG00000091317	CMTM6	-1.39613	-26.6854	-11.0408
ENSG00000091409	ITGA6	0.165348	2.78697	1.54489
ENSG00000091428	RAPGEF4	0.888939	2.11755	1.2367
ENSG00000091436	MLTK	-2.36026	-0.051382	0.565024
ENSG00000091482	SMPX	2.86111	2.04587	-0.577227
ENSG00000091483	FH	-0.0539128	1.90625	2.0546
ENSG00000091490	SEL1L3	0.36935	-0.621921	-0.404514
ENSG00000091513	TF	0.244448	-1.19266	-1.18968
ENSG00000091527	CDV3	0.662415	-2.19932	-2.58803
ENSG00000091536	MYO15A	0.869604	0.853811	0.224935
ENSG00000091542	ALKBH5	-0.676733	3.11975	1.9762
ENSG00000091583	APOH	-1.11998	-1.13682	-0.337448
ENSG00000091592	NLRP1	-0.16623	-0.17026	-0.0756001
ENSG00000091622	PITPNM3	1.53792	0.307386	-2.00779
ENSG00000091640	SPAG7	-10.0406	-6.37686	1.38388
ENSG00000091651	ORC6	-0.81315	-0.18835	0.0668896
ENSG00000091656	ZFHX4	0.730691	-0.653965	-1.18828
ENSG00000091664	SLC17A6	-0.103815	0.707721	0.00716878
ENSG00000091704	CPA1	0.0280187	-0.734818	-0.859564
ENSG00000091732	ZC3HC1	-6.3568	-3.11523	0.846897
ENSG00000091831	ESR1	-0.182925	0.289743	0.414481
ENSG00000091844	RGS17	1.25417	2.1576	0.871922
ENSG00000091879	ANGPT2	0.232785	-1.0648	-0.652402
ENSG00000091947	TMEM101	-0.382643	1.68838	0.786464
ENSG00000091972	CD200	-1.89254	-5.01409	-1.34571
ENSG00000091986	CCDC80	0.970493	1.17095	-0.232888
ENSG00000092009	CMA1	1.35234	0.778601	-0.0536476
ENSG00000092010	PSME1	-0.561171	-1.37932	-0.369918
ENSG00000092020	PPP2R3C	-6.47027	-9.11223	-1.33697
ENSG00000092036	HAUS4	3.03096	-0.228716	-1.52523
ENSG00000092051	JPH4	0.202389	1.22053	0.982708
ENSG00000092054	MYH7	1.147	-0.3545	-1.28713
ENSG00000092067	CEBPE	-6.57097	-3.01156	0.829789
ENSG00000092068	SLC7A8	0.571292	1.18784	0.72991
ENSG00000092094	OSGEP	0.606161	0.72244	-0.698116
ENSG00000092096	SLC22A17	-1.0498	-2.37837	-1.28611
ENSG00000092098	RNF31	-3.00506	-0.628531	1.98729
ENSG00000092108	SCFD1	-0.138531	0.668903	0.694685
ENSG00000092140	G2E3	-1.68987	-0.210711	0.889864
ENSG00000092148	HECTD1	-9.79228	-10.2989	-1.24081
ENSG00000092199	HNRNPC	2.95597	1.53992	-1.05163
ENSG00000092200	RPGRIP1	0.646694	0.298404	0.476268
ENSG00000092201	SUPT16H	-2.57798	-3.3058	-1.23155
ENSG00000092203	TOX4	-5.84853	-4.46567	0.472208
ENSG00000092208	GEMIN2	1.28726	0.836825	-0.131565
ENSG00000092295	TGM1	-0.318502	0.0548731	0.542146
ENSG00000092330	TINF2	0.071674	0.148284	-0.564151
ENSG00000092345	DAZL	0.390523	0.867059	-0.0602266
ENSG00000092377	TBL1Y	0.601294	-1.10173	-0.665878
ENSG00000092421	SEMA6A	-0.174197	-0.201526	0.247297
ENSG00000092439	TRPM7	-1.48559	-0.289305	0.490528
ENSG00000092445	TYRO3	0.878048	0.232969	0.198133
ENSG00000092470	WDR76	-0.269406	-0.30777	-0.00191268
ENSG00000092529	CAPN3	0.852809	-1.72331	-2.16339
ENSG00000092531	SNAP23	-46.4868	-14.0561	3.27164
ENSG00000092607	TBX15	1.01705	-1.34173	-1.67017
ENSG00000092621	PHGDH	-0.243772	-1.78403	-0.815436
ENSG00000092758	COL9A3	0.106367	-1.19931	-0.693115
ENSG00000092820	EZR	-1.35783	-1.86892	-0.222256
ENSG00000092841	MYL6	-1.6811	1.9586	2.2934
ENSG00000092847	AGO1	-0.14253	2.08084	0.690381
ENSG00000092850	TEKT2	-1.14575	-0.476532	0.5018
ENSG00000092853	CLSPN	-0.853456	-0.178159	0.0794104
ENSG00000092871	RFFL	0.0220387	1.08688	0.906404
ENSG00000092929	UNC13D	0.405779	1.63535	0.929722
ENSG00000092931	MFSD11	-0.176418	1.20534	1.35759
ENSG00000092964	DPYSL2	0.676193	-0.637232	-0.41104
ENSG00000092969	TGFB2	0.193065	-1.60029	-1.42637
ENSG00000092978	GPATCH2	0.870341	-0.22868	-0.5906
ENSG00000093000	NUP50	-3.2068	-1.53401	0.0119466
ENSG00000093009	CDC45	0.0917868	0.750635	0.258723
ENSG00000093010	COMT	-1.47597	-0.539373	-0.499752
ENSG00000093072	CECR1	0.582072	1.01023	-0.335984
ENSG00000093134	VNN3	0.563363	-0.629812	-0.529607
ENSG00000093144	ECHDC1	0.549788	-0.950376	-0.748624
ENSG00000093167	LRRFIP2	-1.70025	0.727564	1.89662
ENSG00000093183	SEC22C	-1.24486	-4.15222	-1.56085
ENSG00000093217	XYLB	-0.787489	-1.21374	-0.341059
ENSG00000094631	HDAC6	-1.70412	0.663437	1.53187
[truncated: 18,534 more rows]

## Sheet: Effect scores
Ensemble ID	Gene Name	Basal Surface FPR1 Screen	Post-stim Surface FPR1 Screen	Integrated Analysis (FPR1 Endocytosis)
ENSG00000000003	TSPAN6	0	0.162677	0.220246
ENSG00000000005	TNMD	-0.367744	-0.486034	-0.0706201
ENSG00000000419	DPM1	-4.09775	-2.73063	0.466151
ENSG00000000457	SCYL3	0.235134	0.228438	0
ENSG00000000460	C1orf112	0.195886	0.130651	-0.166451
ENSG00000000938	FGR	0	0	-0.0589677
ENSG00000000971	CFH	-0.409589	0.171065	-0.203936
ENSG00000001036	FUCA2	0.192659	0	0
ENSG00000001084	GCLC	-0.533342	-0.408938	0.290125
ENSG00000001167	NFYA	0	0.295008	0.335851
ENSG00000001460	STPG1	0.0187229	-0.105007	-0.0907579
ENSG00000001461	NIPAL3	-0.176792	-0.319823	-0.0964218
ENSG00000001497	LAS1L	-0.0441949	-0.0337099	0.215711
ENSG00000001561	ENPP4	-0.168445	-0.314445	0
ENSG00000001617	SEMA3F	0	0	0
ENSG00000001626	CFTR	-0.0459739	-0.359791	-0.0410758
ENSG00000001629	ANKIB1	-0.0683967	0.329916	0.349476
ENSG00000001630	CYP51A1	0.128452	0.210093	0
ENSG00000001631	KRIT1	1.08296	0.297377	-0.563239
ENSG00000002016	RAD52	0.422358	0.440665	0.0495236
ENSG00000002330	BAD	0	-0.334905	-0.460597
ENSG00000002549	LAP3	-0.530668	-0.476741	0
ENSG00000002586	CD99	-0.175041	-0.386399	0.373632
ENSG00000002587	HS3ST1	-0.344124	-0.119439	0.307368
ENSG00000002726	AOC1	0	0.292686	0.109393
ENSG00000002745	WNT16	-0.278053	0	0.17422
ENSG00000002746	HECW1	-0.134929	-0.0617471	0.346691
ENSG00000002822	MAD1L1	-0.39229	0	0.246532
ENSG00000002834	LASP1	-0.205389	0.247327	0.259074
ENSG00000002919	SNX11	0.0337836	-0.104699	-0.245904
ENSG00000002933	TMEM176A	-0.166141	0	0.131771
ENSG00000003056	M6PR	-0.241303	0.0920008	0.0992125
ENSG00000003096	KLHL13	0	0.240532	0.224658
ENSG00000003137	CYP26B1	0.316672	0.181401	-0.183087
ENSG00000003147	ICA1	0.336078	0.0103722	0
ENSG00000003249	DBNDD1	0	0.0507758	0.0763601
ENSG00000003393	ALS2	-0.0630895	-0.414161	-0.144174
ENSG00000003400	CASP10	-0.163262	0.0688844	0.170206
ENSG00000003402	CFLAR	-0.0700691	-0.042849	0.0669673
ENSG00000003436	TFPI	0.144339	0	-0.0204425
ENSG00000003509	NDUFAF7	0.0893041	-0.523483	-0.316824
ENSG00000003756	RBM5	-0.511614	-0.88045	-0.315405
ENSG00000003987	MTMR7	-0.119522	0.190166	0.0625667
ENSG00000003989	SLC7A2	-0.254833	-0.064398	0.173916
ENSG00000004059	ARF5	0.00549192	-0.242076	0.204762
ENSG00000004139	SARM1	0.239739	0.195409	-0.239856
ENSG00000004142	POLDIP2	-0.416225	-0.132585	0.111119
ENSG00000004399	PLXND1	0.166795	0.342523	0.189473
ENSG00000004455	AK2	-3.16574	-2.53808	0.288641
ENSG00000004468	CD38	0.418423	0.0455582	-0.245055
ENSG00000004478	FKBP4	-0.0480918	0.114688	0.184882
ENSG00000004487	KDM1A	-1.78974	-0.901209	-0.0260826
ENSG00000004534	RBM6	-0.166235	-0.190929	-0.312491
ENSG00000004660	CAMKK1	-0.165742	-0.176971	-0.0627226
ENSG00000004700	RECQL	0	0	0
ENSG00000004766	CCDC132	-0.321033	0.300887	0.262227
ENSG00000004776	HSPB6	0	0.167124	-0.0504364
ENSG00000004777	ARHGAP33	0.145197	0.172853	0.00296128
ENSG00000004779	NDUFAB1	-0.139528	-0.0249896	0
ENSG00000004799	PDK4	0	-0.0154892	-0.084751
ENSG00000004809	SLC22A16	-0.0504006	0.224153	0.155713
ENSG00000004838	ZMYND10	0	0	-0.0203684
ENSG00000004846	ABCB5	-0.791908	-0.405973	0.225019
ENSG00000004848	ARX	0	0.107001	0.0421802
ENSG00000004864	SLC25A13	-0.0894956	0	0.0269769
ENSG00000004866	ST7	0.537597	0.477325	0.311251
ENSG00000004897	CDC27	0.0647112	0.024032	-0.052776
ENSG00000004939	SLC4A1	0.0682695	0	0
ENSG00000004948	CALCR	0.397334	-0.0402417	-0.25448
ENSG00000004961	HCCS	-0.150075	0	0.0526841
ENSG00000004975	DVL2	0.932516	0	-0.584335
ENSG00000005001	PRSS22	0.142332	0.124808	0.0553977
ENSG00000005007	UPF1	-0.178352	-0.0998984	0.0104399
ENSG00000005020	SKAP2	-3.65319	0.223229	0.137039
ENSG00000005022	SLC25A5	0.0501097	-0.105576	-0.281484
ENSG00000005059	CCDC109B	-0.231208	0.0999212	0.28565
ENSG00000005073	HOXA11	-0.216299	-0.177807	0.237314
ENSG00000005075	POLR2J	-0.165647	-0.0204211	0.0519717
ENSG00000005100	DHX33	-0.318386	0	0.192123
ENSG00000005102	MEOX1	-0.25704	-0.053126	0.0796101
ENSG00000005108	THSD7A	-0.132757	0	0.113603
ENSG00000005156	LIG3	-0.400626	-1.07073	-0.231959
ENSG00000005175	RPAP3	-0.218465	-0.0311551	0.179049
ENSG00000005187	ACSM3	0	0.0971289	0.173433
ENSG00000005189	AC004381.6	-0.215698	-0.136176	-0.0535694
ENSG00000005194	CIAPIN1	-0.211711	-0.165211	0.171849
ENSG00000005238	FAM214B	-0.260692	-0.273616	-0.540669
ENSG00000005243	COPZ2	-0.285666	0.0931177	0.137938
ENSG00000005249	PRKAR2B	-0.143757	0.0871354	-0.00605418
ENSG00000005302	MSL3	0.852665	0.344576	-0.206065
ENSG00000005339	CREBBP	-0.555609	-0.768569	-0.159481
ENSG00000005379	BZRAP1	-0.141687	0.115896	0.0187422
ENSG00000005381	MPO	0.204418	0.243756	0
ENSG00000005421	PON1	-0.0595625	-0.520609	-0.38123
ENSG00000005436	GCFC2	-0.21842	-0.187376	0.0529017
ENSG00000005448	WDR54	0.453344	0	-0.375082
ENSG00000005469	CROT	-0.220314	-0.167162	0
ENSG00000005471	ABCB4	-0.199792	0.0965278	0.32594
ENSG00000005483	KMT2E	0.749345	0.500963	0.618359
ENSG00000005486	RHBDD2	0	0.27026	0.256976
ENSG00000005513	SOX8	0.0120931	-0.255169	-0.174124
ENSG00000005700	IBTK	-0.664443	-0.237386	0.025131
ENSG00000005801	ZNF195	0.0491828	-0.0850882	-0.0941556
ENSG00000005810	MYCBP2	-0.194561	-0.156202	0
ENSG00000005812	FBXL3	-0.332766	0.0917802	0.457953
ENSG00000005844	ITGAL	-0.322357	0.218722	0.487763
ENSG00000005882	PDK2	-0.106155	0.194187	0.1209
ENSG00000005884	ITGA3	-0.417597	-0.165403	-0.347302
ENSG00000005889	ZFX	-1.67868	-1.31704	-0.125112
ENSG00000005893	LAMP2	-0.044446	0.0963899	0.0175393
ENSG00000005955	GGNBP2	0	0.221182	0.17726
ENSG00000005961	ITGA2B	0.192852	0.17542	0.11716
ENSG00000005981	ASB4	0	-0.101905	-0.0490713
ENSG00000006007	GDE1	-0.355499	0.0261841	0.0759547
ENSG00000006015	C19orf60	0.174049	0.368352	0.161629
ENSG00000006016	CRLF1	-0.173383	-0.146904	0
ENSG00000006025	OSBPL7	0.0176042	-0.390983	-0.200294
ENSG00000006042	TMEM98	0.607004	0	-0.201737
ENSG00000006047	YBX2	-0.0107281	0.21182	0.124312
ENSG00000006059	KRT33A	-0.181425	0	-0.0550318
ENSG00000006071	ABCC8	0.228744	0.11619	-0.251457
ENSG00000006074	CCL18	-0.105853	-0.202372	-0.116304
ENSG00000006075	CCL3	-0.206526	0.397559	0.491858
ENSG00000006114	SYNRG	-0.163649	-0.427787	0.437671
ENSG00000006116	CACNG3	-0.137633	-0.294375	-0.071002
ENSG00000006118	TMEM132A	0.214009	-0.106611	-0.172073
ENSG00000006125	AP2B1	0.963087	0.0523521	-0.878391
ENSG00000006128	TAC1	-0.661262	0.0242011	0.54036
ENSG00000006194	ZNF263	-0.0715219	0.0185572	0.0986282
ENSG00000006210	CX3CL1	0	0.275352	0.134583
ENSG00000006282	SPATA20	-0.155793	-0.1409	-0.00717639
ENSG00000006283	CACNA1G	0	0	-0.00145264
ENSG00000006327	TNFRSF12A	0	0	0
ENSG00000006377	DLX6	0.0319308	0.0661084	0
ENSG00000006432	MAP3K9	0.00566685	0	-0.0711952
ENSG00000006451	RALA	0.421582	-0.276443	-0.397193
ENSG00000006453	BAIAP2L1	0.149359	0.584799	0.511814
ENSG00000006459	KDM7A	-0.000632462	0.311779	0.457628
ENSG00000006468	ETV1	-0.478517	-0.190661	0
ENSG00000006530	AGK	-0.229912	0.426083	0.446354
ENSG00000006534	ALDH3B1	-0.0184659	-0.138168	0
ENSG00000006555	TTC22	0.145476	0	0.136053
ENSG00000006576	PHTF2	0.232322	-0.115983	-0.100116
ENSG00000006606	CCL26	0	0.0460632	0.118669
ENSG00000006607	FARP2	0.219411	-0.0576454	-0.292199
ENSG00000006611	USH1C	-0.815652	-0.342515	-0.129084
ENSG00000006625	GGCT	0.178635	0.162042	0
ENSG00000006634	DBF4	-0.897693	0.336561	0
ENSG00000006638	TBXA2R	0.0156165	0.3222	0.206595
ENSG00000006652	IFRD1	-0.255162	-0.370142	-0.255749
ENSG00000006659	LGALS14	-0.376325	-0.134864	-0.299573
ENSG00000006695	COX10	0.0715825	-0.0790035	-0.0798126
ENSG00000006704	GTF2IRD1	-0.0483545	0.144788	0.162997
ENSG00000006712	PAF1	-0.83889	-0.490998	0.119209
ENSG00000006715	VPS41	-2.2545	0.400684	1.76806
ENSG00000006740	ARHGAP44	-0.0311336	0.250989	0.0987097
ENSG00000006744	ELAC2	-0.388191	-0.212256	-0.149244
ENSG00000006747	SCIN	0.243606	0.259368	0.12264
ENSG00000006756	ARSD	-0.0358065	-0.239432	0.00732855
ENSG00000006757	PNPLA4	0.052232	0.201801	0.0208777
ENSG00000006788	MYH13	0	-0.266448	-0.224858
ENSG00000006831	ADIPOR2	0.305723	0.0994869	-0.279626
ENSG00000006837	CDKL3	-0.0666557	0.139739	0.164976
ENSG00000007001	UPP2	0.20878	-0.0370414	-0.198145
ENSG00000007038	PRSS21	0	0.17706	0.104755
ENSG00000007047	MARK4	-0.437084	-0.22897	0
ENSG00000007062	PROM1	0	0.237292	0.205805
ENSG00000007080	CCDC124	-1.11617	-0.628703	0.401424
ENSG00000007129	CEACAM21	0.0230197	0.230401	0
ENSG00000007168	PAFAH1B1	-0.370156	0	0.259393
ENSG00000007171	NOS2	0.0262596	0.318851	0.0754254
ENSG00000007174	DNAH9	0	0	-0.00957971
ENSG00000007202	KIAA0100	0	0.00122079	0.041546
ENSG00000007216	SLC13A2	0.115628	-0.0670185	-0.224217
ENSG00000007237	GAS7	0	-0.0413045	-0.110356
ENSG00000007255	TRAPPC6A	-0.414026	-0.264016	-0.0712521
ENSG00000007264	MATK	0.0395413	0.356592	0.207824
ENSG00000007306	CEACAM7	-0.128632	0	-0.0408322
ENSG00000007312	CD79B	0.172382	0.127656	0.0450214
ENSG00000007314	SCN4A	-0.21746	-0.173578	-0.0249605
ENSG00000007341	ST7L	0.0853401	0.405915	0.0987361
ENSG00000007350	TKTL1	-0.235167	-0.00224313	-0.147614
ENSG00000007372	PAX6	-0.0434653	0	0.122698
ENSG00000007376	RPUSD1	0.4143	0	-0.232558
ENSG00000007384	RHBDF1	0.253522	0.208462	0.115119
ENSG00000007392	LUC7L	0	-0.0734161	-0.0932704
ENSG00000007402	CACNA2D2	0.407238	0.254442	-0.325414
ENSG00000007516	BAIAP3	0.242941	0.0687894	-0.0694946
ENSG00000007520	TSR3	0.483711	0.244643	-0.119114
ENSG00000007541	PIGQ	-0.317307	-0.361278	-0.142162
ENSG00000007545	CRAMP1L	-2.75926	-2.5501	-0.0877583
ENSG00000007866	TEAD3	0.0808109	0.099809	0.0730798
ENSG00000007908	SELE	-0.256005	-0.175022	-0.169539
ENSG00000007923	DNAJC11	-0.2168	0	0.0571579
ENSG00000007933	FMO3	0	-0.158615	-0.182836
ENSG00000007944	MYLIP	-1.37743	0.675802	1.83361
ENSG00000007952	NOX1	-0.383251	0.00783955	0.211547
ENSG00000007968	E2F2	0.232471	0	-0.125698
ENSG00000008018	PSMB1	0.106276	0.0514635	0.136596
ENSG00000008056	SYN1	-0.144212	-0.03676	-0.022389
ENSG00000008083	JARID2	-0.725476	-0.45423	0.229603
ENSG00000008086	CDKL5	0.22842	0.169375	-0.222302
ENSG00000008118	CAMK1G	-0.0163046	-0.0877373	0.0430653
ENSG00000008128	CDK11A	0.00331857	0.27309	0.241529
ENSG00000008130	NADK	-1.57304	-0.950695	0.0948825
ENSG00000008196	TFAP2B	0.0286965	0	-0.0353416
ENSG00000008197	TFAP2D	0.249169	0	-0.215597
ENSG00000008226	DLEC1	0.0680973	0	-0.0845965
ENSG00000008256	CYTH3	0	0.019854	0
ENSG00000008277	ADAM22	-0.390214	0	0.282189
ENSG00000008282	SYPL1	0.0490447	0.412314	0.241814
ENSG00000008283	CYB561	0	0	0
ENSG00000008294	SPAG9	-0.149409	-0.0207491	-0.0734136
ENSG00000008300	CELSR3	0.134721	0.208776	0
ENSG00000008311	AASS	0.127118	-0.106884	-0.154613
ENSG00000008323	PLEKHG6	-0.0828269	-0.155944	-0.0363337
ENSG00000008324	SS18L2	-0.132136	0.0303294	0
ENSG00000008382	MPND	0	0	0
ENSG00000008394	MGST1	0.283544	-0.259104	-0.341392
ENSG00000008405	CRY1	0.323365	-0.17864	-0.12598
ENSG00000008438	PGLYRP1	0	-0.0578788	0
ENSG00000008441	NFIX	0.0449416	0.175083	-0.131778
ENSG00000008513	ST3GAL1	0.00117848	0.170573	-0.087897
ENSG00000008516	MMP25	-0.0122167	0.307536	0.504634
ENSG00000008517	IL32	-0.0944209	-0.178025	0.299165
ENSG00000008710	PKD1	0.319005	0	0.160658
ENSG00000008735	MAPK8IP2	0	0.189703	-0.316551
ENSG00000008838	MED24	0.0273025	-0.242663	-0.270278
ENSG00000008853	RHOBTB2	-0.369567	-0.531181	-0.333708
ENSG00000008869	HEATR5B	0	0.384936	0.361548
ENSG00000008952	SEC62	0.508028	-0.993785	-0.16626
ENSG00000008988	RPS20	0.19874	0.146215	0.0895753
ENSG00000009307	CSDE1	-1.92194	-1.54459	-0.110214
ENSG00000009335	UBE3C	-0.317686	-0.360044	0.301341
ENSG00000009413	REV3L	-0.367703	0	0.17713
ENSG00000009694	TENM1	0.247601	0	-0.00451959
ENSG00000009709	PAX7	0.204158	-0.263947	-0.320272
ENSG00000009724	MASP2	0.22877	0.433426	0.0597416
ENSG00000009765	IYD	0	-0.045142	0
ENSG00000009780	FAM76A	-0.339169	-0.212767	-0.0171053
ENSG00000009790	TRAF3IP3	0.779957	0.567869	-0.521873
ENSG00000009830	POMT2	0	0	0
ENSG00000009844	VTA1	0.439885	0.294967	0.00886755
ENSG00000009950	MLXIPL	-0.199594	0	0.118126
ENSG00000009954	BAZ1B	0.294061	0.357309	0.14242
ENSG00000010017	RANBP9	-0.259381	-0.252305	0
ENSG00000010030	ETV7	0.12391	0.261905	-0.125075
ENSG00000010072	SPRTN	0.0463322	0.00453839	-0.0168435
ENSG00000010165	METTL13	-0.0914708	0.219111	0.257077
ENSG00000010219	DYRK4	0.108774	0.0729308	0.133258
ENSG00000010244	ZNF207	-0.48862	-0.568082	-0.289163
ENSG00000010256	UQCRC1	0	-0.187366	-0.148116
ENSG00000010270	STARD3NL	0.0490247	0.270996	0.349055
ENSG00000010278	CD9	-0.145549	0.161166	0.222472
ENSG00000010282	HHATL	-0.0713003	0	0.0743994
ENSG00000010292	NCAPD2	-0.0798491	0.135258	0.181011
ENSG00000010295	IFFO1	0	0	0
ENSG00000010310	GIPR	0.180295	-0.17833	-0.163428
ENSG00000010318	PHF7	0.362145	0.123732	-0.29155
ENSG00000010319	SEMA3G	0.26834	0.235162	-0.175254
ENSG00000010322	NISCH	0.000998321	0.0742794	0
ENSG00000010327	STAB1	0.028324	0.202376	0.220967
ENSG00000010361	FUZ	-0.104724	-0.658273	-0.422735
ENSG00000010379	SLC6A13	0.00175847	0.250956	0.170855
ENSG00000010404	IDS	-0.216006	-0.205499	-0.00767051
ENSG00000010438	PRSS3	-0.0921804	-0.219118	0
ENSG00000010539	ZNF200	0.0186488	0.106716	-0.105445
ENSG00000010610	CD4	0.164883	-0.0137682	-0.24406
ENSG00000010626	LRRC23	-0.136266	0.239674	0.403108
ENSG00000010671	BTK	-0.401833	-0.195525	-0.162242
ENSG00000010704	HFE	0.312042	0	-0.0356367
ENSG00000010803	SCMH1	0.081463	0	-0.13414
ENSG00000010810	FYN	0.196007	0.252857	-0.1535
ENSG00000010818	HIVEP2	0.400469	-0.0881354	-0.222584
ENSG00000010932	FMO1	0.287531	0.201488	-0.472425
ENSG00000011007	TCEB3	-0.142911	-0.294226	-0.120026
ENSG00000011009	LYPLA2	-0.208179	0.0658044	-0.0765481
ENSG00000011021	CLCN6	-0.0671917	-0.401476	-0.339106
ENSG00000011028	MRC2	-0.270772	0.235435	0.231184
ENSG00000011052	NME2	-0.0630775	0.350793	0.327083
ENSG00000011083	SLC6A7	-0.116811	0.0819651	0.125292
ENSG00000011105	TSPAN9	0	-0.194457	-0.0469244
ENSG00000011114	BTBD7	-0.287066	0.1439	0.332326
ENSG00000011132	APBA3	0.198507	-0.0446797	-0.417697
ENSG00000011143	MKS1	0.107342	-0.106525	-0.244512
ENSG00000011198	ABHD5	0.382513	-0.210428	-0.466011
ENSG00000011201	KAL1	-0.735852	-0.329398	0.0306307
ENSG00000011243	AKAP8L	0.341286	0.409072	0.121894
ENSG00000011258	MBTD1	0.166363	-0.69756	-0.904332
ENSG00000011260	UTP18	-0.0856327	0	0.0982619
ENSG00000011275	RNF216	-0.241142	-0.322039	-0.0770047
ENSG00000011295	TTC19	-0.149799	-0.0154943	0.00457823
ENSG00000011304	PTBP1	-1.75016	-0.866455	0.293252
ENSG00000011332	DPF1	-0.0857355	-0.116728	-0.0376004
ENSG00000011347	SYT7	-0.22335	-0.208248	0
ENSG00000011376	LARS2	-0.178185	-0.556405	-0.28376
ENSG00000011405	PIK3C2A	0	-0.062454	-0.190407
ENSG00000011422	PLAUR	0.230792	0.135152	-0.102952
ENSG00000011426	ANLN	0.278824	0.214935	0.00528583
ENSG00000011451	WIZ	-0.741132	-0.681243	-0.0393616
ENSG00000011454	RABGAP1	-1.26271	-0.905917	-0.0569612
ENSG00000011465	DCN	0.267363	-0.0706807	-0.042635
ENSG00000011478	QPCTL	-0.177477	0	0.0119571
ENSG00000011485	PPP5C	-0.254364	-0.51563	-0.367723
ENSG00000011523	CEP68	0.380676	0.12883	-0.0111649
ENSG00000011566	MAP4K3	-0.178366	0.039455	0.174646
ENSG00000011590	ZBTB32	-0.279108	0.0591274	0.324913
ENSG00000011600	TYROBP	0.270845	0	-0.148019
ENSG00000011638	TMEM159	0.511086	0.114713	-0.356685
ENSG00000011677	GABRA3	-0.327761	-0.188584	0.30979
ENSG00000012048	BRCA1	0	0.324823	0.224002
ENSG00000012061	ERCC1	0.176578	0.179311	-0.034597
ENSG00000012124	CD22	0	-0.116609	-0.108922
ENSG00000012174	MBTPS2	-0.204007	-0.203994	0.0601682
ENSG00000012211	PRICKLE3	-0.176712	0	-0.158631
ENSG00000012223	LTF	0.0561907	0.0461381	-0.0464442
ENSG00000012232	EXTL3	0.443094	-0.346273	-0.448129
ENSG00000012504	NR1H4	0.146269	-0.0392737	0
ENSG00000012660	ELOVL5	-0.220807	-0.445139	-0.33511
ENSG00000012779	ALOX5	-0.241021	-0.0440168	0
ENSG00000012817	KDM5D	0.266654	0	-0.341098
ENSG00000012822	CALCOCO1	-0.129668	0.0387202	0.181651
ENSG00000012963	UBR7	-1.23429	-1.03987	0.234423
ENSG00000012983	MAP4K5	0.229681	0.162643	0.21976
ENSG00000013016	EHD3	-0.0479191	0.240039	0.129054
ENSG00000013275	PSMC4	0.0171725	0	-0.0241473
ENSG00000013288	MAN2B2	0	0.0200895	0.0171273
ENSG00000013293	SLC7A14	-0.0383813	0.108735	0.12745
ENSG00000013297	CLDN11	0.488161	0	-0.315357
ENSG00000013306	SLC25A39	0.202496	-0.215837	-0.180251
ENSG00000013364	MVP	0.158459	-0.0755783	-0.122484
ENSG00000013374	NUB1	-0.152561	0.18947	0.190691
ENSG00000013375	PGM3	-0.00915451	0.08816	0.202952
ENSG00000013392	RWDD2A	-0.160545	-0.132733	-0.0374998
ENSG00000013441	CLK1	-0.0546633	0	0.0309028
ENSG00000013503	POLR3B	0.150172	0	0.0920651
ENSG00000013523	ANGEL1	0	-0.16971	-0.120969
ENSG00000013561	RNF14	-0.373881	0.0234626	0.645304
ENSG00000013563	DNASE1L1	0.426641	0.455788	-0.196886
ENSG00000013573	DDX11	0.317907	0.618105	0.0906059
ENSG00000013583	HEBP1	0.0719574	-0.0498503	0
ENSG00000013588	GPRC5A	0.123313	0.186833	-0.141777
ENSG00000013619	MAMLD1	0.256715	0.355435	0.233918
ENSG00000013725	CD6	0.0663558	0.161732	0.194574
ENSG00000013810	TACC3	0	0.437669	0.251174
ENSG00000014123	UFL1	-0.279697	-2.30672	-0.451638
ENSG00000014138	POLA2	0	0.217379	0.195914
ENSG00000014164	ZC3H3	0.174611	-0.100685	-0.340368
ENSG00000014216	CAPN1	0.0952614	0.121885	0.086509
ENSG00000014257	ACPP	-0.129706	0.303413	0.374921
ENSG00000014641	MDH1	-0.506908	-0.660923	0.27768
ENSG00000014824	SLC30A9	0.0851234	-0.190144	-0.260396
ENSG00000014914	MTMR11	-0.133864	0.0721981	0.262459
ENSG00000014919	COX15	0.0511032	0.156775	-0.0641423
ENSG00000015133	CCDC88C	-0.00276957	0.389942	0.208208
ENSG00000015153	YAF2	0.177885	-0.235336	0.0671983
ENSG00000015171	ZMYND11	-0.76616	-0.465645	0
ENSG00000015285	WAS	-0.721936	-0.257858	0.412636
ENSG00000015413	DPEP1	0.255835	0.343073	-0.223647
ENSG00000015475	BID	0.145086	0.143963	-0.0344333
ENSG00000015479	MATR3	0.398754	0.324883	0.122041
ENSG00000015520	NPC1L1	-0.217406	0	0
ENSG00000015532	XYLT2	0.348154	0.430514	0.144693
ENSG00000015568	RGPD5	0	0.258595	0.0525447
ENSG00000015592	STMN4	0.155279	0.150809	0.140718
ENSG00000015676	NUDCD3	-0.223765	-0.248875	0.25832
ENSG00000016082	ISL1	-0.00732689	0	0
ENSG00000016391	CHDH	0.1782	0.0848299	-0.0163515
ENSG00000016402	IL20RA	-0.166847	-0.0269432	-0.0178054
ENSG00000016490	CLCA1	-0.0198116	0.0967768	0.136324
ENSG00000016602	CLCA4	-0.375782	-0.366403	0.0230164
ENSG00000016864	GLT8D1	-0.239646	0	0.132398
ENSG00000017260	ATP2C1	-0.367671	0.163486	0.411755
ENSG00000017373	SRCIN1	0.352833	0.200855	0.298194
ENSG00000017427	IGF1	0.184115	-0.0691565	-0.104537
ENSG00000017483	SLC38A5	-0.452452	-0.482088	0.260281
ENSG00000017621	MAGIX	-0.105101	-0.312727	-0.355039
ENSG00000017797	RALBP1	0.205533	0	-0.138462
ENSG00000018189	RUFY3	-0.200299	0.404717	0.407779
ENSG00000018236	CNTN1	-0.344539	0.361038	0.350621
ENSG00000018280	SLC11A1	-0.479678	0.321535	0.29478
ENSG00000018408	WWTR1	-0.119859	0.479128	0.46773
ENSG00000018510	AGPS	0.238303	-0.954377	-0.405591
ENSG00000018610	CXorf56	0.133214	0.117362	0
ENSG00000018625	ATP1A2	0.0286289	0.0818789	0.00491625
ENSG00000018699	TTC27	-0.0821292	-0.0122403	0
ENSG00000018869	ZNF582	-0.0411871	-0.166317	-0.0613398
ENSG00000019102	VSIG2	0.0987226	0.016799	0
ENSG00000019144	PHLDB1	0.084734	0.129768	0.018469
ENSG00000019169	MARCO	0	0.292774	0.317523
ENSG00000019186	CYP24A1	-0.279694	0.114113	0.235015
ENSG00000019485	PRDM11	-0.0683179	-0.446535	-0.0977759
ENSG00000019505	SYT13	-0.0732693	-0.194081	-0.0406207
ENSG00000019549	SNAI2	0.0512548	0.1124	0.0521892
ENSG00000019582	CD74	0.187886	0.142399	0
ENSG00000019991	HGF	0.407188	-0.0102904	-0.123923
ENSG00000019995	ZRANB1	-0.907223	-0.487821	-0.103024
ENSG00000020129	NCDN	0.338843	0.025156	-0.0853603
ENSG00000020181	GPR124	0.0478696	0.0851399	-0.144351
ENSG00000020256	ZFP64	0.516748	0.120826	-0.235627
ENSG00000020426	MNAT1	0.0663682	0.294517	0.0632093
ENSG00000020577	SAMD4A	-0.270442	0.240859	0.364167
ENSG00000020633	RUNX3	-0.283515	0	0.194369
ENSG00000020922	MRE11A	0	-0.149401	0
ENSG00000021300	PLEKHB1	-0.194581	-0.430224	0.158874
ENSG00000021355	SERPINB1	-0.0025459	0.141745	0.126319
ENSG00000021461	CYP3A43	-0.306168	0.0371118	0.195059
ENSG00000021488	SLC7A9	0	-0.133588	-0.184059
ENSG00000021574	SPAST	0.0835915	0.500905	0.246865
ENSG00000021645	NRXN3	-0.184013	-0.0401407	-0.0567759
ENSG00000021762	OSBPL5	-0.0591388	0.00879397	0.159492
ENSG00000021776	AQR	0	0.00855517	0
ENSG00000021826	CPS1	-0.0429289	-0.180715	0
ENSG00000021852	C8B	-0.0687504	-0.0577437	0
ENSG00000022267	FHL1	-0.0874249	0.0145965	0.201145
ENSG00000022277	RTFDC1	-0.099937	-0.255935	-0.0805676
ENSG00000022355	GABRA1	0.111944	-0.26731	-0.152014
ENSG00000022556	NLRP2	-0.1395	0	0.00755237
ENSG00000022567	SLC45A4	0.956621	0.29346	-0.64227
ENSG00000022840	RNF10	0.153666	0	-0.123601
ENSG00000022976	ZNF839	0.299909	0.263631	0.142952
ENSG00000023041	ZDHHC6	-0.181075	0.324327	0.284661
ENSG00000023171	GRAMD1B	0.2605	0.351334	0.497018
ENSG00000023191	RNH1	-0.851794	-0.288599	0.139216
ENSG00000023228	NDUFS1	-0.0369357	-0.809152	-0.575769
ENSG00000023287	RB1CC1	0	-0.242686	-0.266882
ENSG00000023318	ERP44	0.0514027	0.210352	0.0242174
ENSG00000023330	ALAS1	0.0375703	-0.302979	-0.518959
ENSG00000023445	BIRC3	0.102819	0.190094	0.0589219
ENSG00000023516	AKAP11	0.15169	0.197595	-0.0922419
ENSG00000023572	GLRX2	-0.213121	0.319716	0.413862
ENSG00000023608	SNAPC1	-0.267779	-0.511655	-0.135951
ENSG00000023697	DERA	0	-0.0921559	0
ENSG00000023734	STRAP	-0.427783	-0.848677	0.134658
ENSG00000023839	ABCC2	0.17475	0.260391	-0.00621447
ENSG00000023892	DEF6	-0.37302	-0.663655	-0.221563
ENSG00000023902	PLEKHO1	-0.0474554	0	0
ENSG00000023909	GCLM	-0.34395	-0.190649	0.265095
ENSG00000024048	UBR2	-0.119187	0.424061	0.390606
ENSG00000024422	EHD2	0	0	-0.0648537
ENSG00000024526	DEPDC1	-0.0225411	-0.0193649	0
ENSG00000024862	CCDC28A	0	0	0
ENSG00000025039	RRAGD	-0.0918948	0	0.0406029
ENSG00000025156	HSF2	-0.169668	-0.0638158	-0.0556974
ENSG00000025293	PHF20	-0.060126	0.23151	0.191566
ENSG00000025423	HSD17B6	-0.0551684	-0.115858	0.110845
ENSG00000025434	NR1H3	-0.0759231	-0.0840965	0
ENSG00000025708	TYMP	0	-0.175422	-0.152191
ENSG00000025770	NCAPH2	0.109908	0.203719	-0.0825413
ENSG00000025772	TOMM34	0.341331	-0.1147	-0.124918
ENSG00000025796	SEC63	1.18971	1.13264	0.298123
ENSG00000025800	KPNA6	-0.326651	-0.743278	-0.247072
ENSG00000026025	VIM	-0.687103	0.0894796	0.632282
ENSG00000026103	FAS	-0.0159084	-0.0937728	-0.0533723
ENSG00000026297	RNASET2	-0.109095	0	0.0739794
ENSG00000026508	CD44	0.261489	0.0843632	0.0233523
ENSG00000026559	KCNG1	0.0399061	-0.0890557	-0.128392
ENSG00000026652	AGPAT4	-0.205561	-0.157638	0.0345791
ENSG00000026751	SLAMF7	0.121829	-0.0679042	-0.253828
ENSG00000026950	BTN3A1	0.134856	0.448409	0.118001
ENSG00000027001	MIPEP	-0.356221	-0.317167	0.000123362
ENSG00000027075	PRKCH	0.0514243	-0.186578	0
ENSG00000027644	INSRR	-0.313846	-0.0145558	0.04151
ENSG00000027697	IFNGR1	0.00165231	-0.348974	-0.173405
ENSG00000027847	B4GALT7	0.0827141	0.240171	0.36389
ENSG00000027869	SH2D2A	0.152723	0.147315	0.0693288
ENSG00000028116	VRK2	0.426997	-0.0310741	-0.152865
ENSG00000028137	TNFRSF1B	-0.0395922	-0.0539391	0
ENSG00000028203	VEZT	0	0.0221136	0.0381298
ENSG00000028277	POU2F2	-0.0241284	0	0
ENSG00000028310	BRD9	0.535725	-0.0563616	-0.36505
ENSG00000028528	SNX1	0.117245	0.0586879	0
ENSG00000028839	TBPL1	0.697915	-0.00584322	-0.406349
ENSG00000029153	ARNTL2	-0.12529	-0.153084	0.306735
ENSG00000029363	BCLAF1	-0.354102	-0.4845	0
ENSG00000029364	SLC39A9	-3.1324	-2.01495	0.657555
ENSG00000029534	ANK1	0.435723	0.197486	-0.123106
ENSG00000029559	IBSP	0.888449	-0.225472	-0.446473
ENSG00000029639	TFB1M	-0.502053	-0.661039	-0.383096
ENSG00000029725	RABEP1	0.245443	0.366304	0.268937
ENSG00000029993	HMGB3	0.107438	0	0
ENSG00000030066	NUP160	-0.0793079	-0.0120002	0
ENSG00000030110	BAK1	-0.0895468	-0.116698	-0.0290456
ENSG00000030304	MUSK	0.202176	-0.219048	-0.094009
ENSG00000030419	IKZF2	0.375626	0	-0.238236
ENSG00000030582	GRN	0.110576	0.494059	0.54306
ENSG00000031003	FAM13B	0.372638	0	-0.144679
ENSG00000031081	ARHGAP31	0.159925	0.300138	-0.228699
ENSG00000031691	CENPQ	0.712458	0.290091	-0.109524
ENSG00000031698	SARS	-0.315998	0	0.152949
ENSG00000031823	RANBP3	-0.379428	-0.379203	-0.100904
ENSG00000032219	ARID4A	-0.465724	-0.273437	0.0512002
ENSG00000032389	TSSC1	-0.291128	0.273281	0.532363
ENSG00000032444	PNPLA6	0.274336	0.138191	-0.259345
ENSG00000032742	IFT88	-0.16903	0.10875	-0.0168996
ENSG00000033011	ALG1	-0.741752	-0.535277	-0.00435642
ENSG00000033030	ZCCHC8	1.1709	0.689166	-0.00634165
ENSG00000033050	ABCF2	-0.619231	-0.893948	-0.343001
ENSG00000033100	CHPF2	-0.0777357	0.123377	0.213162
ENSG00000033122	LRRC7	0	-0.0584085	-0.0389996
ENSG00000033170	FUT8	-0.94808	-0.238277	0.517914
ENSG00000033178	UBA6	1.49204	0	-0.995562
ENSG00000033327	GAB2	0	0.429526	0.312952
ENSG00000033627	ATP6V0A1	-0.521431	-0.984209	-0.324636
ENSG00000033800	PIAS1	-3.1883	-2.67397	0.188842
ENSG00000033867	SLC4A7	-0.495205	-0.672698	-0.229011
ENSG00000034053	APBA2	-0.149566	0.0235964	0.139074
ENSG00000034152	MAP2K3	-0.296314	-0.150857	0.203251
ENSG00000034239	EFCAB1	0	0.204101	0.228431
ENSG00000034510	TMSB10	0	-0.527322	-0.307229
ENSG00000034533	ASTE1	-0.071414	0.0762497	0.160027
ENSG00000034677	RNF19A	0.173302	0.0426498	0
ENSG00000034693	PEX3	0.0758584	0	-0.118972
ENSG00000034713	GABARAPL2	0	0.101753	0.0587289
ENSG00000034971	MYOC	-0.143644	-0.454595	-0.0320855
ENSG00000035115	SH3YL1	0.422467	0.470088	0.436816
ENSG00000035141	FAM136A	0	0	0
ENSG00000035403	VCL	-0.418839	-0.102024	0.149002
ENSG00000035499	DEPDC1B	-0.205834	-0.0512395	0.275557
ENSG00000035664	DAPK2	0.417488	0.0717532	-0.0270151
ENSG00000035681	NSMAF	0	0.214466	0.163441
ENSG00000035687	ADSS	-0.391946	0.224911	0.176562
ENSG00000035720	STAP1	0.305	0.160099	0
ENSG00000035862	TIMP2	0.0135122	0	-0.0076234
ENSG00000035928	RFC1	0.486511	0.142403	0.0138223
ENSG00000036054	TBC1D23	-0.411862	0.349443	0.477992
ENSG00000036257	CUL3	0.798878	0.433376	-0.540324
ENSG00000036448	MYOM2	0.0729505	-0.161541	-0.119328
ENSG00000036473	OTC	0.0197505	0	0.113025
ENSG00000036530	CYP46A1	-0.173054	0.133092	0.0764497
ENSG00000036549	ZZZ3	-0.32815	0.162716	0.406093
ENSG00000036565	SLC18A1	0.268103	-0.0344032	-0.240723
ENSG00000036672	USP2	0.0478102	0	0
ENSG00000036828	CASR	0.175265	0.18388	-0.0538736
ENSG00000037042	TUBG2	-0.148109	0.0965242	0.0968971
ENSG00000037241	RPL26L1	0.0477605	0.330285	0.297049
ENSG00000037280	FLT4	0.0351764	-0.332994	-0.100242
ENSG00000037474	NSUN2	-0.565554	-0.379939	0.369975
ENSG00000037637	FBXO42	-1.26513	-1.26504	0.48254
ENSG00000037749	MFAP3	-0.15842	0.0267215	0.0861049
ENSG00000037757	MRI1	0.166366	-0.0892433	-0.224967
ENSG00000037897	METTL1	-0.484365	-0.321764	-0.267939
ENSG00000037965	HOXC8	0.27043	0.728487	0.283049
ENSG00000038002	AGA	-0.0758156	0	0.278645
ENSG00000038210	PI4K2B	0.0966459	-0.0756048	-0.167195
ENSG00000038219	BOD1L1	-3.02741	-1.69919	0.539936
ENSG00000038274	MAT2B	0.319116	0.271678	-0.00853946
ENSG00000038295	TLL1	0.200922	-0.0994778	-0.167402
ENSG00000038358	EDC4	-1.60779	-1.07601	-0.162765
ENSG00000038382	TRIO	0.214795	-0.0876039	-0.168827
ENSG00000038427	VCAN	-0.0700771	-0.503273	0.217911
ENSG00000038532	CLEC16A	-0.59432	0.437509	0.847316
ENSG00000038945	MSR1	0.116944	0.406483	0.449359
ENSG00000039068	CDH1	0.217178	-0.120455	-0.195878
ENSG00000039123	SKIV2L2	-0.00868054	-0.0294005	-0.0621382
ENSG00000039139	DNAH5	0	-0.233018	-0.0838036
ENSG00000039319	ZFYVE16	0.0335009	0.318141	0.0647858
ENSG00000039523	FAM65A	-0.0651749	-0.252321	-0.214592
ENSG00000039537	C6	0.152934	0	-0.20636
ENSG00000039560	RAI14	0.0176821	-0.176727	-0.0320522
ENSG00000039600	SOX30	-0.255579	-0.0573754	-0.251093
ENSG00000039650	PNKP	0.528687	0.317417	0
ENSG00000039987	BEST2	0	0.30596	-0.203653
ENSG00000040199	PHLPP2	0.204015	-0.105911	0.237506
ENSG00000040275	SPDL1	0.227148	0.0660456	0.139444
ENSG00000040341	STAU2	0.107385	-0.142124	-0.274012
ENSG00000040487	PQLC2	-0.495763	0	0.439926
ENSG00000040531	CTNS	-0.145397	-0.452611	-0.234508
ENSG00000040608	RTN4R	0.011688	0.222149	0.198572
ENSG00000040633	PHF23	0.0672748	0.374364	0.187962
ENSG00000040731	CDH10	0.329417	0.300586	0
ENSG00000040933	INPP4A	0.294818	-0.171305	-0.207514
ENSG00000041353	RAB27B	0.25949	0.371707	0.372175
ENSG00000041357	PSMA4	-0.264848	-0.191279	0.0418558
ENSG00000041515	MYO16	0	0.167391	0.311591
ENSG00000041802	LSG1	0.135739	0.274947	-0.209971
ENSG00000041880	PARP3	0	0.111792	0.00611942
ENSG00000041982	TNC	0	-0.171112	0
ENSG00000041988	THAP3	-0.201632	0.201222	0.339139
ENSG00000042062	FAM65C	-0.0823877	-0.35263	-0.249543
ENSG00000042088	TDP1	0.266024	0.312948	0
ENSG00000042286	AIFM2	0.532847	0.0993252	-0.26185
ENSG00000042304	C2orf83	-0.291595	0	0.29082
ENSG00000042317	SPATA7	0.0646562	-0.322028	-0.284628
ENSG00000042429	MED17	-0.194256	-0.135244	0.19269
ENSG00000042445	RETSAT	0.295621	0.250701	-0.0302759
ENSG00000042493	CAPG	0.074487	0.21705	0.1564
ENSG00000042753	AP2S1	0.270882	-0.0986678	-0.282334
ENSG00000042781	USH2A	-0.169818	-0.0881168	-0.0538188
ENSG00000042813	ZPBP	-0.39123	-0.114729	0.0108022
ENSG00000042832	TG	0	0.184408	0.229287
ENSG00000042980	ADAM28	-0.265063	0.0882379	0.290771
ENSG00000043039	BARX2	0	-0.217996	-0.0836354
ENSG00000043093	DCUN1D1	0.583355	0.869904	0.637075
ENSG00000043143	JADE2	0.448051	0.231322	-0.246817
ENSG00000043355	ZIC2	-0.14351	0	0.183802
ENSG00000043462	LCP2	-1.00441	-0.601969	0
ENSG00000043514	TRIT1	-0.245586	-0.480667	-0.276798
ENSG00000043591	ADRB1	0.193419	-0.337789	-0.202143
ENSG00000044012	GUCA2B	0	0.164373	0.151017
ENSG00000044090	CUL7	-0.233776	0.162763	0.375783
ENSG00000044115	CTNNA1	0.286057	0	-0.0338662
ENSG00000044446	PHKA2	-0.323273	-0.394865	-0.384239
ENSG00000044459	CNTLN	0.179308	0	-0.088411
ENSG00000044524	EPHA3	0.070679	-0.217942	-0.0634521
ENSG00000044574	HSPA5	-0.116828	0	0.137544
ENSG00000046604	DSG2	0.167839	0.115009	-0.0271104
ENSG00000046647	GEMIN8	0.171748	0.180681	0.0564566
ENSG00000046651	OFD1	-0.220676	0.282465	0.31649
ENSG00000046653	GPM6B	-0.471842	-0.110584	0.191903
ENSG00000046774	MAGEC2	-0.309446	-0.0301411	0.274366
ENSG00000046889	PREX2	0.100089	0.359711	0.0532865
ENSG00000047056	WDR37	-0.381123	-0.0235823	0.206086
ENSG00000047188	YTHDC2	0.275963	0.31965	0.272728
ENSG00000047230	CTPS2	-0.283537	-0.0200845	0.31598
ENSG00000047249	ATP6V1H	0	-0.540881	-0.327908
ENSG00000047315	POLR2B	0.0564997	-0.240068	-0.0174446
ENSG00000047346	FAM214A	-0.269625	0	0.255769
ENSG00000047365	ARAP2	0.105071	0	0
ENSG00000047410	TPR	-0.358047	-0.545531	0.213125
ENSG00000047457	CP	-0.144391	0.219505	0.313812
ENSG00000047578	KIAA0556	-0.14955	0.0594113	0.211251
ENSG00000047579	DTNBP1	-0.326703	-0.212382	-0.1051
ENSG00000047597	XK	0.181811	0.189069	0.107376
ENSG00000047617	ANO2	0.144505	0.154517	0.137519
ENSG00000047621	C12orf4	0.25382	0.46139	0.530442
ENSG00000047634	SCML1	0.201463	0.202499	-0.127791
ENSG00000047644	WWC3	-0.404106	-0.273534	0.0988807
ENSG00000047648	ARHGAP6	0.00342222	-0.0620584	-0.122085
ENSG00000047662	FAM184B	0.195112	0.294164	0
ENSG00000047849	MAP4	-0.305729	0.25344	0.371392
ENSG00000047932	GOPC	0.0437591	-0.0297813	-0.148247
ENSG00000047936	ROS1	0.0497629	-0.315109	-0.217661
ENSG00000048028	USP28	-0.166314	-0.163398	0.192123
ENSG00000048052	HDAC9	-0.362608	-0.261325	0
ENSG00000048140	TSPAN17	-0.45631	-0.605254	0.209726
ENSG00000048162	NOP16	-0.32919	-0.578157	0.0444138
ENSG00000048342	CC2D2A	-0.0135115	0.0966477	0
ENSG00000048392	RRM2B	0	0.239331	0.17741
ENSG00000048405	ZNF800	-0.52111	-0.428856	0.19758
ENSG00000048462	TNFRSF17	-0.276633	-0.235049	0.0552903
ENSG00000048471	SNX29	-0.0326121	0.093359	0.19105
ENSG00000048540	LMO3	-0.0614265	0.0504783	0.147645
ENSG00000048544	MRPS10	-0.20709	-0.277255	-0.120658
ENSG00000048545	GUCA1A	0.104199	-0.26485	-0.310276
ENSG00000048649	RSF1	0.583287	0.316379	-0.13119
ENSG00000048707	VPS13D	0.0389003	-0.104352	-0.0918755
ENSG00000048740	CELF2	-0.0977418	0.363675	0.435623
ENSG00000048828	FAM120A	-0.493831	-0.546156	0.239923
ENSG00000048991	R3HDM1	-0.139282	-0.140332	-0.0270472
ENSG00000049089	COL9A2	-0.245696	-0.162001	0.345435
ENSG00000049130	KITLG	0.273582	0	-0.100025
ENSG00000049167	ERCC8	-0.20217	-0.123602	0
ENSG00000049192	ADAMTS6	0.417006	0	-0.0924406
ENSG00000049239	H6PD	0.16406	0	-0.0502211
ENSG00000049245	VAMP3	0.285972	-0.277626	-0.222878
ENSG00000049246	PER3	0	0	0
ENSG00000049247	UTS2	-0.167652	0.192592	0.211907
ENSG00000049249	TNFRSF9	0.121022	-0.222813	-0.125704
ENSG00000049283	EPN3	0.218684	-0.0788414	-0.184577
ENSG00000049323	LTBP1	-0.221898	0.294021	0.136485
ENSG00000049449	RCN1	-0.282207	0.160331	0.186628
ENSG00000049540	ELN	0	-0.342963	-0.129516
ENSG00000049541	RFC2	0.0364789	0	0
ENSG00000049618	ARID1B	0.542004	0.0993534	-0.283749
ENSG00000049656	CLPTM1L	0	0.228668	0.230991
ENSG00000049759	NEDD4L	-0.248585	0.159257	0.254397
ENSG00000049768	FOXP3	-0.0317028	-0.374014	-0.244188
ENSG00000049769	PPP1R3F	0.147956	0.0857332	-0.00202959
ENSG00000049860	HEXB	-0.062218	-0.246481	-0.146063
ENSG00000049883	PTCD2	-0.11091	-0.525807	-0.230094
ENSG00000050030	KIAA2022	-0.209504	0.316022	0.386317
ENSG00000050130	JKAMP	-0.517397	-0.350067	0.228669
ENSG00000050165	DKK3	0.164809	0	-0.200375
ENSG00000050327	ARHGEF5	0.240425	0	-0.229946
ENSG00000050344	NFE2L3	-0.200824	0.0883603	0.207438
ENSG00000050393	MCUR1	-0.0969504	0.273678	0.324159
ENSG00000050405	LIMA1	-0.195567	-0.0207932	0
ENSG00000050426	LETMD1	-0.31299	-1.40755	-0.415912
ENSG00000050438	SLC4A8	0.229538	0.105872	0.294496
ENSG00000050555	LAMC3	-0.303901	0.345187	0.0149198
ENSG00000050628	PTGER3	-0.617092	-0.648371	0
ENSG00000050730	TNIP3	-0.197603	0.236411	0.177299
ENSG00000050748	MAPK9	-0.367756	-0.358191	-0.331739
ENSG00000050767	COL23A1	-0.710872	-0.598983	-0.070667
ENSG00000050820	BCAR1	-0.204538	0	0.294958
ENSG00000051009	FAM160A2	0.352663	0.292163	0.255319
ENSG00000051108	HERPUD1	-0.226748	0.12043	0.225459
ENSG00000051128	HOMER3	0	0.0315787	0.0602349
ENSG00000051180	RAD51	0.078683	0.261081	0.123669
ENSG00000051341	POLQ	-0.159993	-0.222814	0.260407
ENSG00000051382	PIK3CB	0.304298	-0.0270081	-0.0287538
ENSG00000051523	CYBA	-0.0360859	0.57981	0.283104
ENSG00000051596	THOC3	0.25317	0.090377	0.0342643
ENSG00000051620	HEBP2	-0.0616117	0.295519	0.408983
ENSG00000051825	MPHOSPH9	0.173202	0.0944036	0.264853
ENSG00000052126	PLEKHA5	0.482982	0.241699	-0.345303
ENSG00000052344	PRSS8	-0.577264	-0.350829	0.0805007
ENSG00000052723	SIKE1	0	0.0023575	0.0675312
ENSG00000052749	RRP12	0.0304589	0.0425537	0.0406949
ENSG00000052795	FNIP2	-0.422233	-0.323428	0
ENSG00000052802	MSMO1	-0.135528	-0.481438	-0.323273
ENSG00000052841	TTC17	0.147539	0.264187	0.0658036
ENSG00000052850	ALX4	-0.27043	0.26048	0.404077
ENSG00000053108	FSTL4	-0.151736	0.11308	0.474181
ENSG00000053254	FOXN3	-0.73393	-0.274217	0.300719
ENSG00000053328	METTL24	0.1033	-0.0572915	-0.16082
ENSG00000053371	AKR7A2	0.811979	-0.127536	0.324249
ENSG00000053372	MRTO4	-0.0585652	-0.170687	-0.0925357
ENSG00000053438	NNAT	0.141888	-0.0642502	-0.0864929
ENSG00000053501	USE1	-0.926479	-0.495003	0
ENSG00000053524	MCF2L2	0.199139	0.0347757	0
ENSG00000053702	NRIP2	-0.34789	-0.129069	0.13174
ENSG00000053747	LAMA3	0.384697	0.162286	-0.351949
ENSG00000053770	AP5M1	0.25278	-0.183915	-0.290898
ENSG00000053900	ANAPC4	0.199444	0	0
ENSG00000053918	KCNQ1	-0.100375	-0.307989	-0.345394
ENSG00000054116	TRAPPC3	-0.070613	0	0
ENSG00000054118	THRAP3	0	0.241366	0.168297
ENSG00000054148	PHPT1	0.0387448	-0.350366	-0.120311
ENSG00000054179	ENTPD2	0.0632444	0.479435	-0.359656
ENSG00000054267	ARID4B	-1.21593	-0.592399	0.186815
ENSG00000054277	OPN3	0.644266	0	-0.354582
ENSG00000054282	SDCCAG8	-0.552832	0.333648	0.295515
ENSG00000054356	PTPRN	0	-0.28939	0
ENSG00000054392	HHAT	0.0492201	0.428387	0.137305
ENSG00000054523	KIF1B	0	0	0.011336
ENSG00000054598	FOXC1	0.620147	-0.0396911	-0.389414
ENSG00000054611	TBC1D22A	-0.170906	-0.298204	-0.211733
ENSG00000054654	SYNE2	-0.428967	-0.29619	0.305772
ENSG00000054690	PLEKHH1	-0.0211157	0.100966	0.120463
ENSG00000054793	ATP9A	0.108898	0.107217	-0.0617708
ENSG00000054796	SPO11	0.106664	-0.0396039	-0.0245288
ENSG00000054803	CBLN4	0.196001	-0.0414138	-0.0824404
ENSG00000054938	CHRDL2	-0.139872	0	0.103229
ENSG00000054965	FAM168A	-0.149243	-0.205131	0
ENSG00000054967	RELT	0.380022	-0.721538	-0.46678
ENSG00000054983	GALC	-1.12511	-0.389832	0.376994
ENSG00000055044	NOP58	0.158909	0.290973	0.215409
ENSG00000055070	SZRD1	0	-0.0241936	-0.0304755
ENSG00000055118	KCNH2	0.0505319	0	-0.0230604
ENSG00000055130	CUL1	0.17886	0.132916	0.348809
ENSG00000055147	FAM114A2	0.288131	0.0568158	0
ENSG00000055163	CYFIP2	-0.583767	-0.471286	-0.181249
ENSG00000055208	TAB2	-0.0966721	-0.0594152	0.0757212
ENSG00000055211	GINM1	0	-0.274866	-0.0884734
ENSG00000055332	EIF2AK2	0.0675626	0.31785	0.141281
ENSG00000055483	USP36	-0.368735	-0.185264	0.28291
ENSG00000055609	KMT2C	-1.75363	-0.721049	0.39866
ENSG00000055732	MCOLN3	-0.191034	-0.257137	-0.0082533
ENSG00000055813	CCDC85A	0.103709	-3.6751e-05	0.106145
ENSG00000055917	PUM2	-0.437326	-0.267041	0.219391
ENSG00000055950	MRPL43	-0.0675758	0	0
ENSG00000055955	ITIH4	0.160243	-0.0799989	-0.14743
ENSG00000055957	ITIH1	0.425632	0.0352115	-0.190799
ENSG00000056050	C4orf27	-0.207791	0.183752	0.00105247
ENSG00000056097	ZFR	-1.11619	-0.600144	0.702705
ENSG00000056277	ZNF280C	0.382017	0.0499298	-0.304464
ENSG00000056291	NPFFR2	0.22753	0	-0.295705
ENSG00000056487	PHF21B	0.0801922	0.148476	0.0299658
ENSG00000056558	TRAF1	-0.0170702	0	0.0535962
ENSG00000056586	RC3H2	-0.320735	-0.249823	-0.0114084
ENSG00000056661	PCGF2	-0.0790273	0.0233444	0.119724
ENSG00000056736	IL17RB	-0.2072	0.0715669	0.210546
ENSG00000056972	TRAF3IP2	0.61009	0.155117	0.0676015
ENSG00000056998	GYG2	-0.153905	0.00502796	0.177923
ENSG00000057019	DCBLD2	0	0	-0.0597432
ENSG00000057149	SERPINB3	-0.281278	0.0306458	-0.0930095
ENSG00000057252	SOAT1	-0.0046074	-0.0558896	-0.120855
ENSG00000057294	PKP2	0	0	-0.0379108
ENSG00000057468	MSH4	0.267894	0	-0.190927
ENSG00000057593	F7	0.122355	0.170118	0.117801
ENSG00000057608	GDI2	-0.354606	-0.599842	-0.272201
ENSG00000057657	PRDM1	-0.0323232	-0.965711	-0.483585
ENSG00000057663	ATG5	0.013351	-0.395387	-0.333972
ENSG00000057704	TMCC3	0.148602	0	0
ENSG00000057757	PITHD1	-0.150553	0.215452	0.337327
ENSG00000057935	MTA3	-0.365691	-0.153589	0.285485
ENSG00000058056	USP13	-0.850118	-0.732016	-0.288065
ENSG00000058063	ATP11B	0.439152	-0.154396	-0.436364
ENSG00000058085	LAMC2	-0.000882316	-0.241442	-0.0363336
ENSG00000058091	CDK14	0.311553	0.489986	0.335695
ENSG00000058262	SEC61A1	-0.314973	0.0950128	0.394372
ENSG00000058272	PPP1R12A	0.51393	0.91139	0.275536
ENSG00000058335	RASGRF1	0.364737	0.34941	-0.00460749
ENSG00000058404	CAMK2B	-0.0362889	0.337478	0.110361
ENSG00000058453	CROCC	-0.0358389	0	0.0265699
ENSG00000058600	POLR3E	-0.164159	0.190183	0.206744
ENSG00000058668	ATP2B4	0.253318	0.128182	-0.0861744
ENSG00000058673	ZC3H11A	-0.567579	-0.358484	-0.197685
ENSG00000058729	RIOK2	-0.0887424	-0.0410804	-0.0373834
ENSG00000058799	YIPF1	-0.216994	0.00305348	0.157951
ENSG00000058804	NDC1	0.0527387	-0.00861445	0.0826855
ENSG00000058866	DGKG	-0.124813	0.0847747	0.193172
ENSG00000059122	FLYWCH1	0	0.136024	-0.0104224
ENSG00000059145	UNKL	0	0	0
ENSG00000059377	TBXAS1	0.62215	0.00567237	-0.427711
ENSG00000059378	PARP12	-0.258241	0.316671	0.475718
ENSG00000059573	ALDH18A1	0.109687	0	0
ENSG00000059588	TARBP1	0.722197	0.054153	-0.270544
ENSG00000059691	PET112	-0.130927	-0.323972	0.0961906
ENSG00000059728	MXD1	-0.151031	-0.230184	-0.31332
ENSG00000059758	CDK17	-0.347885	0	0.35044
ENSG00000059769	DNAJC25	0.204755	0.160953	-0.0248051
ENSG00000059804	SLC2A3	-0.535236	0.252366	0.542182
ENSG00000059915	PSD	0.0282511	-0.279499	-0.0764583
ENSG00000060069	CTDP1	-0.0691929	0.165278	0.208099
ENSG00000060138	YBX3	-0.202495	0	0.165423
ENSG00000060140	STYK1	-0.104196	0	0.0650898
ENSG00000060237	WNK1	-0.80099	-0.942394	-0.0619216
ENSG00000060339	CCAR1	0.516961	0.388753	-0.171312
ENSG00000060491	OGFR	-0.101197	-0.359958	-0.343361
ENSG00000060558	GNA15	-0.0330367	-0.216983	-0.10426
ENSG00000060566	CREB3L3	0.296209	0.0240002	-0.0682634
ENSG00000060642	PIGV	0.214348	-0.000390188	-0.157151
ENSG00000060656	PTPRU	0.0949659	0.399728	0.30922
ENSG00000060688	SNRNP40	-0.161213	-0.17204	0.147822
ENSG00000060709	RIMBP2	-0.0977099	-0.0449942	0
ENSG00000060718	COL11A1	-0.235174	-0.345874	-0.102079
ENSG00000060749	QSER1	-0.236778	-0.121337	-0.24531
ENSG00000060762	MPC1	-0.335615	-0.274176	0.291797
ENSG00000060971	ACAA1	0.198421	0.241516	0.0642215
ENSG00000060982	BCAT1	-0.254614	0.529299	0.38759
ENSG00000061273	HDAC7	-0.523857	-0.308779	0
ENSG00000061337	LZTS1	0	0	0
ENSG00000061455	PRDM6	0	0.0219418	0
ENSG00000061492	WNT8A	0.260865	0.418964	-0.0681104
ENSG00000061656	SPAG4	0.334736	0	-0.012841
ENSG00000061676	NCKAP1	-0.278229	-0.07953	-0.163052
ENSG00000061794	MRPS35	-0.190726	-0.230171	-0.202947
ENSG00000061918	GUCY1B3	0.0838288	0	0.0179904
ENSG00000061936	SFSWAP	-1.52047	-1.71539	0
ENSG00000061938	TNK2	-0.0699101	0.354791	0.451005
ENSG00000061987	MON2	-2.44984	-0.578432	0.593073
ENSG00000062038	CDH3	-0.261123	-0.018767	-0.0522477
ENSG00000062096	ARSF	0	-0.00512164	0
ENSG00000062194	GPBP1	-0.013834	0.509496	0.564694
ENSG00000062282	DGAT2	-0.07326	0	0
ENSG00000062370	ZNF112	-0.420838	0	0.351439
ENSG00000062485	CS	-0.208776	0	0.185576
ENSG00000062524	LTK	-0.165301	-0.221621	-0.250357
ENSG00000062582	MRPS24	-0.0835518	-0.221098	-0.0564005
ENSG00000062598	ELMO2	-0.354615	0.231135	0.216802
ENSG00000062650	WAPAL	-0.112803	0	0.102312
ENSG00000062716	VMP1	-0.35851	-0.351837	-0.0645575
ENSG00000062725	APPBP2	0	0.0146748	0
ENSG00000062822	POLD1	-0.0437833	0.237019	0.0178523
ENSG00000063015	SEZ6	0.123033	0.457798	0.228152
ENSG00000063046	EIF4B	-0.517689	0.43825	0.105596
ENSG00000063127	SLC6A16	-0.205227	0.185457	0.0447733
ENSG00000063169	GLTSCR1	0.58107	0.257269	-0.402845
ENSG00000063176	SPHK2	0.62938	-0.00329414	-0.384637
ENSG00000063177	RPL18	0.15376	-0.064939	0
ENSG00000063180	CA11	0	-0.0534212	-0.0727604
ENSG00000063241	ISOC2	0.0687221	0.140729	0
ENSG00000063244	U2AF2	0.9476	-0.192246	-0.369846
ENSG00000063245	EPN1	0.53342	0.512184	0
ENSG00000063322	MED29	-0.164978	-0.798345	-0.26111
ENSG00000063438	AHRR	-0.363691	-0.596691	-0.288117
ENSG00000063515	GSC2	0.325465	0.606199	0.165212
ENSG00000063587	ZNF275	0.118515	0.0212234	-0.0839756
ENSG00000063601	MTMR1	-0.191265	-0.0476343	-0.0246699
ENSG00000063660	GPC1	0.150589	0.188784	0
ENSG00000063761	ADCK1	-0.124098	0.138311	0.357812
ENSG00000063854	HAGH	-0.634913	-0.430686	0.30255
ENSG00000063978	RNF4	-0.470549	-0.502862	0.311704
ENSG00000064012	CASP8	0.249197	0.165166	0
ENSG00000064042	LIMCH1	0.478481	0.20209	-0.0232888
ENSG00000064102	ASUN	-2.61681	-3.53944	-0.317188
ENSG00000064115	TM7SF3	0.554888	0.668436	-0.0725766
ENSG00000064195	DLX3	-0.178356	0.265245	0.26839
ENSG00000064199	SPA17	0	0.121899	0.404135
ENSG00000064201	TSPAN32	0.231356	0.188191	0.058491
ENSG00000064205	WISP2	0.429961	0.205408	-0.142377
ENSG00000064218	DMRT3	-0.104424	0.191516	0.0485422
ENSG00000064225	ST3GAL6	0.319251	-0.172612	-0.259946
ENSG00000064270	ATP2C2	0	0.116312	0.012441
ENSG00000064300	NGFR	-0.115654	-0.0390428	0.0758979
ENSG00000064309	CDON	-0.283759	0	0.183607
ENSG00000064313	TAF2	-0.163184	-0.156965	-0.0956174
ENSG00000064393	HIPK2	0	0.0291799	0
ENSG00000064419	TNPO3	0.0315235	-0.00862264	0
ENSG00000064489	MEF2BNB-MEF2B	0.0402518	-0.0263289	-0.0539813
ENSG00000064490	RFXANK	0.28307	0.0938505	-0.141091
ENSG00000064545	TMEM161A	0.187661	0.282848	0.0940413
ENSG00000064547	LPAR2	0	0.127251	-0.0288256
ENSG00000064601	CTSA	0.00394114	-0.0838477	-0.244166
ENSG00000064607	SUGP2	-0.260415	-0.112934	-0.143061
ENSG00000064651	SLC12A2	-0.0314755	0.07925	0.314379
ENSG00000064652	SNX24	0.271104	0.242629	-0.315515
ENSG00000064655	EYA2	0	0.298827	0.20222
ENSG00000064666	CNN2	-0.188109	0.289805	0.3065
ENSG00000064687	ABCA7	-0.162161	0	0.134309
ENSG00000064692	SNCAIP	0	0.1235	0.0485335
ENSG00000064703	DDX20	0.00717337	-0.372001	-0.357494
ENSG00000064726	BTBD1	-0.0446797	-0.148049	0.07161
ENSG00000064763	FAR2	0.259764	0.226283	-0.0703513
ENSG00000064787	BCAS1	-0.133412	-0.0459618	0.352827
ENSG00000064835	POU1F1	-0.696629	0	0.298184
ENSG00000064886	CHI3L2	-0.281024	0.0904143	-0.356045
ENSG00000064932	SBNO2	-0.816223	-0.266899	0.743465
ENSG00000064933	PMS1	0.444078	-0.184134	-0.259611
ENSG00000064961	HMG20B	-0.59378	-0.546384	0.0343661
ENSG00000064989	CALCRL	-0.035827	0	-0.0344721
ENSG00000064995	TAF11	0.342998	0.714302	0.0451743
ENSG00000064999	ANKS1A	-0.287912	0.0376755	0.106095
ENSG00000065000	AP3D1	-2.00804	0.284864	0.54167
ENSG00000065029	ZNF76	-0.0956983	0	0
ENSG00000065054	SLC9A3R2	-0.224874	0.459383	0.228972
ENSG00000065057	NTHL1	0	0.00489118	0.0304173
ENSG00000065060	UHRF1BP1	0.586336	0.069772	0
ENSG00000065135	GNAI3	0.3908	0.0345254	-0.308803
ENSG00000065150	IPO5	-1.68223	-0.935048	0.168844
ENSG00000065154	OAT	0	0.244221	0.218653
ENSG00000065183	WDR3	-0.067445	0.259843	0.3708
ENSG00000065243	PKN2	0.329762	-0.00574194	-0.387623
ENSG00000065268	WDR18	0.0472323	-0.0594609	-0.0892251
ENSG00000065308	TRAM2	0.0933062	0.194346	0
ENSG00000065320	NTN1	0	0.389792	0.189884
ENSG00000065325	GLP2R	-0.0583954	0	0
ENSG00000065328	MCM10	-0.198415	0.0739191	-0.227104
ENSG00000065357	DGKA	0.04474	0	-0.132805
ENSG00000065361	ERBB3	-0.157833	0	0
ENSG00000065371	ROPN1	0	0.242114	0.21541
ENSG00000065413	ANKRD44	-0.213762	-0.534642	-0.228092
ENSG00000065427	KARS	0.399052	-0.357713	-0.299805
ENSG00000065457	ADAT1	0.31545	0.214749	-0.0517113
ENSG00000065485	PDIA5	0.667981	-0.0393629	-0.434087
ENSG00000065491	TBC1D22B	0	-0.404167	-0.43694
ENSG00000065518	NDUFB4	0	-0.552858	-0.314146
ENSG00000065526	SPEN	1.23368	0.552044	-0.0627754
ENSG00000065534	MYLK	0	0.150961	0.0522461
ENSG00000065548	ZC3H15	-0.354345	-0.468176	-0.260696
ENSG00000065559	MAP2K4	-0.681241	-0.329997	-0.387476
ENSG00000065600	TMEM206	0.201729	0.251109	-0.0478524
ENSG00000065609	SNAP91	0	0.266422	0.320669
ENSG00000065613	SLK	-0.607821	-0.602623	-0.0606978
ENSG00000065615	CYB5R4	0.156141	-0.573668	-0.492605
ENSG00000065618	COL17A1	-0.3439	-0.0976511	0
ENSG00000065621	GSTO2	-0.0699799	0.0705415	0.282714
ENSG00000065665	SEC61A2	0	0	0
ENSG00000065675	PRKCQ	-0.304717	0.0595406	0.278103
ENSG00000065717	TLE2	0.333657	0.193296	0.108951
ENSG00000065802	ASB1	0.0808517	-0.0943208	-0.222496
ENSG00000065809	FAM107B	0.188658	-0.205429	0.110119
ENSG00000065833	ME1	-0.482546	0	0.129381
ENSG00000065882	TBC1D1	0.583574	0.0929942	-0.259153
ENSG00000065883	CDK13	-1.19219	-1.30139	-0.167458
ENSG00000065911	MTHFD2	-0.552445	-0.105558	0.31744
ENSG00000065923	SLC9A7	0.05263	0.236453	0.158123
ENSG00000065970	FOXJ2	0.262028	0	-0.219933
ENSG00000065978	YBX1	0.71015	-0.335877	-0.369153
ENSG00000065989	PDE4A	-0.0615154	0.00491339	0.176595
ENSG00000066027	PPP2R5A	0.197572	0.676691	0.522907
ENSG00000066032	CTNNA2	-0.0104337	0	0.0688808
ENSG00000066044	ELAVL1	0.859012	0.531892	0.0761001
ENSG00000066056	TIE1	-0.142497	-0.113257	0.263701
ENSG00000066084	DIP2B	0.324096	0.119932	-0.0585957
ENSG00000066117	SMARCD1	0	-0.0442783	0.145138
ENSG00000066135	KDM4A	0.464101	0.314464	0.113141
ENSG00000066136	NFYC	0.142594	0.348142	0.194809
ENSG00000066185	ZMYND12	-0.0748297	0.248761	0.341878
ENSG00000066230	SLC9A3	-0.380177	0.186257	0.224603
ENSG00000066248	NGEF	0.324516	0.2433	0.0751255
ENSG00000066279	ASPM	-0.171238	-0.50146	0.0374806
ENSG00000066294	CD84	0.340948	0.333242	-0.0576589
ENSG00000066322	ELOVL1	-0.245658	-0.0628318	0.0988192
ENSG00000066336	SPI1	-4.25497	-2.65484	0.0914533
ENSG00000066379	ZNRD1	0.00870738	0	-0.00950038
ENSG00000066382	MPPED2	0	-0.330055	-0.337999
ENSG00000066405	CLDN18	-0.359288	-0.1049	0.0715952
ENSG00000066422	ZBTB11	-0.507204	-0.484713	0.140236
ENSG00000066427	ATXN3	0.0424923	-0.127345	-0.18105
ENSG00000066455	GOLGA5	-0.686827	-0.814363	-0.318566
ENSG00000066468	FGFR2	0	-0.0515658	-0.0673011
ENSG00000066557	LRRC40	0.406506	0	-0.209182
ENSG00000066583	ISOC1	0.111147	-0.190032	-0.279291
ENSG00000066629	EML1	0.103816	0.321222	0.414275
ENSG00000066651	TRMT11	-0.452725	-0.326339	0.344393
ENSG00000066654	THUMPD1	0.316629	0	-0.148694
ENSG00000066697	MSANTD3	0.053075	0.257428	0.418708
ENSG00000066735	KIF26A	0.52898	0.280961	0
ENSG00000066739	ATG2B	-0.315439	0.156539	0.614716
ENSG00000066777	ARFGEF1	0.418486	-0.424552	-0.507219
ENSG00000066813	ACSM2B	0.0481725	0.0187949	0
ENSG00000066827	ZFAT	0.330924	1.65363	0.952185
ENSG00000066855	MTFR1	-0.202607	0.220257	0.1234
ENSG00000066923	STAG3	0.142814	-0.319923	-0.338039
ENSG00000066926	FECH	-0.140816	0.0612037	-0.077649
ENSG00000066933	MYO9A	-0.146206	-0.18505	0
ENSG00000067048	DDX3Y	-0.819078	-1.04589	-0.560603
ENSG00000067057	PFKP	-0.222192	-0.497031	-0.485884
ENSG00000067064	IDI1	0.199243	0.242989	-0.225173
ENSG00000067066	SP100	0.167731	0.0382949	-0.205532
ENSG00000067082	KLF6	-1.78281	-0.297213	0.954872
ENSG00000067113	PPAP2A	-0.204929	-0.0975697	0.0931185
ENSG00000067141	NEO1	0.0988645	-0.0303108	-0.20747
ENSG00000067167	TRAM1	-0.103794	0	0.0740236
ENSG00000067177	PHKA1	0.131101	-0.160378	-0.18879
ENSG00000067182	TNFRSF1A	0.209924	0	-0.234014
ENSG00000067191	CACNB1	0	0.0259943	0
ENSG00000067208	EVI5	-0.209152	-0.267606	-0.189961
ENSG00000067221	STOML1	-0.025149	0.218817	0.155312
ENSG00000067225	PKM	0	-0.582067	-0.515883
ENSG00000067248	DHX29	0.182837	-0.0645063	-0.201301
ENSG00000067334	DNTTIP2	-0.493773	-0.218312	0.0142979
ENSG00000067365	METTL22	0.0761941	0.323744	-0.696626
ENSG00000067369	TP53BP1	0.0677014	0.146321	0.112649
ENSG00000067445	TRO	0.302586	0.14657	-0.0602237
ENSG00000067533	RRP15	-0.237971	-0.282333	0.186517
ENSG00000067560	RHOA	-0.146948	0.0541678	0.0862113
ENSG00000067596	DHX8	0	0.121603	0.192606
ENSG00000067606	PRKCZ	0	0.261596	0.223267
ENSG00000067646	ZFY	-0.0147065	-0.367948	-0.390271
ENSG00000067704	IARS2	-0.170161	-0.255524	-0.255525
ENSG00000067715	SYT1	0.0832902	0.039702	0.154069
ENSG00000067798	NAV3	0.687904	0.0778007	-0.277536
ENSG00000067829	IDH3G	0.177005	-0.0470751	-0.367995
ENSG00000067836	ROGDI	-0.102502	-0.418034	-0.342664
ENSG00000067840	PDZD4	0.0407334	0	0
ENSG00000067842	ATP2B3	0.270816	0.414115	0.0106719
ENSG00000067900	ROCK1	-2.09189	-0.318678	1.67659
ENSG00000067955	CBFB	-0.297251	0	0.131609
ENSG00000067992	PDK3	-0.219279	0	0.125431
ENSG00000068001	HYAL2	0.514687	0.180173	-0.244883
ENSG00000068024	HDAC4	-1.11543	-0.744527	0
ENSG00000068028	RASSF1	0.537176	0.322923	-0.0607865
ENSG00000068078	FGFR3	0.058861	0.171127	0.058702
ENSG00000068079	IFI35	0.0601392	0	-0.052206
ENSG00000068097	HEATR6	-0.553855	-0.862427	-0.277694
ENSG00000068120	COASY	-0.335254	0.0355208	0.412838
ENSG00000068137	PLEKHH3	0	0	-0.058076
ENSG00000068305	MEF2A	0	0	0
ENSG00000068308	OTUD5	0.853597	0.65362	0.0388448
ENSG00000068323	TFE3	-0.860011	-0.0995903	0.0863335
ENSG00000068354	TBC1D25	0.3258	-0.299656	-0.102165
ENSG00000068366	ACSL4	-1.01577	-0.676214	0.28918
ENSG00000068383	INPP5A	0.138616	-0.464147	-0.533909
ENSG00000068394	GPKOW	0.0855068	0.0670996	0.064306
ENSG00000068400	GRIPAP1	-0.0460676	0	0.112262
ENSG00000068438	FTSJ1	0	-0.108629	-0.0301101
ENSG00000068489	PRR11	-0.143125	0.140457	0.400154
ENSG00000068615	REEP1	0.308708	-0.306989	-0.479459
ENSG00000068650	ATP11A	-0.339597	0.0835981	0.393014
ENSG00000068654	POLR1A	-0.0441998	0.128611	0.168979
ENSG00000068697	LAPTM4A	-0.33763	-0.229778	-0.269802
ENSG00000068724	TTC7A	0.0816172	0.105069	-0.012007
ENSG00000068745	IP6K2	0.345356	0.269272	0
ENSG00000068781	STON1-GTF2A1L	-0.162481	-0.325714	-0.163275
ENSG00000068784	SRBD1	0	0.454126	-0.042978
ENSG00000068793	CYFIP1	-0.506546	-0.412146	-0.0883599
ENSG00000068796	KIF2A	0	0.0235922	0
ENSG00000068831	RASGRP2	0.146644	0.0104953	-0.117687
ENSG00000068878	PSME4	0.581545	0.327353	-0.372603
ENSG00000068885	IFT80	0.126311	0.219985	0
ENSG00000068903	SIRT2	0	-0.0372895	-0.144651
ENSG00000068912	ERLEC1	-0.68536	-0.160363	0.170703
ENSG00000068971	PPP2R5B	-0.082501	0.203909	0.46196
ENSG00000068976	PYGM	0.435745	0.034032	0
ENSG00000068985	PAGE1	0.141383	0.109316	-0.176837
ENSG00000069011	PITX1	0.0415501	0.128129	0.0256934
ENSG00000069018	TRPC7	-0.634327	0.158996	0.39633
ENSG00000069020	MAST4	0.201231	-0.0220464	-0.260193
ENSG00000069122	GPR116	0	-0.22466	0.0821875
ENSG00000069188	SDK2	-0.0527726	0	-0.0461165
ENSG00000069206	ADAM7	-0.0200773	0.291688	-0.0257732
ENSG00000069248	NUP133	0.229723	-0.0505341	-0.241936
ENSG00000069275	NUCKS1	0	0.364492	0.476582
ENSG00000069329	VPS35	-5.41592	-0.598377	4.47973
ENSG00000069345	DNAJA2	-0.20603	-0.273832	-0.293715
ENSG00000069399	BCL3	-0.393319	-0.0669063	0.430108
ENSG00000069424	KCNAB2	-0.0329516	0.206028	0.10662
ENSG00000069431	ABCC9	0.413286	0.107315	-0.171449
ENSG00000069482	GAL	0.275761	0.240836	0.153685
ENSG00000069493	CLEC2D	0.217148	0.311412	0.117761
ENSG00000069509	FUNDC1	-0.279961	-0.25245	-0.200802
ENSG00000069535	MAOB	-0.0936246	0.0681764	0.141262
ENSG00000069667	RORA	0.0806499	0.0768813	0
ENSG00000069696	DRD4	0	0.320959	0.413186
ENSG00000069702	TGFBR3	0.149432	-0.457712	-0.575888
ENSG00000069712	KIAA1107	0.392552	0	-0.284529
ENSG00000069764	PLA2G10	0.322393	-0.0447453	-0.268025
ENSG00000069812	HES2	-0.157005	0	0.086675
ENSG00000069849	ATP1B3	-0.10782	-0.0710697	-0.396856
ENSG00000069869	NEDD4	0	0.0997241	0.0888941
ENSG00000069943	PIGB	-0.016751	0.123199	0.275227
ENSG00000069956	MAPK6	0.540248	0.309492	0
ENSG00000069966	GNB5	0.131389	-0.121301	-0.168324
ENSG00000069974	RAB27A	0.183439	0.290519	0.16949
ENSG00000069998	CECR5	0.362478	0.124448	-0.201449
ENSG00000070010	UFD1L	-0.00828167	-0.0799083	-0.224067
ENSG00000070018	LRP6	0.371586	-0.00752033	-0.115002
ENSG00000070019	GUCY2C	-0.297641	0.121342	0.329169
ENSG00000070031	SCT	0.722834	0.350851	0.249434
ENSG00000070047	PHRF1	0.340545	0.101565	0.222064
ENSG00000070061	IKBKAP	-0.775511	-0.309947	0.0699215
ENSG00000070081	NUCB2	0.130369	-0.057781	0
ENSG00000070087	PFN2	-0.115498	0.305511	0.436071
ENSG00000070159	PTPN3	0.07925	0.319224	-0.0434806
ENSG00000070182	SPTB	0.0869789	-0.0126339	-0.0575563
ENSG00000070190	DAPP1	0.0268548	0.26285	0.285213
ENSG00000070193	FGF10	0.444041	0.285801	0
ENSG00000070214	SLC44A1	-0.558243	-0.56208	-0.255734
ENSG00000070269	TMEM260	0.0833427	0.286054	0.209848
ENSG00000070366	SMG6	0.331436	0.507053	0.0819136
ENSG00000070367	EXOC5	-0.257217	-0.472684	0.0593343
ENSG00000070371	CLTCL1	0	-0.0274155	-0.0257272
ENSG00000070388	FGF22	0.189206	0	-0.0202241
ENSG00000070404	FSTL3	0.433717	0.195183	-0.327126
ENSG00000070413	DGCR2	-0.0605555	-0.0230439	0
ENSG00000070423	RNF126	-0.208321	-0.261874	0.165801
ENSG00000070444	MNT	-2.4079	-2.74425	-0.185811
ENSG00000070476	ZXDC	0.0152721	0	-0.0770561
ENSG00000070495	JMJD6	-0.63054	-0.699342	-0.108163
ENSG00000070501	POLB	-0.658788	-0.147684	-0.0689055
ENSG00000070526	ST6GALNAC1	0.163031	-0.0662291	-0.19856
ENSG00000070540	WIPI1	0.603414	0.51154	0.563708
ENSG00000070601	FRMPD1	0.308432	-0.114254	-0.141615
ENSG00000070610	GBA2	-0.344472	0.180119	0.373412
ENSG00000070614	NDST1	0.153668	0.0903078	0
ENSG00000070669	ASNS	0.215371	-0.263524	-0.391616
ENSG00000070718	AP3M2	0.0479523	0	0
ENSG00000070729	CNGB1	0.125502	0	-0.0564554
ENSG00000070731	ST6GALNAC2	-0.179716	-0.405818	-0.0905045
ENSG00000070748	CHAT	0.201644	0.363616	0.068509
ENSG00000070756	PABPC1	-0.0775849	-0.627615	-0.190864
ENSG00000070759	TESK2	0.340716	0.195916	-0.268832
ENSG00000070761	C16orf80	0.155307	0.401548	0.0730539
ENSG00000070770	CSNK2A2	0.274089	0.374955	-0.208961
ENSG00000070778	PTPN21	0.185011	0	0
ENSG00000070785	EIF2B3	-0.201369	0	0.0426867
ENSG00000070808	CAMK2A	-0.232713	0.33835	0.359363
ENSG00000070814	TCOF1	0.0291827	0.0468382	0
ENSG00000070831	CDC42	0.231057	-0.0607409	-0.133748
ENSG00000070882	OSBPL3	-0.274632	-0.00427877	0
ENSG00000070886	EPHA8	0	0	0
ENSG00000070915	SLC12A3	-0.0304728	-0.0426017	0
ENSG00000070950	RAD18	-0.342196	0.12903	0.197211
ENSG00000070961	ATP2B1	-0.701962	-0.378553	0.343239
ENSG00000070985	TRPM5	0	-0.0915228	-0.0675961
ENSG00000071051	NCK2	-0.204099	-0.0500155	0.0255461
ENSG00000071054	MAP4K4	0.341037	0.400546	0.273692
ENSG00000071073	MGAT4A	-0.694503	0.000525894	0.51017
ENSG00000071082	RPL31	0	0	0
ENSG00000071127	WDR1	0	0.0600253	0.0684957
ENSG00000071189	SNX13	-0.119873	-0.350389	-0.236075
ENSG00000071203	MS4A12	0.000910011	0.357017	0.230655
ENSG00000071205	ARHGAP10	0.228504	0.0678522	0
ENSG00000071242	RPS6KA2	0.466899	0.151515	-0.301598
ENSG00000071243	ING3	-0.361206	-0.0399317	0.481123
ENSG00000071246	VASH1	0.314046	0.197748	-0.120585
ENSG00000071282	LMCD1	0.416935	0.369428	-0.01652
ENSG00000071462	WBSCR22	-0.0683964	-0.0293581	-0.0497456
ENSG00000071537	SEL1L	-2.04513	-0.871315	0.622184
ENSG00000071539	TRIP13	0	0.20996	0.266957
ENSG00000071553	ATP6AP1	-0.390122	-0.773589	-0.332503
ENSG00000071564	TCF3	1.61484	0.799396	-0.211263
ENSG00000071575	TRIB2	-0.0350587	0.00756537	0.111335
ENSG00000071626	DAZAP1	-2.11404	-2.45555	-0.28082
ENSG00000071655	MBD3	-2.38889	-1.2796	0.412354
ENSG00000071677	PRLH	-0.06738	-0.175217	0
ENSG00000071794	HLTF	-0.179783	0	0.0118114
ENSG00000071859	FAM50A	-0.201796	-0.059821	0.0956202
ENSG00000071889	FAM3A	0.785262	1.56094	0.928862
ENSG00000071894	CPSF1	-0.394831	0.192736	0.149124
ENSG00000071909	MYO3B	0	0.00389795	0
ENSG00000071967	CYBRD1	0	-0.39265	-0.321925
ENSG00000071991	CDH19	-0.307393	-0.0367839	0.0781497
ENSG00000071994	PDCD2	-0.0253854	-0.066252	-0.162116
ENSG00000072041	SLC6A15	0.520038	0.474011	0.112078
ENSG00000072042	RDH11	-0.0989736	0.108895	-0.203897
ENSG00000072062	PRKACA	0.0696103	-0.185092	-0.352188
ENSG00000072071	LPHN1	0.371081	-0.0767269	-0.389954
ENSG00000072080	SPP2	0.0697448	0.0484109	0.137419
ENSG00000072110	ACTN1	0	0	0
ENSG00000072121	ZFYVE26	-0.375305	0	0.287615
ENSG00000072133	RPS6KA6	0.323659	0.195188	-0.068325
ENSG00000072134	EPN2	0.509446	0.304834	-0.214348
ENSG00000072135	PTPN18	0.101078	0.0391974	0.162512
ENSG00000072163	LIMS2	-0.843516	0	0.350336
ENSG00000072182	ASIC4	0.331218	0.0487109	-0.00129405
ENSG00000072195	SPEG	0	0.409322	0.0897283
ENSG00000072201	LNX1	-0.131295	-0.186324	-0.000516832
ENSG00000072210	ALDH3A2	0.0234781	-0.197529	-0.24783
ENSG00000072274	TFRC	0.0428681	-0.115628	-0.203607
ENSG00000072310	SREBF1	0.059641	-0.0958623	-0.0760579
ENSG00000072315	TRPC5	-0.171402	0.217304	0.196159
ENSG00000072364	AFF4	-0.549969	-0.429038	0.156331
ENSG00000072401	UBE2D1	-0.264031	-0.0311815	0.169226
ENSG00000072415	MPP5	0	0	0
ENSG00000072422	RHOBTB1	-1.5975	-0.603632	0.185236
ENSG00000072444	ASAH2C	-0.0117934	0	0.0739647
ENSG00000072501	SMC1A	-0.136387	-0.123499	0
ENSG00000072506	HSD17B10	0.3046	-0.481163	-0.238393
ENSG00000072518	MARK2	0.735563	0.354005	-0.572094
ENSG00000072571	HMMR	-0.306192	0.247449	0.367619
ENSG00000072609	CHFR	-0.214357	0.145148	0.288277
ENSG00000072657	TRHDE	-0.177138	-0.121978	0.0876847
ENSG00000072682	P4HA2	0	-0.214396	-0.0919753
ENSG00000072694	FCGR2B	-5.01346	-4.28178	0.326473
ENSG00000072736	NFATC3	0.360113	0.359209	0
ENSG00000072756	TRNT1	-0.070063	-0.00891611	-0.210422
ENSG00000072778	ACADVL	0.174943	0	-0.0707378
ENSG00000072786	STK10	-1.47883	-1.08897	0.641839
ENSG00000072803	FBXW11	-0.160463	-0.289311	-0.168988
ENSG00000072818	ACAP1	-0.0836747	-0.230566	0.0459405
ENSG00000072832	CRMP1	0.277421	0.183253	0
ENSG00000072840	EVC	0.229606	-0.266188	-0.547369
ENSG00000072849	DERL2	-0.762867	-0.231687	0.269352
ENSG00000072858	SIDT1	0.0777459	0.0778599	0.0403939
ENSG00000072864	NDE1	-0.0155341	0	-0.0730742
ENSG00000072952	MRVI1	0.075058	0	-0.133923
ENSG00000072954	TMEM38A	0.109194	0.468334	0.196079
ENSG00000072958	AP1M1	0.321936	0.551496	0.332485
ENSG00000073008	PVR	0.263914	-0.0289448	-0.457106
ENSG00000073009	IKBKG	0.366816	-0.00556539	-0.319168
ENSG00000073050	XRCC1	-0.123844	0.128504	0.160602
ENSG00000073060	SCARB1	-0.115933	-0.100822	0
ENSG00000073067	CYP2W1	0.275836	-0.00889072	-0.108291
ENSG00000073111	MCM2	-0.192329	0.43714	0.60718
ENSG00000073146	MOV10L1	0.264857	0.27999	-0.139981
ENSG00000073150	PANX2	-0.371836	-0.268022	-0.0801888
ENSG00000073169	SELO	0.122138	0.110707	0.162976
ENSG00000073282	TP63	-0.20498	0.122284	-0.317696
ENSG00000073331	ALPK1	-0.0126606	0.311646	0.367279
ENSG00000073350	LLGL2	0.151827	0	0
ENSG00000073417	PDE8A	0	0.21129	0.245002
ENSG00000073464	CLCN4	0	0	-0.066016
ENSG00000073536	NLE1	-0.231903	-0.0791601	0.352453
ENSG00000073578	SDHA	-0.0534591	-0.0529885	0.0461938
ENSG00000073584	SMARCE1	-0.377878	-0.951225	-0.209443
ENSG00000073598	FNDC8	-0.107788	-0.420105	-0.045647
ENSG00000073605	GSDMB	-0.00144569	0	0
ENSG00000073614	KDM5A	0.289461	0.415922	0.279416
ENSG00000073670	ADAM11	0	0	0
ENSG00000073711	PPP2R3A	0	0.266337	0.447872
ENSG00000073712	FERMT2	0.117296	0	0.261682
ENSG00000073734	ABCB11	0.181746	-0.18315	-0.180193
ENSG00000073737	DHRS9	-0.05062	0	-0.0451017
ENSG00000073754	CD5L	-0.145193	0.137537	0.183198
ENSG00000073756	PTGS2	-0.166413	-0.272429	0.201371
ENSG00000073792	IGF2BP2	-0.364641	0	0.251585
ENSG00000073803	MAP3K13	-0.326544	0	0
ENSG00000073849	ST6GAL1	0.978547	0.363861	0
ENSG00000073861	TBX21	0.318524	0	-0.168927
ENSG00000073910	FRY	0.0524983	0.176815	0.153803
ENSG00000073921	PICALM	0.285322	0.000524338	-0.279893
ENSG00000073969	NSF	0.307118	-0.397587	-0.435941
ENSG00000074047	GLI2	0.426698	0.373616	0.359411
ENSG00000074054	CLASP1	0.417251	-0.118651	-0.623646
ENSG00000074071	MRPS34	-0.299863	-0.234401	-0.211149
ENSG00000074181	NOTCH3	0.0440248	0.249952	0.260103
ENSG00000074201	CLNS1A	-0.176904	-0.523108	-0.356216
ENSG00000074211	PPP2R2C	0.0379879	0.333141	0.0197942
ENSG00000074219	TEAD2	0.488509	0.103103	-0.089854
ENSG00000074266	EED	-1.63267	-2.03453	-0.349795
ENSG00000074276	CDHR2	0.131591	0.125571	-0.209192
ENSG00000074317	SNCB	-0.625188	-0.266877	-0.541835
ENSG00000074319	TSG101	0	0	0
ENSG00000074356	C17orf85	-0.324183	-0.208422	0.24416
ENSG00000074370	ATP2A3	0.170872	-0.104395	-0.380799
ENSG00000074410	CA12	-0.313665	0	0.181683
ENSG00000074416	MGLL	0.0388966	-0.0682049	-0.00757798
ENSG00000074527	NTN4	0.201246	0.352488	0.214819
ENSG00000074582	BCS1L	0.0916305	0	-0.129907
ENSG00000074590	NUAK1	0.0439561	-0.319201	-0.164549
ENSG00000074603	DPP8	0.16215	0.21152	-0.119855
ENSG00000074621	SLC24A1	-0.256083	-0.107438	0
ENSG00000074657	ZNF532	-0.0519465	-0.285197	-0.135322
ENSG00000074660	SCARF1	0	0.0783861	0.0872054
ENSG00000074695	LMAN1	0.216082	0.301878	0.198276
ENSG00000074696	PTPLAD1	-0.145088	-0.16002	0
ENSG00000074706	IPCEF1	-0.838461	-0.234298	0.0569183
ENSG00000074755	ZZEF1	0.518058	-0.113924	-0.70448
ENSG00000074771	NOX3	0.235141	0.0219665	-0.10682
ENSG00000074800	ENO1	-0.376218	-0.352682	0.137457
ENSG00000074803	SLC12A1	0.151613	-0.267393	-0.400383
ENSG00000074842	C19orf10	-0.177258	0.171949	0.179346
ENSG00000074855	ANO8	-2.17709	-2.2496	0.254179
ENSG00000074935	TUBE1	-0.426285	0.113489	0.379674
ENSG00000074964	ARHGEF10L	0	-0.0419421	-0.0238567
ENSG00000074966	TXK	0	0.0416212	-0.0193546
ENSG00000075035	WSCD2	0.0491175	0.232242	0.304341
ENSG00000075043	KCNQ2	0.090181	0.0595979	0.159867
ENSG00000075073	TACR2	-0.36197	0.156089	0.44482
ENSG00000075089	ACTR6	-0.227012	0.00706248	0.0164732
ENSG00000075131	TIPIN	0	0.0227553	0.0517577
ENSG00000075142	SRI	0	0.142205	0.0758058
ENSG00000075151	EIF4G3	0.51807	0.356719	0.146842
ENSG00000075188	NUP37	-0.525717	-0.704289	-0.00784976
ENSG00000075213	SEMA3A	-0.505093	-0.0400045	0.205628
ENSG00000075218	GTSE1	0.00848983	0.186322	0.106177
ENSG00000075223	SEMA3C	-0.0842515	-0.0291019	-0.200422
ENSG00000075234	TTC38	0.363478	0	-0.217691
ENSG00000075239	ACAT1	0.345308	0.18102	-0.197325
ENSG00000075240	GRAMD4	-0.0810315	-0.347756	-0.241372
ENSG00000075275	CELSR1	0.277664	0.121104	0
ENSG00000075290	WNT8B	0.399327	-0.54589	-0.372795
ENSG00000075292	ZNF638	-1.02607	-0.362304	0.350331
ENSG00000075303	SLC25A40	-0.411563	-0.0466986	0.226594
ENSG00000075336	TIMM21	-0.983232	-0.631336	-0.10147
ENSG00000075340	ADD2	0.407649	0.213793	-0.0754751
ENSG00000075388	FGF4	-0.384011	0.348182	0.565076
ENSG00000075391	RASAL2	-0.400825	-0.0817984	0.164077
ENSG00000075399	VPS9D1	0.0673922	0.275587	0.206261
ENSG00000075407	ZNF37A	0.146297	0.163895	-0.202453
ENSG00000075413	MARK3	0.551498	0.814374	0.249984
ENSG00000075415	SLC25A3	-0.163548	0	0
ENSG00000075420	FNDC3B	-0.468097	-0.3118	0.276759
ENSG00000075426	FOSL2	1.85151	1.03046	-0.411222
ENSG00000075429	CACNG5	-0.329461	-0.0152085	0.0130315
ENSG00000075461	CACNG4	0.0710951	0.209113	0.12737
ENSG00000075539	FRYL	0.676946	0.803063	0.474539
ENSG00000075568	TMEM131	0.633143	0.527298	-0.110727
ENSG00000075618	FSCN1	-0.137962	-0.162098	-0.204375
ENSG00000075624	ACTB	0.40915	0.895141	0.345536
ENSG00000075643	MOCOS	0	0	0
ENSG00000075651	PLD1	0.0172695	0.11376	0.0757025
ENSG00000075673	ATP12A	0.0383581	0	-0.102925
ENSG00000075702	WDR62	0.183627	-0.0278088	0.227888
ENSG00000075711	DLG1	0	0.201213	0.290817
ENSG00000075785	RAB7A	-1.23853	0.191794	0.602593
ENSG00000075790	BCAP29	-0.0696088	-0.0284696	0
ENSG00000075826	SEC31B	-0.0301109	0.126542	0.1298
ENSG00000075856	SART3	-0.253285	-0.000985865	0.085655
ENSG00000075884	ARHGAP15	-0.687709	-0.308745	-0.356207
ENSG00000075886	TUBA3D	0	0.279053	0.197493
ENSG00000075891	PAX2	0.0510102	-0.250228	-0.268572
ENSG00000075914	EXOSC7	-0.0692332	-0.0328907	-0.0483042
ENSG00000075945	KIFAP3	0.227657	0.0250168	-0.0417917
ENSG00000075975	MKRN2	-0.263619	0.348916	0.346393
ENSG00000076003	MCM6	-0.0397697	-0.0309197	-0.136834
ENSG00000076043	REXO2	-0.0691949	-0.361781	-0.109634
ENSG00000076053	RBM7	0.360234	0.0506849	-0.0810737
ENSG00000076067	RBMS2	0	0	0
ENSG00000076108	BAZ2A	0.474155	0.576509	0.507768
ENSG00000076201	PTPN23	0.0856369	0.172254	0.288472
ENSG00000076242	MLH1	-0.0856063	-0.356244	-0.161579
ENSG00000076248	UNG	-0.203733	0.255445	0.411257
ENSG00000076258	FMO4	-0.292951	-0.0755742	0.149898
ENSG00000076321	KLHL20	-0.279672	-0.262534	0.141493
ENSG00000076344	RGS11	0.387997	0.023329	-0.401642
ENSG00000076351	SLC46A1	-0.138249	-0.356454	-0.0577383
ENSG00000076356	PLXNA2	0	-0.17526	-0.051673
ENSG00000076382	SPAG5	0.764706	0.0642733	-0.00889555
ENSG00000076513	ANKRD13A	-0.184982	0.300081	0.151769
ENSG00000076554	TPD52	-0.32589	0.0480205	0.170261
ENSG00000076555	ACACB	-0.103442	-0.0809575	0.236177
ENSG00000076604	TRAF4	-0.18962	0.115959	0.426454
ENSG00000076641	PAG1	-0.158331	0.172456	0.130919
ENSG00000076650	GPATCH1	0.151232	0.38628	0.000158059
ENSG00000076662	ICAM3	-0.0116011	0	0
ENSG00000076685	NT5C2	-0.455873	0.23475	0.418866
ENSG00000076706	MCAM	0.293869	0	-0.117551
ENSG00000076716	GPC4	0	0.175394	-0.0161895
ENSG00000076770	MBNL3	-0.0635507	-0.236967	-0.0472499
ENSG00000076826	CAMSAP3	0.0971355	-0.117979	0.026208
ENSG00000076864	RAP1GAP	-0.335876	-0.145891	0.0818884
ENSG00000076924	XAB2	0	0.0721002	0.00622629
ENSG00000076928	ARHGEF1	-0.91916	-0.207056	1.16898
ENSG00000076944	STXBP2	0.0270938	-0.618437	-0.505205
ENSG00000076984	MAP2K7	-0.628104	-0.276927	0.331591
ENSG00000077009	NMRK2	0	0.235028	0.170057
ENSG00000077044	DGKD	-0.779132	-0.35323	0.246737
ENSG00000077063	CTTNBP2	0.329255	-0.0261199	-0.0869069
ENSG00000077080	ACTL6B	0.197952	-0.122378	-0.113453
ENSG00000077092	RARB	0	0.269105	0.158451
ENSG00000077097	TOP2B	0.456336	0.519791	0.409157
ENSG00000077147	TM9SF3	-3.21873	-2.79974	-0.105177
ENSG00000077150	NFKB2	0.327405	0.421116	0.00427344
ENSG00000077152	UBE2T	0.454418	0.047579	-0.317087
ENSG00000077157	PPP1R12B	-0.0290431	-0.178014	0
ENSG00000077232	DNAJC10	-0.368177	-0.112143	0.390952
ENSG00000077235	GTF3C1	-0.109921	-0.254471	0.0352222
ENSG00000077238	IL4R	0.0180906	0.168311	0.0590337
ENSG00000077254	USP33	0.224563	-0.361603	-0.355234
ENSG00000077264	PAK3	-0.258307	0.290506	0.359306
ENSG00000077274	CAPN6	-0.117605	0.166396	0.210824
ENSG00000077279	DCX	0.0931646	0	-0.153594
ENSG00000077312	SNRPA	-0.95104	-1.53646	-0.0815706
ENSG00000077327	SPAG6	0	-0.443746	-0.39615
ENSG00000077348	EXOSC5	-0.306801	-0.455067	0.159661
ENSG00000077380	DYNC1I2	-0.315542	0.0532187	0.20281
ENSG00000077420	APBB1IP	-0.229348	0.0515972	0.152325
ENSG00000077454	LRCH4	-0.703394	-0.132792	0.559353
ENSG00000077458	FAM76B	-0.485959	-0.465907	0.0627659
ENSG00000077463	SIRT6	-0.990518	-1.06713	-0.396987
ENSG00000077498	TYR	0.0616123	-0.0245149	0
ENSG00000077514	POLD3	0.0517366	0.0757463	0
ENSG00000077522	ACTN2	0.053805	-0.0498402	-0.0742643
ENSG00000077549	CAPZB	0.972266	0	-0.577905
ENSG00000077585	GPR137B	0.294272	0.557821	0.31805
ENSG00000077616	NAALAD2	0.221991	-0.0669504	-0.453068
ENSG00000077684	JADE1	0.483283	-0.131939	-0.79052
ENSG00000077713	SLC25A43	0	0.174761	-0.202773
ENSG00000077721	UBE2A	0.314054	0.60376	0.425133
ENSG00000077782	FGFR1	0.590194	-0.152463	-0.312552
ENSG00000077800	FKBP6	-0.156506	-0.0829969	0.129886
ENSG00000077809	GTF2I	-0.453987	-0.360606	-0.0169516
ENSG00000077935	SMC1B	0.0552007	0.0916124	0.0236311
ENSG00000077942	FBLN1	-0.00623764	0.00139265	-0.125764
ENSG00000077943	ITGA8	-0.286787	0.276808	0.280809
ENSG00000077984	CST7	0.0326831	-0.0408352	-0.098557
ENSG00000078018	MAP2	-0.0186295	0.196992	0.352263
ENSG00000078043	PIAS2	0.69976	0.337496	0.0123948
ENSG00000078053	AMPH	0.343101	0.0702067	0
ENSG00000078061	ARAF	-1.06279	-0.217318	0.668849
ENSG00000078070	MCCC1	0.181267	0	-0.123015
ENSG00000078081	LAMP3	-0.176313	0	0.0289125
ENSG00000078098	FAP	0	0.351525	0.264395
ENSG00000078114	NEBL	0	0.326192	0.110845
ENSG00000078124	ACER3	-0.267364	-0.221798	0.0744401
ENSG00000078140	UBE2K	-0.471178	-0.0941556	0.331983
ENSG00000078142	PIK3C3	0.161132	0.137342	0.188364
ENSG00000078177	N4BP2	0.0420674	0.171255	0.074406
ENSG00000078237	C12orf5	0.0279424	-0.125136	-0.0204385
ENSG00000078246	TULP3	-0.197537	-0.0462496	0.142213
ENSG00000078269	SYNJ2	0	0	0
ENSG00000078295	ADCY2	0.0686682	0.167648	-0.117487
ENSG00000078304	PPP2R5C	-0.044746	0.205173	0.138289
ENSG00000078328	RBFOX1	0	0.211266	0.205374
ENSG00000078369	GNB1	0.44796	0.444304	0.0878574
ENSG00000078399	HOXA9	0.139206	-0.140048	-0.254482
ENSG00000078401	EDN1	-0.175273	-0.15245	0.000609611
ENSG00000078403	MLLT10	-0.254606	0.459788	0.488905
ENSG00000078487	ZCWPW1	0	0.181385	0.194618
ENSG00000078549	ADCYAP1R1	0.0513337	0.629548	0.151675
ENSG00000078579	FGF20	-0.213261	0.126499	0.23626
ENSG00000078589	P2RY10	0	0.06864	0.227556
ENSG00000078596	ITM2A	0.100655	0.254522	0.131297
ENSG00000078618	NRD1	-0.35334	-0.534678	-0.25275
ENSG00000078668	VDAC3	0.0981933	0.166407	0.0195578
ENSG00000078674	PCM1	0.0941084	0.365736	0
ENSG00000078687	TNRC6C	-0.0338149	0.251724	0.390001
ENSG00000078699	CBFA2T2	0.100661	0.118788	0.0922153
ENSG00000078725	BRINP1	0.177136	0.0105386	-0.230156
ENSG00000078747	ITCH	0	-0.0571827	0.0905337
ENSG00000078795	PKD2L2	0	-0.0534723	-0.116093
ENSG00000078804	TP53INP2	0	0.385192	0.293818
ENSG00000078808	SDF4	0.246885	0	-0.0645235
ENSG00000078814	MYH7B	-0.192575	-0.033889	0
ENSG00000078898	BPIFB2	-0.0345121	-0.0616607	-0.0715464
ENSG00000078900	TP73	0.106227	-0.198548	-0.263476
ENSG00000078902	TOLLIP	-0.0644235	-0.0100014	-0.0518052
ENSG00000078967	UBE2D4	-0.162194	-0.181896	0.0229245
ENSG00000079101	CLUL1	0.0857949	0.252851	0.188059
ENSG00000079102	RUNX1T1	-0.114973	-0.00782322	0.0258023
ENSG00000079112	CDH17	-0.255501	-0.347913	-0.127095
ENSG00000079134	THOC1	-3.633	0.078536	0.299935
ENSG00000079150	FKBP7	0.211724	0	-0.201556
ENSG00000079156	OSBPL6	0.267209	0.254405	0.12325
ENSG00000079215	SLC1A3	0.0720764	0.114426	-0.0377494
ENSG00000079246	XRCC5	0.0320301	-0.019637	-0.00788517
ENSG00000079257	LXN	-0.0249128	0.279656	0.328819
ENSG00000079263	SP140	0.0101256	0.25949	-0.124109
ENSG00000079277	MKNK1	-0.051739	0.129598	0.04828
ENSG00000079308	TNS1	-0.0945454	-0.351276	0.0489692
ENSG00000079313	REXO1	-0.547602	0.27482	0.329144
ENSG00000079332	SAR1A	-1.89123	-0.927761	0.953621
ENSG00000079335	CDC14A	0.170848	0	-0.116809
ENSG00000079337	RAPGEF3	0.275953	0.000622816	-0.184446
ENSG00000079385	CEACAM1	-0.16329	0	0.163083
ENSG00000079387	SENP1	-3.22236	-2.48786	-0.0398043
ENSG00000079393	DUSP13	0.169627	0.0702037	-0.0084367
ENSG00000079432	CIC	-0.578896	-0.525445	-0.246452
ENSG00000079435	LIPE	0.180071	0.323038	0.401329
ENSG00000079459	FDFT1	0	0.622357	0.36046
ENSG00000079462	PAFAH1B3	0	-0.00951819	0
ENSG00000079482	OPHN1	-0.418685	-0.0584657	-0.305653
ENSG00000079557	AFM	0.205666	0.238328	-0.0556562
ENSG00000079616	KIF22	0.000536983	0.213442	0.264945
ENSG00000079689	SCGN	0.681754	0.334029	0
ENSG00000079691	LRRC16A	0.0926262	-0.325535	-0.346506
ENSG00000079739	PGM1	0.327677	0.0307092	-0.205636
ENSG00000079785	DDX1	0.200946	0.101739	-0.0737413
ENSG00000079805	DNM2	0	-0.277968	-0.347057
ENSG00000079819	EPB41L2	0.0939296	0.138128	0
ENSG00000079841	RIMS1	0	0.349015	0.105764
ENSG00000079931	MOXD1	0.357694	-0.179402	-0.419473
ENSG00000079950	STX7	0.228071	-0.231519	-0.487284
ENSG00000079974	RABL2B	0.572413	0.325064	-0.21531
ENSG00000079999	KEAP1	1.83483	1.02587	-0.521432
ENSG00000080007	DDX43	0	-0.0723552	-0.01579
ENSG00000080031	PTPRH	0	0	0
ENSG00000080166	DCT	0.295618	0	-0.10879
ENSG00000080189	SLC35C2	-0.0305178	-0.184402	0.112721
ENSG00000080200	CRYBG3	-0.328135	0.110167	0.346292
ENSG00000080224	EPHA6	-0.0367742	-0.192505	-0.0283458
ENSG00000080293	SCTR	0.432593	0.319344	-0.162555
ENSG00000080298	RFX3	0.486357	-0.359659	-0.306514
ENSG00000080345	RIF1	0.461786	0.544793	0.273467
ENSG00000080371	RAB21	-0.867019	0.488225	1.33874
ENSG00000080493	SLC4A4	0.220181	-0.292569	-0.38175
ENSG00000080503	SMARCA2	0.220174	0.278953	-0.636298
ENSG00000080511	RDH8	0.0324251	0.0720621	0.0331355
ENSG00000080546	SESN1	0.154188	0	-0.185835
ENSG00000080561	MID2	-0.114639	0	0
ENSG00000080572	PIH1D3	0.195149	-0.0586278	-0.200123
ENSG00000080573	COL5A3	-0.0624048	0.198078	0.221984
ENSG00000080603	SRCAP	-0.802713	-0.0669677	0.511699
ENSG00000080608	KIAA0020	-0.11565	0.286185	0.309535
ENSG00000080618	CPB2	-0.298415	0.207915	0.427902
ENSG00000080644	CHRNA3	-0.138913	-0.330907	0.13992
ENSG00000080709	KCNN2	0.0672011	0	-0.0306688
ENSG00000080802	CNOT4	-0.0128192	0.481639	0.600933
ENSG00000080815	PSEN1	-0.201422	-0.125099	0.290635
ENSG00000080819	CPOX	0.121317	-0.104432	-0.186565
ENSG00000080822	CLDND1	-0.441078	0	0.402046
ENSG00000080823	MOK	0.371259	0.288482	-0.0140055
ENSG00000080824	HSP90AA1	0.313256	0.19147	0
ENSG00000080839	RBL1	-0.601499	-0.760993	0.147095
ENSG00000080845	DLGAP4	-0.0558043	-0.0863555	0
ENSG00000080854	IGSF9B	-0.0229804	-0.181459	-0.212679
ENSG00000080910	CFHR2	-1.53206	-1.56373	-0.262072
ENSG00000080986	NDC80	0.133911	-0.00863603	-0.0778067
ENSG00000081014	AP4E1	-0.339866	0.0773193	0.246355
ENSG00000081019	RSBN1	0.24086	0.239772	0.0701616
ENSG00000081026	MAGI3	-0.118244	0.329427	0.495864
ENSG00000081041	CXCL2	-0.173254	-0.076457	-0.320288
ENSG00000081051	AFP	0.130261	-0.0818202	-0.186761
ENSG00000081052	COL4A4	-0.0253262	-0.109187	0.1715
ENSG00000081059	TCF7	0.623445	0.364414	0.191914
ENSG00000081087	OSTM1	0	0.386375	0.199647
ENSG00000081138	CDH7	0.0824624	0.118597	0.0614867
ENSG00000081148	IMPG2	-0.208611	0.0760741	0.271188
ENSG00000081154	PCNP	-1.04728	-0.409803	0.404154
ENSG00000081177	EXD2	-0.0397604	0.0690175	0.183676
ENSG00000081181	ARG2	0.217588	-0.346291	-0.327001
ENSG00000081189	MEF2C	0.0631915	-0.150797	-0.0992102
ENSG00000081237	PTPRC	-0.0527308	0.172422	0.216357
ENSG00000081248	CACNA1S	-0.107294	-0.137077	0.110928
ENSG00000081277	PKP1	0.0139622	-0.142804	-0.160218
ENSG00000081307	UBA5	0.114341	-0.396257	-0.448828
ENSG00000081320	STK17B	-0.440451	0.31839	0.330455
ENSG00000081377	CDC14B	0.20901	0.15497	0.0209923
ENSG00000081386	ZNF510	0.411343	0.159725	-0.414715
ENSG00000081479	LRP2	0.160571	0.0634598	-0.0043171
ENSG00000081665	ZNF506	0.257977	0.299827	0.0735942
ENSG00000081692	JMJD4	0.229675	0	-0.00593573
ENSG00000081721	DUSP12	0	0	0
ENSG00000081760	AACS	-0.0885729	0.0377955	0.166666
ENSG00000081791	KIAA0141	0.248399	-0.134158	-0.383471
ENSG00000081800	SLC13A1	-0.0608145	0.262678	0.274704
ENSG00000081803	CADPS2	0.139956	0.256782	0.0698709
ENSG00000081818	PCDHB4	0.403581	0.095023	-0.199556
ENSG00000081842	PCDHA6	0.142655	0.264428	0.476581
ENSG00000081853	PCDHGA2	0.133153	-0.48629	-0.232333
ENSG00000081870	HSPB11	0.0796708	-0.251981	-0.385377
ENSG00000081913	PHLPP1	-0.234887	0	0.141521
ENSG00000081923	ATP8B1	0.131308	0.439301	0.278041
ENSG00000081985	IL12RB2	-0.132868	0.0280819	0.100982
ENSG00000082014	SMARCD3	0.453694	0.0202361	-0.404863
ENSG00000082068	WDR70	0.259355	0.191992	-0.132111
ENSG00000082074	FYB	-0.00504111	0.0813224	0.00223949
ENSG00000082126	MPP4	0.679726	0	-0.367462
ENSG00000082146	STRADB	0.408658	0.126088	-0.0212316
ENSG00000082153	BZW1	-0.413957	-0.14323	0.158785
ENSG00000082175	PGR	-0.343192	0.207335	0.224357
ENSG00000082196	C1QTNF3	0.265597	0	-0.1963
ENSG00000082212	ME2	-0.164075	0.273113	0.346466
ENSG00000082213	C5orf22	0.159795	0.277739	-0.0372833
ENSG00000082258	CCNT2	0.527283	0.162311	-0.813621
ENSG00000082269	FAM135A	-0.281087	-0.0906791	0.043128
ENSG00000082293	COL19A1	0.180475	0	0
ENSG00000082397	EPB41L3	0.13018	-0.102456	-0.278616
ENSG00000082438	COBLL1	-0.24012	0.33442	0.185807
ENSG00000082458	DLG3	0.183315	0.118248	0
ENSG00000082482	KCNK2	-0.434879	-0.44288	0.12899
ENSG00000082497	SERTAD4	0	0	0
ENSG00000082512	TRAF5	0.0128745	0.39755	0.321656
ENSG00000082515	MRPL22	-1.00413	-0.425684	-0.256544
ENSG00000082516	GEMIN5	-0.0621526	-0.124999	0.0771541
ENSG00000082556	OPRK1	0.218698	0.246642	0.206328
ENSG00000082641	NFE2L1	-1.14685	-0.929647	0.0849518
ENSG00000082684	SEMA5B	0.126655	0	-0.236397
ENSG00000082701	GSK3B	0.770066	0.831248	0
ENSG00000082781	ITGB5	0.061461	-0.0725081	-0.109134
ENSG00000082805	ERC1	-0.340251	-0.225024	0.259282
ENSG00000082898	XPO1	-0.0945907	0.341131	0.104387
ENSG00000082929	C4orf6	-0.220145	0.173333	0.450449
ENSG00000082996	RNF13	-0.0998988	-0.108034	-0.188692
ENSG00000083067	TRPM3	0	0.111722	0
ENSG00000083093	PALB2	-0.208671	-0.262263	-0.121178
ENSG00000083097	DOPEY1	0.146749	-0.0469941	-0.199839
ENSG00000083099	LYRM2	-0.510186	-0.0616517	0.394575
ENSG00000083123	BCKDHB	-0.138753	0.255908	0.546134
ENSG00000083168	KAT6A	1.45421	1.25631	-0.335552
ENSG00000083223	ZCCHC6	0.397122	0.398746	0.663486
ENSG00000083290	ULK2	0.403443	-0.539169	-0.524979
ENSG00000083307	GRHL2	0	-0.0607696	-0.0747385
ENSG00000083312	TNPO1	0.71815	0.215115	-0.334957
ENSG00000083444	PLOD1	0.0206671	0.0643614	0
ENSG00000083454	P2RX5	0.32658	0.127089	-0.234805
ENSG00000083457	ITGAE	-0.085523	0.0686516	0.155747
ENSG00000083520	DIS3	0.376809	-0.0533131	-0.227405
ENSG00000083535	PIBF1	0	-0.0653122	-0.179862
ENSG00000083544	TDRD3	-0.279923	-0.0304194	0
ENSG00000083635	NUFIP1	-0.228393	-0.0500858	0.18672
ENSG00000083642	PDS5B	-0.272895	-0.299993	0.179291
ENSG00000083720	OXCT1	-0.323554	-0.0405625	0.30789
ENSG00000083750	RRAGB	0.117174	0.113087	0.140617
ENSG00000083782	EPYC	-0.274408	0.196028	0.23668
ENSG00000083799	CYLD	0.78512	0.430784	-0.155155
ENSG00000083807	SLC27A5	-0.120404	0	0
ENSG00000083812	ZNF324	0.652015	-1.288	0.0136307
ENSG00000083814	ZNF671	-0.19098	0	0.117996
ENSG00000083817	ZNF416	0	-0.0112391	-0.0737245
ENSG00000083828	ZNF586	-0.00931015	0.134044	0.18135
ENSG00000083838	ZNF446	0	0.162512	0.222068
ENSG00000083844	ZNF264	0	0.169133	0.215629
ENSG00000083845	RPS5	-0.113545	-0.113691	-0.131338
ENSG00000083857	FAT1	0.114905	0.141517	0
ENSG00000083896	YTHDC1	-0.111801	0.276172	0.231624
ENSG00000083937	CHMP2B	0.249429	0.48865	0.249162
ENSG00000084070	SMAP2	0.142366	-0.00442575	-0.181937
ENSG00000084072	PPIE	0.141209	0.323657	0.216639
ENSG00000084073	ZMPSTE24	0.412436	0.40641	0.024508
ENSG00000084090	STARD7	-0.513392	-0.725673	-0.0806695
ENSG00000084092	NOA1	-0.553205	-0.536613	-0.421522
ENSG00000084093	REST	0.60171	0.778659	-0.0883805
ENSG00000084110	HAL	-0.274594	0.202863	0.38474
ENSG00000084112	SSH1	0.0654886	0.103752	0.0113265
ENSG00000084207	GSTP1	-1.00512	-0.0782857	0.572455
ENSG00000084234	APLP2	0.0894082	0.486612	0.468138
ENSG00000084444	KIAA1467	0.170478	0	-0.2055
ENSG00000084453	SLCO1A2	-0.158951	0	-0.0762493
ENSG00000084463	WBP11	-0.527285	-0.229085	0.320552
ENSG00000084623	EIF3I	-0.183484	-0.058834	-0.109703
ENSG00000084628	NKAIN1	0.295994	0	-0.115964
ENSG00000084636	COL16A1	-0.00764473	0.470555	0.212463
ENSG00000084652	TXLNA	-0.467426	0	0.500212
ENSG00000084674	APOB	-0.321471	0.251945	0.338666
ENSG00000084676	NCOA1	0.315252	0.245819	-0.104166
ENSG00000084693	AGBL5	-0.261698	-0.139842	0.130027
ENSG00000084710	EFR3B	0.0780026	0	0
ENSG00000084731	KIF3C	-0.318111	-0.0417831	0
ENSG00000084733	RAB10	-0.829516	-0.172513	0.365078
ENSG00000084734	GCKR	-0.0189001	-0.240156	-0.226983
ENSG00000084754	HADHA	0.0710397	0.265961	0.271634
ENSG00000084764	MAPRE3	-0.0551565	0.383777	0.31849
ENSG00000084774	CAD	-0.0174332	-0.167345	-0.117477
ENSG00000085063	CD59	0	0	0
ENSG00000085117	CD82	0.03273	-0.106269	-0.135994
ENSG00000085185	BCORL1	-0.805814	-0.692064	0
ENSG00000085224	ATRX	1.13557	0.799359	-0.525977
ENSG00000085231	TAF9	-0.368612	-0.291767	0.0686655
ENSG00000085265	FCN1	-0.103559	0.121723	0.13312
ENSG00000085274	MYNN	0.345822	0.222257	-0.148036
ENSG00000085276	MECOM	0	-0.279772	-0.26739
ENSG00000085365	SCAMP1	-0.352897	-0.200724	-0.030925
ENSG00000085377	PREP	0.376067	0.418143	0.126006
ENSG00000085382	HACE1	-0.531996	-1.26811	-1.07045
ENSG00000085415	SEH1L	-1.08504	-0.737177	-0.171935
ENSG00000085433	WDR47	0.21603	0	-0.368704
ENSG00000085449	WDFY1	0.403574	-0.216354	-0.512961
ENSG00000085465	OVGP1	-0.422571	-0.103968	0.181304
ENSG00000085491	SLC25A24	0	0.0764316	0
ENSG00000085511	MAP3K4	-0.396323	-0.287224	0.203665
ENSG00000085514	PILRA	-0.927676	-0.129428	0.0238893
ENSG00000085552	IGSF9	0.0117718	0.0877597	-0.0628219
ENSG00000085563	ABCB1	0.0168927	0.306875	0.227165
ENSG00000085644	ZNF213	-0.33909	-0.0432379	0.161252
ENSG00000085662	AKR1B1	0.169497	0.0826533	-0.0786317
ENSG00000085719	CPNE3	0.0959445	0.0313606	0
ENSG00000085721	RRN3	0.0073688	0.31543	0.162483
ENSG00000085733	CTTN	0.247007	0	-0.0960741
ENSG00000085741	WNT11	-0.310024	-0.18083	0.261056
ENSG00000085760	MTIF2	0	-0.863102	-0.491345
ENSG00000085788	DDHD2	-0.553572	-0.427396	-0.124388
ENSG00000085831	TTC39A	0.0315817	0	-0.0783067
ENSG00000085832	EPS15	0.313274	0.284314	-0.279365
ENSG00000085840	ORC1	0	-0.291621	-0.27486
ENSG00000085871	MGST2	0.174141	0	-0.213813
ENSG00000085872	CHERP	-0.0225504	0	-0.022208
ENSG00000085978	ATG16L1	0	0	-0.0265688
ENSG00000085982	USP40	0.342123	0.0969463	-0.00514366
ENSG00000085998	POMGNT1	0.0733718	0.0545888	-0.071506
ENSG00000085999	RAD54L	0	-0.00014175	0
ENSG00000086015	MAST2	0.00898063	-0.398382	-0.522211
ENSG00000086061	DNAJA1	-0.623078	-0.583393	0.237287
ENSG00000086062	B4GALT1	0.0451955	0.447293	0.315762
ENSG00000086065	CHMP5	0.164555	0.165124	0.0911828
ENSG00000086102	NFX1	-0.14217	-0.366387	-0.219898
ENSG00000086159	AQP6	0.0371371	0	-0.040377
ENSG00000086189	DIMT1	1.26191	-0.114572	-1.30683
ENSG00000086200	IPO11	-4.34893	-4.25175	0.142865
ENSG00000086205	FOLH1	0.390141	0.26584	-0.306748
ENSG00000086232	EIF2AK1	0	0	0
ENSG00000086288	NME8	0.0986537	0.0252439	0.0422026
ENSG00000086289	EPDR1	0	-0.447229	-0.263808
ENSG00000086300	SNX10	0.110551	0.0512548	0.0186966
ENSG00000086475	SEPHS1	1.63637	2.25894	0.203798
ENSG00000086504	MRPL28	-0.262327	-0.379295	-0.0617631
ENSG00000086506	HBQ1	-0.2906	0	0.105212
ENSG00000086544	ITPKC	-0.565752	-0.471582	0.0906188
ENSG00000086548	CEACAM6	-0.161656	-0.591785	-0.234892
ENSG00000086570	FAT2	0.228075	-0.06635	-0.180411
ENSG00000086589	RBM22	-0.0112169	0.0520438	0.0920811
ENSG00000086598	TMED2	0.0444383	0.597773	0.37044
ENSG00000086619	ERO1LB	0.271613	0.394907	0.598376
ENSG00000086666	ZFAND6	-0.0550188	0	0.0576211
ENSG00000086696	HSD17B2	0	0.159299	0
ENSG00000086712	TXLNG	0.204644	-0.179472	-0.263168
ENSG00000086717	PPEF1	0	0.0451785	0
ENSG00000086730	LAT2	-0.101673	-0.259024	0.10803
ENSG00000086758	HUWE1	0.218933	-0.284738	-0.354346
ENSG00000086827	ZW10	0	-0.343422	-0.243738
ENSG00000086848	ALG9	-2.49466	-2.58887	0.0281703
ENSG00000086967	MYBPC2	-0.140228	-0.330278	-0.0758621
ENSG00000086991	NOX4	-0.469208	-0.223453	0.286037
ENSG00000087008	ACOX3	0.377982	-0.238076	-0.37441
ENSG00000087053	MTMR2	-0.0759432	0.263266	0.468236
ENSG00000087074	PPP1R15A	0.191233	0.324368	0
ENSG00000087076	HSD17B14	-0.575461	0.455859	0.40048
ENSG00000087077	TRIP6	0	0.0386287	0.0699155
ENSG00000087085	ACHE	-0.649337	-0.227616	0
ENSG00000087086	FTL	0.166853	-0.0298124	-0.130303
ENSG00000087087	SRRT	-0.420038	-0.395368	-0.0459941
ENSG00000087088	BAX	0.324571	0	-0.139522
ENSG00000087095	NLK	0.42256	0.520466	0.231932
ENSG00000087111	PIGS	-0.531476	-0.470891	-0.322043
ENSG00000087116	ADAMTS2	-0.14551	0.151421	0.194436
ENSG00000087128	TMPRSS11E	-0.00716164	0.0954632	0.157803
ENSG00000087152	ATXN7L3	-6.04039	-5.42271	-0.22604
ENSG00000087157	PGS1	-0.0869484	0.10073	0.287651
ENSG00000087191	PSMC5	0.214752	-0.0438142	-0.160949
ENSG00000087206	UIMC1	0	0	0
ENSG00000087237	CETP	-0.499279	-0.307928	0.106288
ENSG00000087245	MMP2	-0.137191	-0.0082543	0.0357399
ENSG00000087250	MT3	0.364279	0	-0.31445
ENSG00000087253	LPCAT2	-0.177011	0.281852	0.575929
ENSG00000087258	GNAO1	0.249059	0.329488	-0.0797088
ENSG00000087263	OGFOD1	0.183429	0.365869	0.369947
ENSG00000087266	SH3BP2	0.0695503	0.0583007	0.116639
ENSG00000087269	NOP14	0.00658705	0.267614	0.182831
ENSG00000087274	ADD1	-0.256056	-0.174234	-0.03772
ENSG00000087299	L2HGDH	-0.443043	-0.237399	0
ENSG00000087301	TXNDC16	0	0	0.027896
ENSG00000087302	C14orf166	0	-0.000934645	-0.0238227
ENSG00000087303	NID2	0.255164	0.047387	0.183762
ENSG00000087338	GMCL1	0.295932	0.196637	0.41715
ENSG00000087365	SF3B2	-0.0801137	0.172711	0.0871162
ENSG00000087448	KLHL42	-0.0543375	0.229854	0.169494
ENSG00000087460	GNAS	-0.820968	-1.40394	-0.248599
ENSG00000087470	DNM1L	-0.649443	-0.180921	0.275911
ENSG00000087494	PTHLH	-0.177236	0.45638	0.275951
ENSG00000087495	PHACTR3	0.249838	-0.091714	-0.172022
ENSG00000087502	ERGIC2	0	0.330622	0.460035
ENSG00000087510	TFAP2C	0.156761	0	-0.152371
ENSG00000087586	AURKA	0.441769	0.436858	0.404451
ENSG00000087589	CASS4	-0.176323	0.00464589	0.26486
ENSG00000087842	PIR	0	-0.229901	-0.23752
ENSG00000087884	AAMDC	-0.242517	-0.351784	0.169865
ENSG00000087903	RFX2	-0.0200123	0.320862	0.146195
ENSG00000087916	SLC6A14	0.202125	0.0971474	0
ENSG00000087995	METTL2A	0.0993375	0.034714	0
ENSG00000088002	SULT2B1	-0.134293	0	0
ENSG00000088035	ALG6	0.477739	0.596169	0.183892
ENSG00000088038	CNOT3	0.333649	0.203299	-0.161996
ENSG00000088053	GP6	0.346583	0.158757	-0.120192
ENSG00000088179	PTPN4	0.0930111	-0.0764265	-0.020183
ENSG00000088205	DDX18	0.162572	-0.0302282	-0.112446
ENSG00000088247	KHSRP	-1.12569	-0.487199	-0.244021
ENSG00000088256	GNA11	0	0.0221308	0.0108028
ENSG00000088280	ASAP3	-0.0843345	0.308256	0.274174
ENSG00000088298	EDEM2	-0.947158	-1.50632	-0.275098
ENSG00000088305	DNMT3B	0.231004	0.0777406	0
ENSG00000088320	REM1	0.190295	-0.0750618	-0.155403
ENSG00000088325	TPX2	-0.346226	0.085626	0.317263
ENSG00000088356	PDRG1	-0.038373	0.0815415	0.0840908
ENSG00000088367	EPB41L1	-0.270792	-0.834944	-0.312442
ENSG00000088386	SLC15A1	0	-0.0288711	0
ENSG00000088387	DOCK9	0.0332282	-0.242176	-0.200295
ENSG00000088448	ANKRD10	0.686914	0.0441709	-0.544877
ENSG00000088451	TGDS	1.85101	3.02398	0.389691
ENSG00000088538	DOCK3	0.247573	0	-0.247649
ENSG00000088543	C3orf18	-0.0379449	-0.146546	0
ENSG00000088682	COQ9	-0.0925419	-0.198285	-0.00121843
ENSG00000088726	TMEM40	-0.166337	0.255148	-0.309215
ENSG00000088727	KIF9	0	0.237764	0.0976226
ENSG00000088756	ARHGAP28	-0.385478	-0.113277	0.291588
ENSG00000088766	CRLS1	-0.449455	-0.0361122	-0.0259472
ENSG00000088782	DEFB127	0.0105218	0.174187	0.0523611
ENSG00000088808	PPP1R13B	0.0902323	0.108379	0
ENSG00000088812	ATRN	-0.0758944	0.198077	0.359168
ENSG00000088826	SMOX	0	0.427272	0.454994
ENSG00000088827	SIGLEC1	0	0.0284403	0.0151212
ENSG00000088832	FKBP1A	0.789033	0.300066	-0.410192
ENSG00000088833	NSFL1C	-0.37942	0.0617539	0.437322
ENSG00000088836	SLC4A11	0.131094	0.109862	-0.109689
ENSG00000088854	C20orf194	0.0592861	-0.22012	-0.13568
ENSG00000088876	ZNF343	0	0.0266479	0.0463378
ENSG00000088881	EBF4	0.136874	0.0201321	0
ENSG00000088882	CPXM1	0.0321372	0.388356	0.140181
ENSG00000088888	MAVS	-0.0035435	-0.21723	0.208193
ENSG00000088899	LZTS3	-0.123568	0.329377	0.265824
ENSG00000088926	F11	0	0	0
ENSG00000088930	XRN2	-0.274169	-0.0579485	0.102336
ENSG00000088986	DYNLL1	0.909905	0.515481	0.193928
ENSG00000088992	TESC	-0.0143452	-0.249497	-0.106946
ENSG00000089006	SNX5	0	0.0453152	0.0640764
ENSG00000089009	RPL6	0.177487	0	-0.00411921
ENSG00000089012	SIRPG	0	0	0
ENSG00000089022	MAPKAPK5	-0.458725	-0.508556	-0.344126
ENSG00000089041	P2RX7	0.339962	0.240015	0
ENSG00000089048	ESF1	0.0817211	0.166467	0.0380539
ENSG00000089050	RBBP9	0.168101	0.132168	0
ENSG00000089053	ANAPC5	0	0	0.0637143
ENSG00000089057	SLC23A2	-0.526679	-0.391032	0.0897214
ENSG00000089060	SLC8B1	0	-0.205945	-0.281886
ENSG00000089063	TMEM230	0	0.178268	0.232412
ENSG00000089091	DZANK1	-0.459803	-0.0263499	0.0755595
ENSG00000089094	KDM2B	0.83337	0.600521	-0.41214
ENSG00000089101	C20orf26	-0.00370627	-0.176278	-0.198554
ENSG00000089116	LHX5	-0.0842905	0	-0.00385013
ENSG00000089123	TASP1	-0.901684	-2.15244	-0.372219
ENSG00000089127	OAS1	0.287664	0.204717	-0.0877018
ENSG00000089154	GCN1L1	-0.734133	-1.19416	-0.359838
ENSG00000089157	RPLP0	-0.146611	-0.231914	-0.113427
ENSG00000089159	PXN	0	0.0283552	0
ENSG00000089163	SIRT4	-0.0919416	-0.270513	-0.172878
ENSG00000089169	RPH3A	0.160286	0.270429	0.309904
ENSG00000089177	KIF16B	-0.199022	0.186152	0.243011
ENSG00000089195	TRMT6	-0.0408029	-0.0736629	-0.0926942
ENSG00000089199	CHGB	-0.573032	-0.382958	0
ENSG00000089220	PEBP1	-0.105612	-0.388485	-0.0994972
ENSG00000089225	TBX5	0.275373	0	-0.173238
ENSG00000089234	BRAP	-0.518733	0.140659	0.455667
ENSG00000089248	ERP29	0.0535914	0.140353	0.0301795
ENSG00000089250	NOS1	0.0400363	-0.159834	-0.0210933
ENSG00000089280	FUS	0.502981	0.803229	0.0693832
ENSG00000089289	IGBP1	-0.159199	-0.0791499	0.199251
ENSG00000089327	FXYD5	0.184016	-0.116651	0.0313509
ENSG00000089335	ZNF302	0	-0.448037	-0.264487
ENSG00000089351	GRAMD1A	0.0470851	0.337441	0.0509579
ENSG00000089356	FXYD3	0.00486223	-0.0641302	0
ENSG00000089472	HEPH	0.244189	0.015162	-0.175297
ENSG00000089486	CDIP1	-0.131498	0.177371	-0.0545777
ENSG00000089505	CMTM1	0	0.215097	0.165856
ENSG00000089558	KCNH4	0	-0.374637	-0.140654
ENSG00000089597	GANAB	-5.42045	-5.38164	0.237666
ENSG00000089639	GMIP	0.142851	0.259733	0
ENSG00000089682	RBM41	0.161015	0.264648	-0.163279
ENSG00000089685	BIRC5	-0.187476	0.203633	0.0360994
ENSG00000089692	LAG3	-0.231485	0	0.16084
ENSG00000089693	MLF2	-0.822234	-1.34097	-0.0287131
ENSG00000089723	OTUB2	0.449393	0.250772	0
ENSG00000089737	DDX24	0	0	0
ENSG00000089775	ZBTB25	-0.158785	-0.136769	0
ENSG00000089818	NECAP1	-0.12483	0.103018	0.156672
ENSG00000089820	ARHGAP4	-0.0373432	-0.458144	-0.569529
ENSG00000089847	ANKRD24	-0.0558989	-2.23074	-0.0933499
ENSG00000089876	DHX32	0.236873	0.154608	0.118089
ENSG00000089902	RCOR1	-2.42297	-2.41266	0.0547708
ENSG00000089916	GPATCH2L	-0.34928	-0.0632604	0.0751188
ENSG00000090006	LTBP4	-0.128757	-0.0129728	-0.0353524
ENSG00000090013	BLVRB	0.326653	0.212329	-0.225504
ENSG00000090020	SLC9A1	0	-0.70075	-0.782569
ENSG00000090054	SPTLC1	-0.371595	0.587173	0.496495
ENSG00000090060	PAPOLA	-1.65983	-0.932758	0.222694
ENSG00000090061	CCNK	-1.60189	-1.43378	0.127321
ENSG00000090097	PCBP4	0.240322	0.414277	-0.143073
ENSG00000090104	RGS1	0.231807	0.0904775	-0.214291
ENSG00000090238	YPEL3	-0.277259	0.101094	0.313276
ENSG00000090263	MRPS33	-0.429308	-0.751111	-0.188936
ENSG00000090266	NDUFB2	-0.471054	-0.454066	0
ENSG00000090273	NUDC	-0.405375	-0.530879	0.183307
ENSG00000090316	MAEA	-1.94994	-2.24408	-0.300216
ENSG00000090339	ICAM1	-0.068489	-0.307288	-0.222696
ENSG00000090372	STRN4	0	-0.0817597	-0.0916387
ENSG00000090376	IRAK3	0.011651	0	0
ENSG00000090382	LYZ	0	-0.0039659	-0.01491
ENSG00000090402	SI	-0.243646	-0.273775	-0.262513
ENSG00000090432	MUL1	-0.333583	0.327484	0.614367
ENSG00000090447	TFAP4	1.32681	0.769081	-0.428991
ENSG00000090470	PDCD7	-0.337343	0.0672807	0.260171
ENSG00000090487	SPG21	-0.625151	-0.174157	-0.106671
ENSG00000090512	FETUB	-0.0751081	0.270595	0.0587799
ENSG00000090520	DNAJB11	0	0.0716914	0.0470038
ENSG00000090530	LEPREL1	0.122058	0	-0.196096
ENSG00000090534	THPO	-0.0424991	-0.227308	-0.213039
ENSG00000090539	CHRD	0.140425	-0.0371282	-0.175806
ENSG00000090554	FLT3LG	0.145134	0.11988	0.125043
ENSG00000090565	RAB11FIP3	0.139167	-0.0946814	-0.223303
ENSG00000090581	GNPTG	-0.246092	-0.144461	0
ENSG00000090612	ZNF268	0.04609	0.381846	0.415433
ENSG00000090615	GOLGA3	0.393475	0.191643	-0.0525033
ENSG00000090621	PABPC4	-0.0516645	0.00931803	0.0122487
ENSG00000090659	CD209	0	0.208954	0.227039
ENSG00000090661	CERS4	0.131273	0.710664	0.314792
ENSG00000090674	MCOLN1	0.223834	0.155938	0.145819
ENSG00000090686	USP48	0.680319	0.63593	0.351542
ENSG00000090776	EFNB1	0.147944	0.143744	0.0770522
ENSG00000090857	PDPR	-0.019018	0	0.0681247
ENSG00000090861	AARS	0	-0.0318257	-0.0537922
ENSG00000090863	GLG1	-0.0144571	-0.18026	0
ENSG00000090889	KIF4A	0.117001	0.0896216	0
ENSG00000090905	TNRC6A	0.353451	0.212801	-0.183267
ENSG00000090920	FCGBP	0.350483	0.00497482	0
ENSG00000090924	PLEKHG2	-0.179956	-0.39531	0.0950983
ENSG00000090932	DLL3	0	-0.133701	-0.137145
ENSG00000090971	NAT14	-0.0396472	-0.115568	0
ENSG00000090975	PITPNM2	0.328954	0.160011	-0.0774572
ENSG00000090989	EXOC1	-0.188761	-0.888414	-0.326193
ENSG00000091009	RBM27	0	-0.231505	-0.13138
ENSG00000091010	POU4F3	-0.727172	0.0716104	0.215567
ENSG00000091039	OSBPL8	0	0.0602459	0.0547183
ENSG00000091073	DTX2	-0.339886	0.65309	0.666411
ENSG00000091106	NLRC4	0.200202	0.0235986	-0.021012
ENSG00000091127	PUS7	-0.414884	0.145309	0.240276
ENSG00000091128	LAMB4	-0.196246	-0.14942	-0.185145
ENSG00000091129	NRCAM	0.157432	-0.029262	-0.272474
ENSG00000091136	LAMB1	0.114637	0.153238	-0.187236
ENSG00000091137	SLC26A4	0.0810849	0	0
ENSG00000091138	SLC26A3	-0.320299	0.0942597	0.242226
ENSG00000091140	DLD	-0.038312	0.416085	0.301118
ENSG00000091157	WDR7	-0.437656	-0.232965	0.0997951
ENSG00000091164	TXNL1	0.570356	0	-0.300057
ENSG00000091181	IL5RA	0.100329	0.349008	-0.054126
ENSG00000091262	ABCC6	-0.331092	-0.18389	-0.0608732
ENSG00000091317	CMTM6	-0.194088	-0.912097	-0.604913
ENSG00000091409	ITGA6	0.00313678	0.362518	0.324857
ENSG00000091428	RAPGEF4	0.107167	0.398714	0.300783
ENSG00000091436	MLTK	-0.527176	0	0.508118
ENSG00000091482	SMPX	0.607817	0.374008	-0.0992517
ENSG00000091483	FH	-0.131343	0.262076	0.292174
ENSG00000091490	SEL1L3	0.142594	0	-0.0557406
ENSG00000091513	TF	0.0266096	-0.132995	-0.221497
ENSG00000091527	CDV3	0.0712454	-0.297322	-0.48203
ENSG00000091536	MYO15A	0.122326	0.184198	0.0509815
ENSG00000091542	ALKBH5	-0.0280536	0.329131	0.368092
ENSG00000091583	APOH	-0.273903	-0.129497	-0.104793
ENSG00000091592	NLRP1	0	0	0
ENSG00000091622	PITPNM3	0.307301	0.309848	-0.399206
ENSG00000091640	SPAG7	-0.617044	-0.486865	0.300886
ENSG00000091651	ORC6	-0.177216	-0.129694	0.087196
ENSG00000091656	ZFHX4	0.0371754	-0.0609364	-0.201036
ENSG00000091664	SLC17A6	0	0.0770538	0
ENSG00000091704	CPA1	0	-0.0486022	-0.133015
ENSG00000091732	ZC3HC1	-0.668881	-0.422153	0.238331
ENSG00000091831	ESR1	0	0	0.0106804
ENSG00000091844	RGS17	0.245387	0.256393	0.207918
ENSG00000091879	ANGPT2	0.0245422	-0.117184	-0.050457
ENSG00000091947	TMEM101	-0.011379	0.270887	0.191523
ENSG00000091972	CD200	-0.357573	-0.801305	-0.171041
ENSG00000091986	CCDC80	0.289619	0.181508	0
ENSG00000092009	CMA1	0.153535	0.0774692	-0.00160125
ENSG00000092010	PSME1	-0.0563851	-0.230621	0
ENSG00000092020	PPP2R3C	-0.53539	-0.55328	-0.209073
ENSG00000092036	HAUS4	0.230652	0	-0.222006
ENSG00000092051	JPH4	0.146699	0.145145	0.210321
ENSG00000092054	MYH7	0.163138	-0.0765079	-0.363967
ENSG00000092067	CEBPE	-0.95272	-0.178464	0.178799
ENSG00000092068	SLC7A8	0.140145	0.192606	0.258013
ENSG00000092094	OSGEP	0.0987233	0.165361	-0.0937976
ENSG00000092096	SLC22A17	-0.162854	-0.254368	-0.21591
ENSG00000092098	RNF31	-0.525398	-0.10132	0.570908
ENSG00000092108	SCFD1	0	0.117235	0.114368
ENSG00000092140	G2E3	-0.194882	-0.146461	0.163039
ENSG00000092148	HECTD1	-0.667004	-1.25263	-0.177998
ENSG00000092199	HNRNPC	0.332855	0.210824	-0.235243
ENSG00000092200	RPGRIP1	0.0739937	0.0365717	0.182317
ENSG00000092201	SUPT16H	-0.209743	-0.241161	-0.0824816
ENSG00000092203	TOX4	-0.589902	-0.598263	0.140311
ENSG00000092208	GEMIN2	0.279844	0.117435	0
ENSG00000092295	TGM1	-0.0183656	0.012785	0.107737
ENSG00000092330	TINF2	0.0204618	0.0737474	-0.0949877
ENSG00000092345	DAZL	0	0.131415	-0.0633634
ENSG00000092377	TBL1Y	0.106325	-0.154985	-0.343224
ENSG00000092421	SEMA6A	0	0	0.0416568
ENSG00000092439	TRPM7	-0.228397	-0.230876	0.209059
ENSG00000092445	TYRO3	0.121245	0.0403406	0
ENSG00000092470	WDR76	0	-0.0278926	-0.117542
ENSG00000092529	CAPN3	0.0598407	-0.249227	-0.496805
ENSG00000092531	SNAP23	-3.52625	-1.7183	0.926697
ENSG00000092607	TBX15	0.194459	-0.225805	-0.250344
ENSG00000092621	PHGDH	-0.115062	-0.22123	-0.107952
ENSG00000092758	COL9A3	0.136109	-0.187719	-0.212831
ENSG00000092820	EZR	-0.249173	-0.35006	0
ENSG00000092841	MYL6	-0.29189	0.305539	0.453485
ENSG00000092847	AGO1	0	0.51232	0.0776822
ENSG00000092850	TEKT2	-0.135975	-0.224511	0.148124
ENSG00000092853	CLSPN	-0.0708265	0	0
ENSG00000092871	RFFL	0.028554	0.139314	0.23363
ENSG00000092929	UNC13D	0.000287111	0.231618	0.22223
ENSG00000092931	MFSD11	-0.130015	0.236072	0.262141
ENSG00000092964	DPYSL2	0.132111	-0.0619917	-0.206454
ENSG00000092969	TGFB2	0.169452	-0.366958	-0.404101
ENSG00000092978	GPATCH2	0.0861518	0	-0.0852994
ENSG00000093000	NUP50	-0.411664	-0.217926	0.00785863
ENSG00000093009	CDC45	0.0264384	0.0964841	0.0284141
ENSG00000093010	COMT	-0.489646	-0.00592648	-0.146311
ENSG00000093072	CECR1	0.032047	0.19361	0
ENSG00000093134	VNN3	0	-0.0849439	-0.0172892
ENSG00000093144	ECHDC1	0.0341763	-0.136104	-0.155156
ENSG00000093167	LRRFIP2	-0.366971	0.0772025	0.408588
ENSG00000093183	SEC22C	-0.30615	-0.544469	-0.264425
ENSG00000093217	XYLB	-0.113084	-0.0632198	0
ENSG00000094631	HDAC6	-0.217729	0.0964999	0.315241
[truncated: 18,534 more rows]

## Sheet: casTLE Post-stim
Ensemble ID	Gene Name	Post-stim Surface FPR1 Screen casTLE Effect (Low vs High)	Post-stim Surface FPR1 Screen casTLE Score (Low vs High)
ENSG00000000003	TSPAN6	0.1	0.186
ENSG00000000005	TNMD	-0.7	4.86
ENSG00000000419	DPM1	-3.2	92.3
ENSG00000000457	SCYL3	0.1	0.357
ENSG00000000460	C1ORF112	1.1	5.28
ENSG00000000938	FGR	0	0
ENSG00000000971	CFH	0.2	0.753
ENSG00000001036	FUCA2	0	0
ENSG00000001084	GCLC	-2	22.8
ENSG00000001167	NFYA	0.4	4.01
ENSG00000001460	STPG1	-0.9	1.61
ENSG00000001461	NIPAL3	-0.2	0.838
ENSG00000001497	LAS1L	-1.3	7.76
ENSG00000001561	ENPP4	-0.3	0.663
ENSG00000001617	SEMA3F	-0.2	0.464
ENSG00000001626	CFTR	-0.1	0.269
ENSG00000001629	ANKIB1	0.4	1.94
ENSG00000001630	CYP51A1	1.2	4.2
ENSG00000001631	KRIT1	0.6	9.09
ENSG00000002016	RAD52	1	2.54
ENSG00000002330	BAD	0.9	6.66
ENSG00000002549	LAP3	-0.5	6.28
ENSG00000002586	CD99	0.9	1.69
ENSG00000002587	HS3ST1	0	0
ENSG00000002726	AOC1	0.9	4.11
ENSG00000002745	WNT16	0.1	0.0434
ENSG00000002746	HECW1	-0.1	0.0207
ENSG00000002822	MAD1L1	0.2	0.735
ENSG00000002834	LASP1	0.2	0.726
ENSG00000002919	SNX11	0.2	0.756
ENSG00000002933	TMEM176A	-0.2	0.109
ENSG00000003056	M6PR	0	0
ENSG00000003096	KLHL13	0.3	3.13
ENSG00000003137	CYP26B1	0.4	0.725
ENSG00000003147	ICA1	0.1	0.292
ENSG00000003249	DBNDD1	-0.5	0.553
ENSG00000003393	ALS2	-0.8	1.62
ENSG00000003400	CASP10	0.3	1.69
ENSG00000003402	CFLAR	-1.4	5.43
ENSG00000003436	TFPI	0	0
ENSG00000003509	NDUFAF7	-1.5	20.6
ENSG00000003756	RBM5	-0.8	9.39
ENSG00000003987	MTMR7	0.1	0.106
ENSG00000003989	SLC7A2	0	0
ENSG00000004059	ARF5	0.3	1.79
ENSG00000004139	SARM1	-0.3	1.11
ENSG00000004142	POLDIP2	-0.3	2.08
ENSG00000004399	PLXND1	0.3	1.66
ENSG00000004455	AK2	-2.9	8.17
ENSG00000004468	CD38	0.2	0.439
ENSG00000004478	FKBP4	0.9	0.514
ENSG00000004487	KDM1A	-1.7	5.86
ENSG00000004534	RBM6	-0.6	1.7
ENSG00000004660	CAMKK1	0	0
ENSG00000004700	RECQL	0	0
ENSG00000004766	CCDC132	1.8	5.04
ENSG00000004776	HSPB6	0.1	0.0322
ENSG00000004777	ARHGAP33	0.5	3.04
ENSG00000004779	NDUFAB1	0	0
ENSG00000004799	PDK4	0	0
ENSG00000004809	SLC22A16	0.6	3.32
ENSG00000004838	ZMYND10	0	0
ENSG00000004846	ABCB5	-0.7	1.57
ENSG00000004848	ARX	0.1	0.455
ENSG00000004864	SLC25A13	0	0
ENSG00000004866	ST7	0.7	9.82
ENSG00000004897	CDC27	1.4	4.35
ENSG00000004939	SLC4A1	0	0
ENSG00000004948	CALCR	-0.2	0.465
ENSG00000004961	HCCS	-0.3	0.283
ENSG00000004975	DVL2	0	0
ENSG00000005001	PRSS22	1.4	2.83
ENSG00000005007	UPF1	-0.5	3.33
[truncated: 20,452 more rows]

## Sheet: casTLE Basal
Ensemble ID	Gene Name	Basal Surface FPR1 Screen casTLE Effect (Low vs High)	Basal Surface FPR1 Screen casTLE Score (Low vs High)
[truncated: 20,523 more rows]
