# Supplementary material for: Parallel CRISPR screens reveal pathways controlling the cell surface levels of the attractant receptor FPR1
Source: Commun Biol. 2026 Mar 25;9:668. doi: 10.1038/s42003-026-09878-3 (PMC13181108; doi:10.1038/s42003-026-09878-3)
Supplement: Supplementary file 10 — Supplementary Data 9 [file 42003_2026_9878_MOESM10_ESM.xlsx]

## Sheet: Fig1
WT HL-60s
Fig1C		replicate 1	replicate 2
	unstimulated	100	100
100 nM	2 min	38.6347	43.7983
	5 min	18.999	21.2691
	10 min	10.3695	11.8096
	15 min	9.42086	10.9824
	20 min	10.6787	9.89008
	60 min	11.2762	11.4765
1 uM	2 min	24.5178	25.1467
	5 min	11.4465	11.5467
	10 min	7.67296	8.7864
	15 min	7.4869	7.06176
	20 min	8.22065	8.29462
	60 min	7.94287	8.55977
WT HL-60s
Fig1D	replicate 1	replicate 2	replicate 3	replicate 4
unstimulated	100	100	100	100
2 uM	6.91183	3.56688	5.48616	8.66616
1 uM	6.24519	3.82166	5.63311	8.99272
300 nM	7.00341	4.99204	6.89444	9.64582
100 nM	10.0582	7.59156	9.40485	10.2738
30 nM	16.5708	30.7763	28.8391	10.6004
10 nM	44.2291	67.8981	63.4827	38.5833
SupFig1D	replicate 1	replicate 2	replicate 3	replicate 4
WT HL-60s	7.67	6.25	5.63	8.99
3XHA-FPR1 HL-60s	11.29	13.98	5.69	3.94

## Sheet: Fig2
Fig2A		replicate 1	replicate 2	replicate 3	replicate 4	replicate 5	replicate 6	*cells were also treated with NAV-2729 in parallel on the same days, and thus Untreated sample is used also in Fig8B for comparison.
	Untreated	15.99	19.21	18.42	16.55	14.36	15.52
100 nM fMLF	Cmpd101_10 uM	45.97	41.21	61.91	40.73	35.01	42.92
	Cmpd101_20 uM	40.46	47.68	49.39	55.72	43.45	46.44
1 uM fMLF	Cmpd101_10 uM	13.84	18.44	21.63	12.81	15.27	15.2
	Cmpd101_20 uM	9.83	21.02	19.08	21.46	15.89	18.37
Fig2C		replicate 1	replicate 2	replicate 3	replicate 4	replicate 5	replicate 6
100 nM fMLF	dCas9	14.31	10.7	18.68	21.99	20.69	17.72
	NT sgRNA	12.76	10.23	20.61	21.99	23.21	17.62
	GRK2-g1	18.09	17.08	27.68	26.62	30.42	22.23
	GRK2-g2	17.06	17.1	34.93	26.07	31.42	25.41
	GRK3-g1	17.04	13.44	30.35	23.55	31.65	21.44
	GRK3-g2	15.05	10.69	27.07	19.82	29.66	18.89
	GRK5-g1	13.58	11.02	26.72	22.08	22.09	19.73
	GRK5-g2	11.53	13.42	21.96	18.62	24.1	19.64
	GRK6-g1	21.8	17.11	25.44	22.55	31.47	25.03
	GRK6-g2	17.11	16.93	29.98	28.61	30.79	25.85
+Cmpd101 + 100 nM fMLF	dCas9	24.33	19.66	34.95	44.31	47.15	36.66
	NT sgRNA	21.17	18.1	35.23	43.68	43.83	35.87
	GRK2-g1	17.68	20.08	40.33	45.61	47.16	41.04
	GRK2-g2	26.73	16.17	42.24	46.75	50.35	42.63
	GRK3-g1	29.51	20.56	38.86	39.64	44.16	35.95
	GRK3-g2	32.17	31.3	32.51	37.81	38.72	29.54
	GRK5-g1	30.73	21.43	36.68	38.5	43.06	30.43
	GRK5-g2	28.01	20.93	32.34	38.41	32.64	30.41
	GRK6-g1	74.27	60.77	71.08	75.63	83.85	64.54
	GRK6-g2	65.89	55.7	70.96	75.56	80.36	66.43
Fig2D		replicate 1	replicate 2	replicate 3	replicate 4	replicate 5	replicate 6
1 uM fMLF	dCas9	5.97	4.48	13.59	14.49	12.89	11.55
	NT sgRNA	5.42	4.1	13.16	16.51	16.25	10.16
	GRK2-g1	5.7	5.78	16.03	15.27	17.72	12.6
	GRK2-g2	6.31	4.98	21.95	14.61	21.04	11.06
	GRK3-g1	12.08	6.15	18.45	17.57	23.71	13.28
	GRK3-g2	11.87	4.16	13.46	13.12	20.88	12.29
	GRK5-g1	10.91	5.01	13.61	15.06	18.1	11
	GRK5-g2	8.99	5.64	9.09	13.75	16.71	11.29
	GRK6-g1	8.74	7.96	18	15.49	22.82	11.36
	GRK6-g2	6.61	5.93	13.57	18.25	21.02	11.24
+Cmpd101 + 1 uM fMLF	dCas9	7.88	5.73	14.66	18.36	20.11	13.84
	NT sgRNA	7.98	6.08	18.41	19.92	21.93	13.23
	GRK2-g1	8.76	8.12	20.6	19.46	27.8	17.68
	GRK2-g2	10.18	8.53	22.08	22.98	30.18	16.03
	GRK3-g1	8.04	7.44	22.18	17.23	27.74	16.33
	GRK3-g2	11.96	12.61	17.85	16.19	22.34	12.94
	GRK5-g1	10.57	6.73	18.34	18	20.77	15.76
	GRK5-g2	9.52	8.94	13.96	16.65	17.77	13.93
	GRK6-g1	59.52	42.62	58.79	58.81	62.17	46.2
	GRK6-g2	47.42	38.63	58.28	54.49	58.68	47.2
Fig2E	replicate 1	replicate 2	replicate 3	replicate 4
Untreated	39.48	28.08	30.83	29.34
Cmpd101	50.54	36.39	37.35	35.18
SupFig2	replicate 1	replicate 2	replicate 3
ST sgRNA	1	1	1
GRK2 g1	0.35	0.27	0.51
GRK2 g2	0.18	0.24	0.21
	replicate 1	replicate 2	replicate 3
ST sgRNA	1	1	1
GRK3 g1	0.24	0.14	0.18
GRK3 g2	0.31	0.27	0.3
	replicate 1	replicate 2	replicate 3
STsgRNA	1	1	1
GRK5 g1	0.21	0.1	0.02
GRK5 g2	0.13	0.12	0.1
	replicate 1	replicate 2	replicate 3
STsgRNA	1	1	1
GRK6 g1	0.29	0.08	0.11
GRK6 g2	0.44	0.13	0.26

## Sheet: Fig3
Fig3A		replicate 1	replicate 2	replicate 3	replicate 4	replicate 5	replicate 6	replicate 7	*empty datapoints mean that particular sample was not present on the day of experimenting - data is not excluded.
100 nM fMLF	dCas9	16.97	19.67	19.17	16.84	19.07	12.08
	ST sgRNA	21.99	22.96	23.96	21.59	21.32	14.89	10.2
	ARRB1-g1	29.45	29.81	32.19	26.91	27.11	23.51	23.69
	ARRB1-g2	29.26	24.91	30.76	28.51	44.42		22.67
	ARRB2-g1	33.02	26.62	35.84	27.07	27.65	29.98	40.26
	ARRB2-g2	37.28	29.01	43.53	30.95	34.71		25.63
	DKO 1	58.98	53.86	68.49	53.68	52.28	57.71	53.46
	DKO 2	53.39	50	62.57	53.61	45.89	62.44	45.56
	DKO 3	59.94	53.5	61.76	58.72	58.02	59.47	53.38
Fig3B		replicate 1	replicate 2	replicate 3	replicate 4	replicate 5	replicate 6	replicate 7
1 uM fMLF	dCas9	5.73	6.99	6.16	4.88	5.91	6.21
	ST sgRNA	9.81	11.42	9.14	6.31	6.57	9.05	6.92
	ARRB1-g1	22.13	21.21	17.05	14	16.62	18.84	19.94
	ARRB1-g2	21.19	24.91	17.69	16.52	26.74		19.65
	ARRB2-g1	20.47	26.62	19.32	13.06	14.41	21.08	35.57
	ARRB2-g2	24.81	29.01	26.86	18.07	17.94		21.59
	DKO 1	49.16	50.44	51.03	43.35	43.3	50.95	49.58
	DKO 2	45.97	47.78	46.2	44.59	40.05	54.06	43.45
	DKO 3	50.74	53.5	47.94	49.49	42.61	49.59	45.73

## Sheet: Fig7
Fig7B	replicate 1	replicate 2	replicate 3	replicate 4	replicate 5	replicate 6
Untreated	43.03	38.99	30.2	34.44	35.34	27.19
10 uM SMIFH2	43.07	36.49	34.78	39.58	38.67	34.96
20 uM SMIFH2	48.86	40.37	44.26	51.01	46.32	42.43
50 uM SMIFH2	46.66	45.42	47.86	42.52	49.2	39.4
100 uM SMIFH2	81.06	80.84	82.41	77.59	74.86	80.34
Fig7C	replicate 1	replicate 2	replicate 3	replicate 4
Untreated	39.48	30.52	34.2	39.51
50 uM SMIFH2	89.94	91.93	70.84	74.09
100 uM SMIFH2	114.12	100.62	99.88	99.72
SupFig9	replicate 1	replicate 2	replicate 3	replicate 4	replicate 5	replicate 6
Untreated	1	1	1	1	1	1
20 uM SMIFH2	0.96	0.99	1.02	1.22	0.91	0.82
50 uM SMIFH2	0.73	0.8	0.91	1.1	0.77	0.67
100 uM SMIFH2	0.63	0.6	0.63	0.64	0.67	0.45

## Sheet: Fig8
Fig8B		replicate 1	replicate 2	replicate 3	replicate 4	replicate 5	replicate 6
100 nM fMLF	Untreated	15.99	19.21	18.42	16.55	14.36	15.52
	NAV-2729 10uM	19.74	25.16	24.35	23.14	18.83	21.73
	NAV-2729 25uM	34.54	33.54	27.34	31.03	25.21	30.82
	NAV-2729 50uM	55.9	58.49	48.81	45.13	42.88	53.09
	NAV-2729 100uM	70.53	74.57	70.83	71.51	68.79	67.38
1 uM fMLF	Untreated	8.3	12.37	9.56	8.91	7.83	7.64
	NAV-2729 10uM	6.61	12.41	12.11	9.23	8.96	10.37
	NAV-2729 25uM	8.05	13.56	12.58	9.05	10.33	10.92
	NAV-2729 50uM	11.62	17.38	15.59	10.72	11.49	13.53
	NAV-2729 100uM	22.94	30.37	24.46	19.91	20.25	17.72
Fig8C		replicate 1	replicate 2	replicate 3	replicate 4
100 nM fMLF	Untreated	38.63	41.69	42.19	30.83
	NAV-2729 50uM	65.32	71.27	67.64	65.66
Fig8D		replicate 1	replicate 2	replicate 3	replicate 4	replicate 5	replicate 6
100 nM fMLF	ST-sgRNA	25.07	18.63	14.81	19.52	21.54	17.91
	ARF6 sgRNA #1 Clone 1	23.98	21.73	23.95	28.09	25.08	21.45
	ARF6 sgRNA #1 Clone 4	21.49	16.58	18.52	17.84	18.98	20.07
	ARF6 sgRNA #2 Clone 9	71.26	45.8	62.66	59.99	73.77	56.31
1 uM fMLF	ST-sgRNA	11.44	8.94	8.14	9.78	11.33	8.43
	ARF6 sgRNA #1 Clone 1	13.87	12.18	14.02	15.03	15.76	11.54
	ARF6 sgRNA #1 Clone 4	10.97	8	8.35	9.65	10.84	10.45
	ARF6 sgRNA #2 Clone 9	55.89	34.34	52.46	37.58	52.41	41.04
Fig8F		replicate 1	replicate 2	replicate 3	replicate 4	replicate 5
ST-sgRNA	Untreated	18.64	15.85	14.85	20.84	15.18
	Cmpd101	39.75	37.01	36.28	47.96	35.43
	NAV-2729	51.56	46.13	59.7	66	52.28
DKO g1	Untreated	65.48	62.14	71.88	72.25	61.29
	Cmpd101	63.63	70.03	74.58	76.85	61.88
	NAV-2729	80.77	74.47	83.87	92.18	81.82
DKO g2	Untreated	66.41	65.5	75.22	67.91	70.79
	Cmpd101	61.07	67.34	74.31	75.89	70.43
	NAV-2729	82.06	75.02	92.92	85.48	77.73
SupFig11C		replicate 1	replicate 2	replicate 3
	ST-sgRNA	1	1	1
	ARF6 sgRNA #1 Clone 1	1.07	1.1	0.943874
	ARF6 sgRNA #1 Clone 4	1.71	2	1.28937
	ARF6 sgRNA #2 Clone 9	0.01	0.02	0.0190597

## Sheet: SupFig7
SupFig7A	replicate 1	replicate 2	replicate 3	replicate 4	replicate 5	replicate 6
ST-sgRNA	0	0	0	0	0	0
RAB11A-g1	-0.8944	-0.7447	-0.7674	-1.2818	-1.0172	-0.8755
RAB11A-g2	-0.2876	-0.3877	-0.6163	-0.9729	-0.1129	-0.1427
EXOC2-g1	-0.1375	-0.1914	-0.2284	-0.329	-0.3409	-0.1839
EXOC2-g2	-0.1944	-0.2336	-0.3534	-0.6914	-0.312	-0.1075
RGL2-g1	-0.8291	-1.316	-1.2133	-1.2707	-1.4187	-1.3055
RGL2-g2	-0.214	-0.6576	-0.6722	-1.444	-0.3388	-0.5084
CSNK1A1-g1	-0.4999	-0.4356	-0.5148	-0.8804	-0.2548	-0.1354
CSNK1A1-g2	-1.8059	-1.3459	-1.0667	-1.1547	-2.0644	-0.9296
ZBTB7A-g1	-0.7356	-0.9252	-0.3999	-0.5275	-0.9874	-0.4941
ZBTB7A-g2	-1.0848	-0.7375	-0.0181	0.0149	-0.8711	-0.2381
MLST8-g1	-1.779	-0.1582	0.1411	-1.023	-1.6254	-1.4098
MLST8-g2	-0.6267	-0.3406	0.00099857	-0.2958	-0.7406	-0.2693
CCDC22-g1	-0.581	-0.4006	-0.3126	-0.0982	-0.471	-0.7356
CCDC22-g2	-0.3956	-0.457	0.0577	0.2045	-0.4637	-0.3729
COMMD5-g1	-0.9015	-0.5688	-0.4543	-0.1745	-0.2725	-0.6834
COMMD5-g2	-0.8961	-1.1468	-0.342	-0.142	-1.1298	-0.8722
PTEN-g1	0.4962	1.067	0.7364	0.247	0.7573	0.8167
PTEN-g2	0.3793	0.4293	0.0497	0.4933	0.318	0.1631
SLC35A2-g1	0.2457	0.05	0.2665	0.2626	0.085	0.2073
SLC35A2-g2	-0.2765	0.2501	0.1146	0.2836	0.2935	0.2503
SIK3-g1	0.9103	1.5013	1.1151	0.9589	0.8326	0.8235
SIK3-g2	0.8272	1.151	1.0499	0.4211	0.793	0.7126
GALE1-g1	1.2314	1.1462	1.3911	1.301	0.8292	0.7214
GALE1-g2	1.0162	1.2098	1.2329	1.4395	1.1836	0.8535
SupFig7B	replicate 1	replicate 2	replicate 3	replicate 4	replicate 5	replicate 6
ST-sgRNA	0	0	0	0	0	0
RAB11A-g1	-0.8561	-0.3951	-0.7024	-0.7046	-0.9208	-1.1052
RAB11A-g2	-0.2597	-0.1301	-0.4454	-0.4779	-0.0966	-0.49
EXOC2-g1	-0.2125	0.1845	-0.0582	0.1412	0.0455	-0.4521
EXOC2-g2	-0.2814	-0.1556	-0.3202	-0.3433	-0.2413	-0.445
RGL2-g1	-1.0185	-1.2471	-1.1093	-0.819	-1.3875	-1.4791
RGL2-g2	-0.5553	-0.5732	-0.4817	-0.4954	-0.4338	-0.8526
CSNK1A1-g1	-0.6034	-0.5124	-0.5155	-0.8349	-0.1652	-0.2786
CSNK1A1-g2	-1.1286	-0.4987	-0.5122	-0.2885	-1.1596	-0.3115
ZBTB7A-g1	-0.5997	-0.2148	-0.3669	-0.204	-0.6151	-0.537
ZBTB7A-g2	-0.9854	-0.0987	-0.2237	0.354	-0.2077	-0.071
MLST8-g1	-1.4454	0.1748	-0.3378	-0.7284	-0.8068	-1.2719
MLST8-g2	-0.6163	-0.0678	-0.1857	-0.1498	-0.7541	-0.4619
CCDC22-g1	-0.2611	0.0567	0.0377	0.0713	0.1001	-0.2704
CCDC22-g2	-0.0812	0.1474	0.4664	0.9049	0.2752	-0.1442
COMMD5-g1	-0.4871	-0.1058	0.0962	0.2884	0.3825	-0.3081
COMMD5-g2	-0.3586	-0.3159	0.2711	0.4896	-0.4128	-0.6746
PTEN-g1	0.5299	1.2221	0.5473	0.2488	1.0893	0.7826
PTEN-g2	0.5855	0.2759	-0.0599	1.9011	0.2603	-0.0268
SLC35A2-g1	0.4662	0.7448	1.4625	0.994	0.4753	0.59
SLC35A2-g2	0.0583	0.7824	0.3898	0.1877	1.1535	0.2208
SIK3-g1	1.316	2.1042	1.3264	1.5744	1.5315	1.385
SIK3-g2	1.1352	1.8608	1.4628	0.6903	1.1693	1.0199
GALE1-g1	2.1506	2.4107	2.4625	2.8136	2.2661	1.8132
GALE1-g2	2.0079	2.3134	2.345	2.9657	2.4881	2.59
SupFig7C	replicate 1	replicate 2	replicate 3	replicate 4	replicate 5	replicate 6
ST-sgRNA	11.5172	12.3233	11.7127	9.4798	9.9485	12.5796
CCDC22-g1	14.3767	16.9197	14.9318	10.6618	14.7803	17.3656
CCDC22-g2	14.3216	18.736	15.5476	15.4043	16.6035	14.7401
COMMD5-g1	15.3496	16.9865	17.1548	13.0665	15.6655	16.3165
COMMD5-g2	16.7167	21.9197	17.9154	14.6871	16.3533	14.4267
SLC35A2-g1	13.4197	19.948	26.8328	15.7393	13.0393	16.4016
SLC35A2-g2	14.5257	17.8216	14.1745	8.8696	18.057	12.3252

## Sheet: SupFig12B
SupFig12B
Time (s)	replicate 1	replicate 2	replicate 3	replicate 4	replicate 5	replicate 6
-17.5	1.00218	0.972029	1.01714	0.961566	0.983493	1.05217
-12.5	1.01076	1.00537	1.01492	0.991193	0.939781	0.963372
-7.5	0.987061	1.0226	0.967942	1.04724	1.07673	0.984458
7.5	1.00113	1.06985	1.0094	1.04941	1.02568	0.9706
12.5	1.0252	1.16345	1.10786	1.12188	0.909123	1.00026
17.5	0.983252	1.41079	1.39006	1.38085	1.09184	1.151
22.5	0.869319	1.5002	1.53535	1.48777	1.18365	1.25347
27.5	0.946436	1.45319	1.55218	1.40823	1.07878	1.40042
32.5	0.878334	1.52401	1.57012	1.42648	1.05511	1.29828
37.5	1.01671	1.52912	1.52514	1.59926	0.972368	1.45171
42.5	0.973463	1.52331	1.56484	1.59752	1.06834	1.43868
47.5	1.01971	1.4242	1.48963	1.48838	1.06809	1.48542
52.5	1.00454	1.53254	1.55312	1.45846	1.06287	1.35882
57.5	0.852484	1.42291	1.44245	1.40721	1.08534	1.51683
62.5	1.03122	1.36274	1.36135	1.35408	1.0881	1.50168
67.5	1.02665	1.42179	1.51696	1.28953	1.12392	1.57559
72.5	0.981999	1.37254	1.35356	1.26195	1.11613	1.43181
77.5	0.990517	1.3314	1.35927	1.24526	1.145	1.62406
82.5	1.00411	1.39644	1.40008	1.19871	1.14035	1.52606
87.5	0.998446	1.38496	1.45309	1.18086	1.15539	1.52673
92.5	0.989267	1.37387	1.53224	1.15311	1.09069	1.47497
97.5	0.952804	1.36145	1.45469	1.20386	1.11627	1.30127
102.5	0.946421	1.3692	1.4863	1.17158	1.07793	1.41407
107.5	0.945303	1.35347	1.42539	1.1319	1.09332	1.32552
112.5	0.933091	1.35075	1.48797	1.04466	1.10477	1.30065
117.5	0.871028	1.39003	1.51655	1.16256	1.12349	1.30623
122.5	0.922364	1.41134	1.47233	1.14624	1.14417	1.19049
127.5	0.916562	1.36889	1.42926	1.07322	1.10205	1.22621
132.5	0.948479	1.28167	1.27857	0.993534	1.16518	1.32716
137.5	0.8612	1.38878	1.38608	1.03715	1.12761	1.27953
142.5	0.933202	1.38916	1.36943	1.14255	1.11547	1.22362
147.5	0.955418	1.29112	1.30264	1.15065	1.1476	1.29072
